# Supplementary material for: Genome analysis of the kiwifruit canker pathogen Pseudomonas syringae pv. actinidiae biovar 5
Source: Sci Rep. 2016 Feb 19;6:21399. doi: 10.1038/srep21399 (PMC4759546; doi:10.1038/srep21399)
Supplement: Supplemental Document 1 [file srep21399-s1.xls]

## Sheet: Sheet1
Genome analysis of the kiwifruit canker pathogen Pseudomonas syringae pv. actinidiae biovar 5
Takashi Fujikawa and Hiroyuki Sawada
Supplementary Document 1. Sequences of MAFF212056 contigs
>Contig_001
CCATCGACTCGATTGCCTCATGGTGATGACTTGTAACCCGGCCTTTTGGGCCGTGCTGATAGCTACGTCATGGGGCAGGCCCAGTAGTGCAGCCAACGCCCAGCCATCATGATCGTGATTAAGCAAGCGTGATACACATTGATTGGCCCATCTCTCTTCATCCGTTCGCAGCATTTGCCAATAAGGCTTCAGGACGTTCCTCAAGGCTTGAACTTCGTGTAATGCCCCTAAAAGGTTGATCTGATAATCAAGCGATGTGGGATCGTCGAGCAAACGAGCTGCGGTCGCCTCTACGACAAAATGCCCCTTCTCCTTCGCGCTACTAATCAGTTTTCTGACCTTCTGCGTAATGTCTTTAGCCATAGTGTGGATTTTCCTGGACCGGAACGACGTTCATAT…
>Contig_002
AGCGTGGAATAGGTGGCCGGATGTTGGTGGACTGGGTGGCCGGATGGCGTGGAATGCGCAATCAAGCTATGAGGTTCGATCGCTTTGTCCGCTAAATTCCCCCAGCGATCCAGGCGGCGGAACACAGGGCCCTTTGCGAGGCCTGCAACGGTGATCCAGTTGATATAGGCCTCGACCGGGCAGAGCACTCTCAGCGCTGGCGTTTGAAAGGTTGTCCCCTCGTGCAGGCGATCACCCTTGGTGTGAGCAAGAAGAACGTGATGCCTTCACCGCTATAAGCTTTCGTGTTCTCCACCGTGAGCCTGGCCAACTCATCCCCGCGAAACCCACGCCAGAATCCGATCAGCACCATGGCCACCGAGCGGCGGTGACGCAGAAGCGTCTTGTAGTCACCGTGAT…
GAGCCTGACTACTGGCGTTATTTCTTCTGGCACGAGCATATCCGGCGCTTTGCGGGGGACAACGCACAGCATGCCCAGCCCTGGTGGTTTTACCTGCCGCTGCTGATCGCGGCGTGCCTGCCGTGGGCATTGTTGTTGCCGGCAACGTTGAAGCAGGCATGGCAACAAAAACGTCAGGCTGACACCGGCTTCCTGTTGCTGTGGCTGGTCTTGCCACTGGCGTTTCTCAGCCTGAGCAAAGGCAAGTTGCCGACTTACATACTGCCTTGCCTGCTGCCTCTGGCGCTGCTGATGGCCGATGCTCTGGTCGAGCACCTCAAGCAGGGGCGTGGCACGGTGTTACGGGTGAACGGGCTGCTGAACGCCGCCGTGACTCTCCTCGCGCTGGCAGCCCTGCTG…
GCGGATGTGATTAATTCTTTACGGTAAAACCGAGCCGTGCATCGGTTTAACTGAAATAAATCGGCGGTAACCTGTTCGAGCGCACGCTCGACCTGCCCTCAACCTATAGCCAGGAAGCACTGTCATGAACAGGAAAGTCATTATCGATACGGACATGGGTTGGGACGACGTACTGTCGATCGCCTACCTGATGAAAAGACCGGATATCGACATCATCGGTATTACCGTCACTGGATGTGGCGAAACAGACCTCGGCTGGGGCGTCATCATCGCCCAGCATTTGCTGGGCATCGGCAATCAGCTCGATACCGTCGTCGCACGCGGCACTGATCAGCCACTTGAATACGACAACCGTTTTCCGCAGCCATTCAAAAATGACATGAATGACGTCATGGGGCT…
CATTTTCGCCGATCAGGTCGACGATACGGTCACTGACGCCCATGTCAATCTGGATGTCCGGGTAGCGGGCATGAAAAGCGGGCATGGCGGGCATTAGCAACATGCTGGCCAGCGGGCTGGGCACGTCCACGCGCAATCGGCCTCTGGGCAGGGATGCGGCGCTCGACAGGCTGGTCTCGGCGTCGTCCATGTCCGCCAACAGCCGCACTACCCGTTCGTAGTAAACCGCGCCGTCGGCAGTCACGTTGACTTTGCGTGTGGTGCGGTTGAGCAACCTGACCCGCAAGCGCGCTTCCAGTTGCTGCACCAGTTGCGTCACGCTGGTCTTGCTCATGTGCAGCGTGCCAGCCGCTTTGGTGAAACTGCCGGTTTCCACCACTCGGGCAAACGCCTGCATCG…
>Contig_003
ATGTCAAAAACCCGGTATCCGGTTAACCGCAAGGCTGCACCGCTTAAGTGAACAGCATTGCGGACATGTCCGGGGTTTTTGTTTATCCGTTCGGATAGTTATTTTGAGAAAGGCTTTACGCTACTGTATAACCCGCGCCATCAAGTGAGAGGATCCGTGTCGTGGAAGAAGTCATCGAACAATTGCGTGAAGCGAATGAACCGGTCCCGGTTCCGCTTGAGCTGCCCGACGAGGACCAATTGGTCGAGATCGAGGAACAGCTGTTCATCAACATCCCGTTCGTCTTCAAGGAGTTTCTCCTGACGGTCAGCGACGTGGTGTATGGCAGCCTTGAGCCGGTCACTGTGACCGACCCGCAGTCGCACACTTACCTGCCTGACGTGGCCGCCACGGCCTGGG…
>Contig_004
ATGTCAAAAACCCGGTATCCGGTTAACCGCAAGGCTGCACCGCTTAAGTGAACAGCATTGCGGTAGGCCCGGGCTATCAGACGCGGTTTGCCGAGCGCGTGCGCAATGAGTCAGACATTGCCACGGGCACCGTGGGCATGATTACTGATCCTGCCCAGGCAGAACATATTCTGCGTACCGGCCAGGCCGATATCATTCTGTTGGCGCGAGAACTGTTGCGTGACCCTTACTGGCCGCTGCGTGCCGATGAGGACCTGGGCGGACGCCTGGCGACGTGGCCTGCGCAGTACCAACGCGCGACCCACCGCGATCAGCCGATTCATGAGTCTGATTTGCGCGACTGATCATCAAACTGACTGCTGCCGGGATGACCGTAAACCGAGCGCCGCAAAGCGCTCG…
TGCGCGACGACCCGGCGCTGTGCGATCAGGTGCTGAGCACTTCAGGTTTGCGTTTCAGTCGTCAGGCCGACAGCGCCCCTTCTGTACAATGCCCGCTGGAGAACACGTTGCGTATCCAGGGGGGTGATGTGTCGCTGAGCAGCAGCTTTCTGGCCAGCTGCCCGCTGGCAGTGGCCTATGCGCTGTTCGATATTCATACCTTGCAGCCCGCCGCGCAGGCAGTTTTCAGCCAGCGGGTCTCGCGAATCGATCACTTGGGCAGCTTCGCCTGCCGCAACATCTACAACCGCGCCAACAGCCGCCTCAGTCAGCACGCGACCGCCAATGCGCTGGATATAGCGGGTTTCCGCCTTGCTGACGGCCAGCGGATCAACCTGCTCAGGGACTGGGGCGACAGTG…
TCGCATTGGTCAGCTGAATTTTCAAGAGCCCGACGAGGAGCGCTTTCCTTGCCTGAGGCTGGCGCGTCAGGCTGCCGAGGCTGGCGGCAGTGCGCCCGCCATGCTCAACGCAGCCAATGAAGTGGCTGTGGCGGCATTTCTCGATGGGCGTATCCGTTACCTGGAAATCGCCGGTATTATCGAGGAGGTTCTGAATCATGAGCCTGCGACTGCGGTCGAAGGGCTCGATGCGGTATTTGCAGCGGATGCGAAGGCGCGTTTGCTGGCAGGCCAATGGCTCGAAAGAAACGAGCGATAAGCGCCAGACAACACGCCAGAATATGAATGAAAGGGTTGATGTGGTGCGTCAAGGGTGGGCCTCGCGGCTTGCGATGATTAACACACTGGCCGAGCAGTCGG…
CATTGCAGAGCCGCCGAACTGTGCTGGCGATCACTTTACAACCTTGTGCATGAACAGGAGAACACCGTGGATCAGATAACCGGGCTTGCCGACACCCTGGGCAAGCTTCTCGACGCAATGAACGCTCAAGTGACCACGGCCGAATCCTGCACCGGCGGCGGTATCGCTGAGGCGATAACACGCATCGCCGGCAGTTCGGCGTGGTTCGAGGCAGGATACGTGACCTATTCCAATGCCCAGAAGACCAGGCAACTGGGTGTTTCAGAGGCGTTGTTCGCGCAGGTCGGGGCAGTCAGCCAGCCGGTCGTCGAAGCCATGGTCAGCGGCGCGCAACGTGAAAGTGGCGCGCGCTTCGCTGTGGCGGTCAGCGGTGTGGCTGGGCCTGGCGGCGGTTCGGTC…
>Contig_005
TCGGCCAGAATCAAAAAGCGGACTTGTGCAAAATGTTGGGCGCGAAACCTGAGTCCTACATCAATTCAACACACCATCCAGAATCGCGTAAACAATCCCTGAACCCACGGCGATCAGTACGACGTCGGTGCCCAGGCGGCGCCATTCGTAGCCGTCGTAACGGGGCAGGTATTGCAGTGAACGGCTGTCCAGACGTTTGCCGTAGCCGCGCGGCAGTGGTTGGCCTTTGGCAATGTGCACACCCGGTGGCAGCGGCTGGCCTCGGCCGATCACGTCGCGGTGCTGCTGGAAGGTCTGGCGTACGTCGCCGAAATCCTGCGGCGGACGGTTGCCGCCACGGTTGTCCTGATGGGCCTGTTTGCCTGGGCCGTTACCTTTGTCATTCCCAGGGCCACGGTC…
ACGTACCCAGTCGAAACCGGCACGCATCGGTTCTACCAGCACCAGCACCACCACCAGCAGCTCGGCCAGTACGACAAGCACGAGCAATGCCTGCGGCAGGCACAGTTCGGGGAGAAAAAAATCTTTGCCGGGCGCAGGCCTGGCAGGGGGTTTCACAGGTTCTATTCGCATGCTTGCAGTCTCTGCCCAAGCCTTGTCAGCGGCAAGCCATCCGGAAATAAAAAAGCAGCAACCCTGTTATCATCGCAACCGCCCTTGTGCCAGGTATCGGGCACGCCACTTTCTGTTGAGCAACGAGCGAATCCATGAGCACCGACAAGACCAACCAGTCCTGGGGCGGCCGCTTCAGTGAACCCGTCGACGCGTTTGTCGCGCGTTTCACTGCCTCCGTCACCTTCG…
GGAGCGGGTGCTGCACATGAAATACATCGGCACCGGTTCCACGGCCCCGCAGCCGCAGCCGCAACTGGCCATCGCCGATTTTCTTGAGGGCGGGCATTACGAGCCGCACGTGCGCCGCATGCGCACGCAGTATCAGCGCAGTCGGGACCAGATGATCGACTGGGTGATGCGCTATTTCCCGGAAGGCACCCGCGCCAGCCGTCCGCAGGGCAGTTTCATGCTGTGGGTGGAACTGGCCGAAGACTTCGACACGTTGCGCTTGAATCGCGTTTTGCTGGACAAGGGTGTGCAGATTGCCGTGGGCAGTATTTTTTCGGCCTCGGGCAAATACCGCAACTGCATGCGCATGAACTACGCAGCCAAATCGAGCCGCGAAATCGAGAACGCCGTGCGTATCGT…
>Contig_006
GCGCCTAGCTTGCCGATGTTGCCGCGTAACAGCAGCAGGTTGATGATCTGCTGCACGGCATCGCCGCCGCGCTTGTGCTGAGTGACACCCATGCCCCAGCAGCAAATGACCCGCTCCGAACGCATGTAGACCGCCGCCACATCTTCAATGGCCTGGCGCGTCAGGCCCGAATGGCTTTCGATGAGTTCCCAAGGCAACTGCCGGCAATAATCAGCGTATTGCTCAAAACCGTGGGTGTGCTCTTCGATGAACGCCACATCAAGAACGCGCGGCAGATGTTCACGCCGGGCCACGTCATCGGCTTCGATCACCGCTTTGCAGACCCCTTGCAGGGCGATCATGTCGCCGCCGATCCTGACCTGATGATACTGCGAGCTGATCTCCACGCCATGCAGGCTG…
>Contig_007
GCGCAAACTTGTGACGCAGAGCGTCACGAACTGCATGCCAACGCGGAGCATTGGCACGATAGTCAAAAGCTTACGTTCAGCCTCCCTTGCGCAGCAGCGGCAAGCTGGTGGTGGATTTAATCTCTGACAGGGCCACTGTCGAGTTCACTTCCTGAATGCCGGGCACCAGCGAGAGCTTTTCGAAGAAGAACCGCTCATAGGCCTCGATGTCCGGCGTCACGATGCGCAGCAGAAAATCCACCGAGCCCATCAGTACATAGCATTCCAATACCTCGGGAAAGCCGCGAATGGCATCGGTGAATTCGGTGAAGTTGGAACGCCCGTGGGCGTTGAGTTTTACCTCGGCGAATATCTGCGTGTTCAGGCCGATTTTCTTGCGATCCAGCAACGCGACCTGCC…
>Contig_008
TCAAAAGGTTCAGCAGTTTCAGTCGGGGTATAGCGCAGTCCGGTAGCGCGCCTGCTTTGGGAGCAGGATGTCAGGAGTTCGAATCCCCTTACCCCGACCATATTTGGGTCGTTAGCTCAGTTGGTAGAGCAGTTGGCTTTTAACCAATTGGTCGTAGGTTCGAATCCCACACGACCCACCATTTTTGGCTTCAAGGGTAACCTTGGAGCCGAATCTTAAAGATCTGATGCCACTCGTATCAGGTCGCAGGCAGCTGGTTGAGGTGCCTTGATTTACCGGGGTATAGCGCAGTCCGGTAGCGCGCCTGCTTTGGGAGCAGGATGTCAGGAGTTCGAATCCCCTTACCCCGACCAAACACTGTTGTGTGCCTGAGATCTTTAATTGCGGTGTGTCGTCTGC…
>Contig_009
GCGATGAAATCCTGGGAAATCATAGCAAAGGTTTACCTTGAGTTTTTACACACTCTGGGCCGAGCGTACTCGTAGGTACGAATTGTTATGGACGAGACTTGAATCAGTTGGTCGAGCGCTCGGGCGGATGGTGCAGGCTGATCCTGGTGTCGTACAGTACATTGACCAACTCGACAATCATGATCGCGGTCAGCCCCCAGATCTTGTATTCGCCGTATCGATAACTGGGTACGTACCAACTGCGGCCTTCGTAATCGATACGGTGAGTGTGCTCGCGGGTGTCCTGACGAAAGAACTCCAGCGGCACACTGAACACCGCCGCGATCTCGCCGTCGTTGGGGCGGTATTCGACAAAGTCAGGGATAACCCCCACATAAGGCGTGACCTTGATGCCATGTT…
>Contig_010
GCCCGCGTGGCAATGAGCACGCAGGCATGAGAGAAGTTAATTTTGAGACGGTACACTAGCGCATCGGCCTGGTGTTTCAGCTTTTCACGACTGCCAATCACAATTTCCATATTGGGTTTTGGCAGTTGAACAGGCGTATTGAGTACATAAACGTTCATAACGGCATTCTCTTTGGGTATCAATGGGTCGGCGCTTAAACAGCGGGCTCTTCAAGTGCGTTATTGAACGCAGTCAGCAGATCGAAGGACTGAACTTTAATCTCTTTCCAGTTGGCCAGCAGTGTTTGAAAACGGGAAACAAAACTGACCAGGTATAAAGCATTATTGGTATTCTTGATACGATCATGAGAAGACTCGACCAACTCTTCCAGTAGCACCCATAAACTCTCGATATTGCTGA…
GACCACGCTGCCGGGCACTTCTTCCTGCGCACGGGTCAGAAAAATCGCCGACGGATTGGACACTTCTTTCAGGCCCTTGTCGGTCATGCCGAACACGCCCAGTTCGTTTACCGCGCCGAAACGGTTCTTTACGGCGCGCAGCAAACGCAGACGACCGTCCGACTCGCCTTCGAAATACAGCACGGTATCGACCATGTGCTCAAGCACACGCGGCCCCGCCAGTGCGCCTTCCTTGGTGACATGCCCCACCAGGAAAATCGCGGTGCCACTCTGCTTGGCGTAGCGCACCAGCAAGGCGGCGCTTTCGCGCACTTGCGACACGCCACCGGGTGCGGACTGCAATTGCTCGGTGAAGATCGTCTGGATCGAGTCGATCACCATTACCTTGGGCTTCTCGAC…
>Contig_011
TCCTCTACTGCATCGGTGCTGTCGCCCTGGCTATCTCACCTTTTCTGCTGACCGAACTGCAGAATAAGCCTGGCGTCACAGATGGCCCCGTGGCGCCGGCAGCCGATCAGAAGAGACTAAGTGGCGGATGGGTCTACGGGAGCCGCGAGGCCCGTTTCACCATCGTCGAATATGCAGATCTGGAATGCCCCTACTGCAAGGATTACTTCCCACACCTCAAAGCATGGGTTGATCAGCATCCAGACGTGAATCTTCAGTGGCACCATTTGCCCCTTCCAATGCATGAGCCTGCAGCGAGCTATGAAGCTCGGTGGGCCGAGTGCGCGGGGATCGAGAGAGGCAATGACGCCTTTTGGCTCGCAGTCGAGCTCATTTACCAGCGTACCCGGTCAAACGGTG…
>Contig_012
TGCGATTTTTCAAAGTAAATCAGGTTAGCTATCGTGACCTTGAGAGCGGATGGCAGCGGGCACTCTGCGAAACTGTCAGGCGTCACCGAAGGTAGTGCTCAAGACTCATTCTGCGTTGTTCGAGGAACTTGTGTGAAATCGGGAGCGGTAGTCGCGCTGGGGTTTGCCCGAGGCCATGAAACCATGGAGGCTTACCGGATGGCGTTGTTTTGCATGGCTATTGGCAAGGAAAAATTCGCGGAGTTGTTCGGGGGCACGCTCAAAGCAGGTGATTGGAGCAGCGTAGGACTCAGCAAAGCTTTCGTTTTCGACAGAGGCCCCGCCGCCGCCATGAACTGTGAGGACGCAATCGACTGGTTGAGTCGTTTAGAGCTCACCCCGACGCACTCTGGCCAGTCC…
>Contig_013
CGACCACATTCTGTCGGGTTTTTACACACTCTGGGCCCGGTGCGGCTTGCTCGGCGTCCTGCCGAGCATCCCCCGGATCAGCGTCAGGACTCAGCCGTCACTAAGGTCGCACTCTGCGTCGTCAGTGCCATTGCGATAAAAAAGCGCTTTTTCATCGCTCCCACGCTCCGCGTGGGAGCGCAGCCTTGGACGCTCCGCGTCCGATCTTGAGGCGGTAGCGCGGCGTCGATCTGTGACGCAGAGCGTCACGAAATGCATGCCAACGCGGAGCATTGGCACGATAGTCATCTCAGGAAGTTTCATCGCACCAACAAAAACGCCGACCCAAAGGTCGGCGTTTTGTCGATCAGGCGTGCACTTACTTCTTCTGTACGCCTTCGAAGGTGATGTCCAGGTCCA…
TGCCGCACAACACTGAACACGCCCTGCCCCCGCAAGTGTGGGATGCGCGGCCGACCCGCTCTTACCCGCGCTGCACTGGACCGTGCCGGGCACACGCCTGGCCGCTGCCGACACGCGCTACATGATGAGCAATTCCTTTGCTTTCGGTGGCAACAACATCAGCCTGATTATCGGAGATGCCCCATGATCGAGTGGCAGCTCGCCGAACTCATCCCCCATGCTGGCGACATGATCCTCATCGACCAGGTGCTGGATTTCGACGAAGAGCAGATCAATACCCGCCTGACCGTGCGCGCCGATGGCCTGTTCAACCAGCCGGACGGCAGCCTGCCCGCCTGGCTTGGCATCGAGCTGATGGCGCAAAGCGTGGCGGCCTACGCAGGCTGTCAGGCGCGCAGC…
CGCGGGTATAGATGATTCGGCCGTGGTGCAGCACGCTGAGGGTGGTCATGGTCGCGCCGATGTCCACCACGGCAACGGTCAGTTCGTCATGACCGTTGCCCAGTTGCGCAGCCAGAAGCCCGAATGAACGCTCCAGCGCGTAGGCCTCGACGTCCACGACACGCGCCGTCAGCCCGGCGAGAGCCAGCGCAGCCTCGCGCACCTCGACGTTTTCCTTGCGGCAGGCCGCCAACAGGACTTCGACACGTTCCGGGTTGCGGACCGAGTAGCCCTGCACTTCAAAATCGATGGCAACTTCTTCGAGCGGATAAGGGATGTACTGATCAGCTTCAAGCTTAAGCTGATTTTCCATGTCGTCGTCGGAGAGACCGGCGTCCATCTCGATGGTTTTGGTGATCA…
CGCGGCTCAAGGAAGTAGGTCGGCTCCATCAAGGTGTTCACCGCCAACAGGGCCGTGGACAACACGAGGAAGAAGAACCACAACGGTGCTGACAGGTAAGACATCACGCCGGTCAGGAACACCGCGCGGTGAACCGGGTGCATGCCCTTGACCAGGAACAGCCTGAAGTTCATCAGGTTGCCGTGGCACCAGCGACGGTCACGCTTGAGTTCGTCGAGCAGGTTAGGCGGCAACTCTTCGTAACTGCCCGGCAGGTCGTAGGCAATCCACACACCCCAGCCGGCACGGCGCATCAGCGCAGCTTCGACGAAATCGTGGGACAGAATTGCACCGGCAAACGCGCCCTTACCGGGCAACGGCGCAAGCGCGCAGTGCTCGATGAACGGCTTCATGCGAATG…
>Contig_014
ATGAAGCGTTTCATGGGCAACCCTTGCGATGAAATCCTGGGAAATCATAGCAAAGGTTTACCTTGAGTTTTTACACACTCTGGTCCTTGAGTGGCTGGTCCGTCGCCTCGATACCGTGCAGCACCGCATCGGCCAGGGTTCTGCCGGACTTGAGGCTGCGCACGGTGTGATCGAGCAATTGCGGCAATTGCTGGATCATGCGGCGCACGCGCCTTTCATAGCGCCATGAAACAAATACCCGCACCACCAATGGGACGGCCAGCAGCATGCTGATCGCGCCGAGCCCGCCGCCCAGCCAGTAACCCAGCACGATCAGTAGGGCATAGAGCGTCAACGCCAGGCCCGTGCGTTCAGTCGCCTTGCCCAGCCCAGCGCGCAGAAAAGCCCGGTCCAGGTACG…
>Contig_015
ATCGGGAGCACAGCATCAAGCTTCAATTACCGGCTGGGAATGTGGGGTTCATGAGGCGCTTACCGTGAACCTGCTTTTGGCTCTGGAAACCGCGACATTGACCATACGTGCATCGTCTACGAAACTCAGGCGCTCCGGGCTTTTGTACTTGTCCAGCACAGTAGAAAAAACGATTTCGTCGCACTCCCTCCCTGCCCTGAAATTTATGCACGGTGGCTCTGACGAAATCAACTGGCAGGCAGGAACCTGAAAGCATCGCCTGATTCTTGAAGGGGGCAATGAAACCTCTGCCATCTTCGCCCTCCCAGAGGCTTTCCTCGTCCCCGTCAAGCACTGCCAACAGAGAGTCGAGCTCTCTGAGATTGGAATTGTTGCGCGTGTGGTTTCCTTTCGCAGTCA…
>Contig_016
AGTAGCCCCGAGGGCGTCAACTGGTGCTGATTGGCCTGGGCTTTCAAACGCTCCCAACGGGCGGCGGGCAGCCGCTCGGCCAGGCGCACAAAGCGCGGTGTGCCGACGTCGGCTGGTGCGCAGCGCAGCGGCAGGCGCGGTGCAGGCGGCAGGTTGTCGATACGCCGCTGCCAGTACGCCTGAGCGCCGGGCGAGGGCGGCTGGCTGGCGCGCAGGCACTGGTAGTCGCGAAAGCCGACAGCGATCGGCTCCAGCGCCTGTTCGGGGTGCAGGTACAGCGTCTCAAGTTCGGCCAACAGTATTTGCATGCTCATGCCGTCGAGCAGCAGGTTGTCGAGGCTGACGAAAATCCGGCTGTGCGGGCTGTCATCTTCGACGATCTGCGCATCGAACAGCGGC…
ATGCCAGGCCACGTATTGCGGGCGCATGATCGCCGCATCGTTGTCGGCCGGCGGCAATGCGACAAAACGCAAAAAAGCATGCAGGTGATGCGCCTCGCGGCGTACAGCCTTGAGACGTCGATGCAGTTCGCTGCCCAGCTTGTCGCCGGCCATCATGGCCGTGCGGTCACCGTGAGTGACGCGCCACAGCACTTCGTACAGCAAACTCCAGCGCTGTTCGCCTCGATAGCGCGATGTGCTTTGCAGCAGTTGCAGCAATTCCAGCGGCACACGGGCCTGAAACGGGCCGGATTCCTCGGGGTATTGTTCCTCGCTGCCAAACAGGTCGGCGGCATCCGGGGATTTCCAGCTGACCTGGCTGGGGTCAATTTCATGACTTAACAACCAGCGCGCTTGCAG…
>Contig_017
GATGGTAGTGTGGGGTTTCCCCATGTGAGAGTAGGTCATCGTCAAGATTAAATTCCAAAAACCCTCATGCTTACGCGTTGAGGGTTTTTGTTTTTATGGATTTTGATATTTTATATCGCTTCCAACACGACAGGACGGTCAGGTGCATGGCTAAAAACACTCTCTCAAGCAAGCCTAAAGCAGATCTGCTGGTGCTCTACATTGAGCTGAAAGAGATCAAGCCCAAGGTTTGGCGTCGCGTAGTCGTGCCTGAAACGATTACTCTGGTGAAATTGCATGCCGTCATTCAGTGGGTAATGGGCTGGGAGGGTGGGCATCTGCATGAGTTCGAAATTGGCGGTGAGCGTTACGGCATTCAAGACGTCGATGGCATGGGGCCTCCTGTAAACTCCCAGAACA…
CGGCCTTCGCGTACCCAGACCTGGCGCCCGGGCATCACCACCAAGCTGAACTGGGATGTCAACGACGAGCACAGCGTGCAAGTCGGCTACTGGTATGAGCGTGCGCGCCAGTTGCAGACCCAGCCTTTTATCCGTCTGAAAAGCAACGGCAAGCCGGAAAGCATCTGGCCAGACTCCGACTACATGGTCGATGCCAACGGCAATGAGATCCAGGGTCGGGACCGCTATACCGTAACGCCAGCGCAGAAAGTCTGGGCCCAGGACACCTGGTATTTCGCCCCGGACTGGACGTTGATTGGCGGCCTGGCTTACATGAATGTGAAGCGCGAAGGCACCAACCACGGCAGCCTGACCGAGCGCCCGGAAGAGCGTGACCAGACGTATAACAAGCTGCTGCCC…
AGCGTCCATTTATGCGGCACCTTCGCTTTCTTCAATGACGTCGAAGCGCATCACTGCGCGATGACTCTGGTCACCCAGAAACAACCTTTCCAGCACGAAAACCAGGGTCACGATGCCGCCGATGGGGATCGGCAGGTAAGAGATCCCGACGCGCAGAAAGGGCAGTTCGCCAACAAACTGATTCCAGGTGGTGGCGCACAGCTTGAAGCCCTTGAAGATCATGAACAGGGCCACTGTCGCCATCAGTATCTGCACCAGCACTGAGGCGCTGCGGCGTACCTGCTGCGGCATGCGGTCTACCGCCATCGAAACCGCCATGTGCGCCCCGGCGCGGTAGCTGGCGGCGGCACCGAAGAAGGTAAACACCACCATCAGCAGAATGGCCGTGGGTTCCGGCCA…
>Contig_018
ATCCGGCCACCCATTCCACGGCTATCCGGCCACCCATAAGGCAGGCGGCAACGCAGGTTTAATTCACTACCATCGACCTCTTTTATCGAAGCAGAGAGGTCGTCGTGGAGCGGTTATCCATGCGTAAGATTCGAGAAGTGCTACGTCTCAAATTCGAGGTCGGCCTGTCTGCCCGCCAGGTTGCTGCCAGCTTGCAAGTAGGTCGAGCCAGCGTCGGTGAATACCTCAATCGCTTTGCTGCCAGCGGCCTGACCTGGCCGTCTGTGCTGACCGACTCCGAGCTGCAACGGCATCTTTTTCCGCCGCCGCCCGATGTGCCCAGTGATCAACGTCCGATGCCTGACTGGGCTCATGTCCATGCCGAGTTGCGCCGTCCCGGCGTCACTTTGGCCTTGCTCT…
>Contig_019
GTTCAACGCCTGCGGTTTGAGTTGGCCTACGTCATTGTCCGATGCCGAGCTGGAGCGGCTTTTATTCCCACCAGCTCCAACCGTGCCAAGCGATCAAAGGCCGATGCCTGACTGGGCGTGGGTACACGCTGAGTCGCGCCGTCCCGGCGTCACCCTGGCGCTGCTCTGGCAGGAATATCGACTCGCCCACCCGCAAGGCTTTCAATACAGCTGGTTCTGCGAGCACTACCGCCTCTGGGCCGCCAAAGTCGATGTGGTCATGCGCCAGGAACACCGTGCCGGCGAAAAGCTGTTCGTCGATTACGCAGGACAGACCGCCCCAATCATCGACAGGAGCACTGGGGAGATCCGTCAGGCTCAGATCTTCGTCGCTGTCCTCGGCGCCTCCAGCTACACCTT…
>Contig_020
AGCGTGGAATAGGTGGCCGGATGTTGGTGGACTGGGTGGCCGGATGGCGTGGAATGCGCAGTCCGAAAGGTAATTCAGGATAGCCCTATACTGCGACACCCCACCAAGATCAATGGTGTCATCAATATCAAAGTTATCGACAAAAAACTTATACGAGATGGACTTCTTGCGCCCTGACTTGAGATTTTTCTCCGCAATTCTTAGGCGCTCTAGAACCTCCCCCTCTGTCATCACAACTTCTGACCGAGGAACGTCATACATAGGTACTATCTGATTACGAATCGCATCATCCAGCACCCCAACGCCTTGAATCTCATTTTGTTTGAATTTCAGGAAAGGCACATATTTAATCATTGGTAAACCCGAAAGCGTTTTTAACGTCCATAGAGTGATGCAATT…
>Contig_021
AGATTCCGGATTTTCCTGCTGGCCGAGGATTAGTCAACAATCCTTAAGTGAACAGCATTGCGGACATGTCCGGGGTTCTGAACGCGAGAACGGAATCTGGTTCAACCGTTCTGGCGAATTCCTGCCACCAGCCAGGGCTGGTTATCGCCTTGCGGGCGTTCCATGTTCCAGCTTTCGCTGAACACTTCGCCCTGGTCGAAACGCGAGGTCTTGGACACGCCCGAGAACGTCAGCGTGGCGATGGTCTTGTCGGCCCGGTCATCCACACCGTCCAGCTGGACATTGAGGTTCTCGATGTAAGTCGACTGGAAGCCGTCGCCCAGGTCCGCACGTTCCTTTTTCAGAAACTGCAGCATTTGCGGGGTGACGAACTCGGCGATCTTGTCCATCTCGTTGGCG…
CATTCCGTTGACCCTGCGCGAGGGCTCGCTGGCACTGGGTGCCACCAAGGCCGAAACGCTGTGGAAGATTGTGCTGCCAATGGCCAGCCCGGCGATGATGACCGGCCTGATTCTAGCGGTCGCCCGCGCAGCCGGTGAGGTGGCGCCGTTGATGCTGGTGGGGGTGGTCAAACTGGCCCCGTCACTACCCGTGGATGGCAACTATCCTTACCTGCACCTCGATCAGAAAATCATGCACCTGGGTTTCCATATTTACGACGTAGGGTTCCAGAGCCCCAATGTCGAGGCGGCACGACCGCTGGTTTATGCCACCGCGCTGTTGCTGGTGCTGGTCATCGCCTTGCTCAACCTGTCGGCGGTCAGCATTCGTAATCATTTGCGGGAAAAGTACAAGGCGCT…
>Contig_022
TCAGATTCCGGATTTTCCTGCTGGCCGAGGATTAGTCAACAATCCTTAAGTGAACAGCATTGCCGCTTCGAGCGGGCCTTTTCATTGATTAAGATTTACCCGGCAATCAGCCGGCGCAAGACCCGAACATTCAAGCCAGCGCCTCGCTGCGCTTGCCCATGACCCGATCGATCACCACCGCGCCCGCCAGGGTGATGACCGATGGCACCAGCCACGCCAGGCCCTGATCACTCAGCGGCATACTGGTCAACGCGCCCGGCAGATATTCACCGAATCCTGCCCCCTTGAGCGCGTCGATAAGGCCGAAAACGAACGACACCAACATGACGGGCGCGACCACCCTGCCTTGACTCTGCCAGAGGCCTTTGCAGAAGCTCAGCGCGACCAGCACGATGCACG…
TGCGCATGGCTTCTGCCACCTTGCGGTCGATATCCAGAATGGCACTGGCCGGGTTGGCCAGTTCATCCGCCACAGACGCATGCACCGCACCCATCTGCCTGATCAGTTCACGCATGTTCTGCGCGCCGGCCCCGGAGGCCGCCTGATAGGTCATGACGTTCATCCACTCGACCAGCCCGGCATCGAACAGACCGCCCAGGCCCATCAGCATCAGGCTGACCGTGCAGTTGCCGCCGATGTAGTTTTTGGTGCCCGCGTCCAGTTGCTGGTCGATGACCTTGCGGTTCACCGGATCGAGCACAATAACGGCGTCATCCTGCATGCGCAGGCTGGAGGCCGCATCGATCCAGTAACCCTGCCAGCCCGCTTCGCGCAGCTTGGGGAACACCTCGTTGGTGT…
GGCTGATTCAGGGTCGACTTGACCGACAATTCCCCGAGCCCCAGCGCCTGCGCCATACCCGATGACAGCGCTGAAGCCGCAGCGATTGCTAATACCAGTTTACGAACCTGAACCATAGCCCATCCCTTGTTTAAAGATTCCCCGACATCCGGAGAGGTAGTCCTGCATTTGGGTGTAAGGCGTGTCGCCGCTTAAACAATCATTCAAATTGTTGCCAAGTATCTTTTACACATAGTCTTTTATCAACAATTCGCCAACCTGCACAGCATTGAGCGCCGCGCCTTTGCGCACGTTGTCGCAGGTCAGCCACAGATTGAGCTGCTCAGGATCATCTGTTCCGGCCCGGACCCGCCCGACGTAGACCACATCCTGACCGACTGCATCGCCAACCGGCGTCGG…
CAGAGGACGTCAGTACAGCCACGAACACGCCGACAGGCTTATCGAAGCGCTGCGCATCAAACGCCAGGAAGCCGTGGAGCCGGTCAAAGCGTTCATTCCCGCCGACCTGAGTGACGAAGTGGAAAGCGTGGTGCGTGAGTACCGGAAGGAAAAGGTCAGCAACCTGGAAAACCATCACGTCAGTGCCAAGGTCGGCGAATACATCGACCTGCCGCTGATGAACGCCTGGCTGGACCAGACCGCGCCAGACCACTACCAGCGCGTCGAAGCACGCCACACGACACTTTATGCGGATCGCAGTCAGTTTCTGAAACGGCATCAGAGCGGTACATGGTTCGTGGATTACACCAACCCCGCGCACCGTTTGTGGCTGGATGAACTGGCCATGGCCTGCCTGAG…
>Contig_023
AAAATCCCAGCTCCGTTTCCGGCCCGACTTCGTCGGGTTCCTTCGCCCTGTCACTTACGTCGCACTCTGCGTCGCCAGTGATATCGCGTTAAAGAAGCGCTTTTGTTTATGTGCAGTGATTTCGGGTAGGGCATGACGTTGTGTTGCAGCACAGATTTGATGCGCAGCTTCACGAAGGTTACCCCGCCCTAACAGCATCCGCTAACGATCAAACCGGTCGGCAAGGCTTCTCAGGCCTTCGACCTGATGGCCTATTTCCTCGCTGATGCGGCGGCCGTCCAGCGCCTTGGCGGCGCTTTGTCGTGAGGCGTCGGCGATTCTCATGACTTGCCGGTTCAGGTCTTCAGCCACCTGGCCCTGCTGCTCCATGGCGCTGGATATTTGCACGCTCATGGAGGA…
>Contig_024
GGCACGATAATCAGTAAGATTTATGTATTGCATGAGTGCAGAACGTGCGTGAGAACGATGCATAAAAGGTGCCTTGAGTCGTAAACAAACATCACTGACATCGCAAAACTGTTGTGTGACGCGAAGCGCCACAAAGAGGACGCAGAGCGTCCAGAACGGCATGCCGACGCAGAGCATCGGCACGATAATCAGTAAGATTTATGTATTGCATGAGTGCAGAGCGTGCGTGAGAACGATGCATAAAAGGTGCCTTGAGCCGTAAACAAACATCACTGACATCGCAAAACCGCAGCGTCACGACATTCACTGCCTAGGAGCGGTCAGTGCCGGCTGCCGCGCTCCAGCGTCTGCGACGGTAACTCCCCGAACAGGCGGTTGTAGTCCTGTGCAAAGCGCCCG…
TCGGCCTTGCCGCGCTGGCTGGTGTCGCGCTATTCCGGCGGGTTGCTCAAGGAACTGAAAGTCGCGGGATGGCCGCGTCGTTCGGCGGTAGACATCATCTGGTCGTTCGAGCGCAGCCTGGGGCCTGCAGGAGCATGGTTACTGGATTCGCTGGTGCCGTTTGCAGGAGAGTGAGGCGGGTTTTCGCCACGGCATTAGTACGTTTTCCTGGATAAAACTCGGAATGGTCTGACAGACCAGAATGGGTATCTTCTTTAGTTTCGTCACCCCACGGCCGCAGGCCGCTATTGCGTGACGACTCCAGGGTGCCCACATGATTTCCTCTGCACGGTTCGGCGACCAGCATGCCTGTCCGCTTCCGGGCCACGGCATCACGCCGATTATTACGGCGTCAGATGA…
>Contig_025
TTGAAAGTCCGTACTTCCAAGAAAAGTTTGTCCTGCCCGTTTGCAGCAGGAATAGGGTCGCCATAGCGCCCAGGCGTATGCACCGTCTGTGGCCTGCATGCGTGTTTGTGAATTTGGAAACACCGCGCAACTCTGGCTGAGCGCGGGGGTGAGCTCTTGCCACTTACCGGTGGTGGCGTCGGTCTCGATCAATTCTCCTGCAGGCCAGTAGCCTGGTTGGGGCTGTGCCAGAAGCGGTTGATAGACATGAACCTGACCGCTGCGAGTGACCACGTCACCAGCTCGCTGCGCGATCACGGATGCCGCCTTGTAATCGTCGACTTGATGGATAAAACCACTACGAGGGTAAACGCTACCCCACATGTCTCCCGACGTAAGACCACCCACCTCTCGACGGCC…
>Contig_026
CCATCCATGGTCCGGTGCGGCTTGCTCGGCGTCCTGCCTCGCATCCCCCGGATCAGCGCCAGGACTCAGCCGTCACTTACGTCGCACTCTGCGTCGTCAGTGATATCGCGGTAAAAAAGCGCTTTCGTTTATGTGCAGTAACTGCGTGCAAGGCAAGACTTTGTGGCGCATTTGAGACCTTTGATGCGAAGCGTCGTGAGACGCGTGCCAATTCACATTGCAATCAATACCCAGTCCCAGAACCCGGTATCCACGACGTTCCGGCCAGTGGCACGCGCGCCATGGCCGCAGACTCGACGGTCAGCGCTACCAGATCTTCCGGGTCGAGGTTGTGCAGGTGTGATTTGCCGCAGGCGCGGGCCATGGTCTGGGCTTCGAGGACGAGTACGCGCAGGTAGT…
ATCGAAAGGATTGGGGGCACGCTGGCTCGACAAAAGATAATGGGCGCGCATGCCGCCGACATCGGCTTTTAGCAGCAGCACATCACGTCCTTGCAAAGGCTCGGTCTGCATCAGGTCGAACAGGCGAAACAGCGACCATGGGCCGTTGTTCTTTTCTATGCCCAGCGGCCGTCCGGCCATGCCGTCCATGACCAGACTCGCACGTCCATTGTCGATGCCTGCCGGCCACTTGAACGCCATCGGCACGATTGGACCGTGGCGATACTCCAGCGACTGATCGCCCAGACGAAATTCCGCGCGGCGCACGCCAGGGTCAAGTGTGTAGGGTTCAAGGGTGAATTGCACCTGCGGCTCCGGCGTGTGAGTGCTGAAGAAGCTTTTGCGGATGTCATGCACGCC…
>Contig_027
CTCGGTGAAAGGTGTTGGGGTATTTTGCCAAATCAGGAAACCTTTTTCAGAGTTTCCTTAACAAACAATGCCGTTGTTGAAAAAGAATTCTTTGTACTTTTCATGAAGTGAAGCTCGATTTTTGTCAAAAACTCGACCATCGAATTCAATTAAAGAAGGAATATCAGCCAGTGTAATTCCATCCATGACCTGATCGACCATCACAAAAGGAATTTTACTTTTCTCACAAATCTCGCGAATTCTAGAGTCATACGCTATGCACAGTCCTGGAATGCCCGCCTGGATAGCGAGCATAACCCCATGCACACGGGTTCCAATAACCAAATCAAATTTTCTTAAGTATTCCATCCACGCTGGAATATTATAAAACGATATAAAGTACTGGTTTATCCAGTCGTC…
GCGACTGGACTTCTCATCGTTCAATGCAGGCTCAGCCGTTCCAACGCTTAATCGTAACCATATCCATGGTCTTAAATATTTATTGCCACCTTTTGAGCTGGTTCAAGCCTATGAAGATATGGCCAGGGCGATCCATTTACGAGTACTGGAAAATAACAGGCAGGCCCAAACGCTCACCCAACTCCGTGACACCCTGCTGCCCCGTCTGATCTCCGGCCAGCTGCGCCTGCTGGAAGCCGAGGCCCAGATCGAGGAAGTTTGCGCATGAGCCCATCGAGGACTCCGGCTCTCCCCGAGGGCTGCATCGACTGGCTAACACTGCTTAAAACAGATATCGCCCAGGCCCGACAACGCGCCGCCTTCGCGGTCAATGCCGAGTTGGTGCAGCTTGATCACCGC…
>Contig_028
TAATCAACGAGCAAGCATAGACGATTTTACAGAGCATTTATTTTTGAGACAGTACACTAGGTGGGGTTTGTGGCGCGGATACGTTTTTATGCATCGGCACACCCACTGTGTCAGTTTGAGACGTCATTATCAATGGTCTGTTCTCACGACTTGGTAAGCAGTGAGTAACGAGGCCTGCGCCGGGCGCGGGAAAAGCCTAGCCTAAGCGCAGGATTGATATATGATGCTATTAGAGAGCCGAGACGCGAGAAACCATACGATGGCAGAAATTTATAAAATGGGTGGAAGCCTGATTGGACCGGAACACGCCTTAACCTGATGTGCATGACCTTGGACAAGCACGGTTTAACTCTTAATGCCTCGGGCTCCGACGAAGAAGTTGTAGTAAACTTAAAATCT…
>Contig_029
CTCGGCGTCCTGCCTCGCATCCCCCGGATCAGCGTCAGGGCTCAGCCGTCACTTACGTCGCACTCTGCGTCGTCAGTGATATCGCGATAGAAAAGCGCTTTCGTTTATGGGCAGTGACTAGGGGCAAGGCATGACGTTGTGGTGCGGCACGAAGGTGACGCGGAGTATCGGGACTCGTTCAAACGCATAGAGGCACTGGAATCAGTTGGCTTAACGACAAACGCCAACACGTCATCCAATCCGTAAAACGCTTTTACACACAGTAACATTTGAATCTCCACGGCTGTTGTACGACGTCTTATCTTGTCTGCTGGCGACCGACGTCTCAATACAATAACAATGGAGATCAAACGCATGTCTGGCACCCCTACGCTTGAAGAAAAGGCTGCACAAGCAGCC…
TTTTGGAGGCGGTTCACTGGATGGATTCTGGCTTTATAACTTCGCAGTTAACCCGGTCACGGGTATGGGCCTGTATGGTTCAGAAAAAGGTGATCATTTTCCTGCTTGGGCGAACATAAATATATGAGCCTGCCTATACCTCACCGAATGACATAGGAAACCTTTATGGTCCAGTTAAGATATCACTGCGATGACTGTGGAAAAACATACATTGGCCAAGCGCTGAACACGTCAATGTTGTGCCTCTGCACACCACCCAAAAAAATACTGGGGAAACCCCAACAAACTCCTCTTTCAGATGAGCTTCTCGAAATGCTGGACATCGGAAGCGCCTCTAAAATGCGGGCCGTATTTTGCCAAAGGTGGGGCATTCCAAATAAATCACATACCACCCACGGA…
GGCTGTATCAGGATCAAGGCCTGGCGCTGGGCCTGGCGATCCCGGTGGCCATCGCGACCGGCATGCTCGCAGGCCTGGTGTCCGGCTTGTTGATTACCTACGCCAGACTGCCCGCCTTCATCGCCACGCTGACCATGATGTCGGTCGCCCGCGGCCTGGCAAACATTCTCACCGAGGGCCGGCAGATCGTCGGTTATCCGGAGTGGTTCACCAACCTGGCCACGGTGCGTCACTTCGGCTTCTTATCGGCTACGGTCGGGCTGTTTCTGGTCATGCTGGTGGTGGCCTGGGTGTTCCTGCGCTTTCGGGCCGGCGGTCGCAACCTGTACGCCATTGGTGGCAGCCCTGAAGTGGCGCGGCTGTCGGGGATCAAGGTGCGCGCCATCACTTTATGGGTGT…
>Contig_030
GGCATTTGCCGTTTAAAAGCCTGTGAAGCGTCTCAGTTGCACATGACTGTAATTTATGGAGACAACTGAAAAATGAGCGGTCATCAAGAGCCCAGGCTCAACATTTCGACATACGCCACCTGTGTCACTGTTTTTACAGTGGCGGCAACAGCGCTGGTGATTTTGACACACTTACTCACCGGCCCCAACCCGATCTTATATTGGAAAAGTGATTATGCGATTTTCCTGATCGATATGTATCATGCCTCACAGTTTGATCAAGAGATCGGTATCTCGTCGCGATTTGGCTGGGCACATCCAGGCCCTTTTAACTATTACATGCTGGCCCCTTGGTATTCGCTGTTTGGTGAAAAGGAAGGAGGCCTGATACTGGGAACCTTCCTCTACAATATCGGGTTC…
>Contig_031
AGATTCCGGATTTTCCTGCTGGCCGAGGATTAGTCAACAATCCTTAAGTGAACAGAATTGCCCTTATTAAGGAGCCTTTCAGTATAAATAATGGCGGAGAGATAGGGATTCGAACCCTAGGTACCGGTGAAGGTACAACGGATTTCGAATCCGTCCCATTCGGCCACTCTGGCATCTCTCCAACGGCGCGAATAATAACAGCATCGGCGCGGAAGGCGAAGCCCTTCCGCTGATTTTTTTTGTGCTATCAAGCGCTTGCGTGGTTTTTCGGGTTACAGCGGTACGCCCAGACGGTTTGCGACTTCTTCGTAAGCCTCGATAACGTCGCCCAGCCCCTGGCGGAAGCGGTCCTTGTCCATTTTCTTGCGGGTGTCCTTGTCCCAGAGGCGGCAGCCGTCG…
TACCTTGATATCAAGTCGCTGGATCAGGCGACCGACGAACAGATCAAGCAAGCGCTCGTGTTCGTCCAGGGCCAGATCATCGGTGAGGGGTCAGCCGCCGTAAATCTGCCCAGCGTTGCAGGCTCTTCAATCGCCAAAGACTTGCTCTACGGTCTGCTGCGCTCTTCGCATGATGCAGAACTAATGTTCAACGCACTTTACGACAAAGGCGTGGAAGCGTTGGCCAGCGACGCCTTCAAAAGTCACATGACCGGCAAACTCGCCGACACCTCGCGCCAGGCGCGTGAGCTGCTCGGCTATGTTGCCAGTCACGCAGCACGCACTCCGTTCGCTCAAAAATTCACACACTGAGGACTTCAACATGGGCACATCAGTAGATTGGGAAGGCAACATCGGCTC…
>Contig_032
GAGCCCGCGTGGCAATGAGCACGCAGGCATGAGAGAAGTTAATTTTGAGACGGTACACTAGCCTATGGAGAGATAGGTCGGTATACTCATTAACCACATGGCACACCCGGCGACAATCCAGAAACCATTGGCAAGTGTTAACCTTGAGTTGCTACTCCCGTCCGGATCATGCGCGGCGATATTTATCTTTGACTGCACCAGCATCATATTGAAAGTCTGCGAAGTGGCCAGCACAACGACCCATACCAACCAGCCTCCGACCATTTCGAATCGCAATTTCCCCGATACACCCTGCGCCAGCAGGATTCCCGCAAGGTCAATACCAGCAGCACCGAGGCGCTGATTGCCCAGTACGCCATGTGACCAAGAGCCTGCCGCCGCAGACTTTTATCCACCGTA…
ATTTTCCGAAGCAGGGTGAGTGCTCATGAATTCGGGCTGCGAACCGCCGGAATTCTGGGTCATTTTCTGCCACAGGGTAATGGCCGCATTAGGGTTGTAACCGGCGCGAGCGGCCAGTTCCAGACCGAGCAAATCCGCCTCGTTTTCGTTGCTGCGGCTGTTGGGCAGCGTCAGGCTGTAATTCACGACGGTATCGGCCAGCGCCAGGCTGTCCTGACCAAGACCCAACAAGGCGCCAGCACCCTGCTTGGCCATGGACACACCGTAGGCCTTGGACATCGCTTCACGGCCATGCTCGCGCAGGGCATGAGCAATCTCGTGGCCCATGACCGCAGCGAGTTCATCGTCGGTCAGTTTGAGGGTGTCGATCAGACCGCTGTAAACGAAAATCTTGCCGCC…
>Contig_033
TTCGCGAGCAAGCTCGCTCCCACAAGGGATTGCAGGTGAGCTTTCAGCACGGCTCGACACCACATTTCCGTCACCGTCAGCACACAAGCACCTGACAGGTACACTCAAATCCTGTGGGAGCGAGCTTGCTCGCGAAGGCGTCACCACTGACCCACCGCTTTCGCGAGCAAGCTCGCTCCCATAAGGAGGTGTATTTTTACTGTTCGAGAGGTCTGCCAGGGTCATGCTCAGCACTTCACGGCCGAAGCGTTGCTCGACCCATTGGTCGTCGTACAGCGTGTCAAGGTAGCGCTCGCCCCAGTCCGGCGACAACGCAACCACCACCGTGCCCGGTTCTATCCGCTCGCGCCAGGCGTGCACCGCGGCGATCACCGTTGCCGTCGAGCCGCCGACCAGCAT…
ACAAGGAAGATCCCCAACAACGTGGCACTGAACATGCCGCCCAGCACGCCAGTACCGATGGCCTGACGTCCGGCGGAGCCCGCGCCACTGCTGATGGCCAGCGGCAGCACACCGAACATGAACGCCAGCGAGGTCATCAGAATAGGCCGCAAGCGTTGCCGCGCCGCCATGAGGGTTGCTTCGTGCAGGCTTTTCCCTTGCTCCTGCAGATGCTTGGCAAACTCGACGATCAGAATCGCGTTTTTCGCCGCCAGGCCAACCGTAGTGAGCAGCCCGACCTGAAAGTACACGTCATTGCTCAAACCGGTCACGCGTGTCGCCAATACTGCGCCGACTACACCCAGCGGCACCACCAGCATGACCGAGAACGGCACCGACCAGCTTTCATACAGCGCTGCC…
>Contig_034
TCGATGTCAGCCACCGTCGCGACCCGGTGCGGATTCTTGGCGTAAGGCGGGACAGCACCAGGCCGCCATTGACGGGGAGGGCGGGGCTTGCCTGGAGCCCTGGGCCTACGACCGCCAGTGGAGCGTCCAGACGTTGTTGTCGCAGTCACCGCCTTGGGCACCGCTGTGACAGAAGGTGATCGGTAGAACACCAGCGCGTTGTCCGAAGGCTTCTTGAGCGGATCAAACAGGCGTCGGCCCCGCTCCTCGATGTCAGCGATGGTCGCGACGCGGTGCGGGTTCTTGGCATACGGAGGGACTACGCGTCCAGCTCGTACTCGGGCGTTTCGGGATTTTCCAGCTCCGGCCCTGCGTCGGCCTGTTGCGCCTGCTGGCGTTGCTGTTCCCGTTGCTTCCTGA…
>Contig_035
GGAGCACAGCATCAAGCTTCAATTACCGGCTGGGAATGTGGGGTTCATGAGGCGCTTACGTTTGATGACTGCACGCCGAACCTGAGCATGCTGCAGTGGCCGGGGTTGTCGGTGAGCATGTTGCACTGGCACGGCGAGCCGTGGATACAGATGCGGGATATGCCGAGGGTGTTGGCGCATCCGCAGATGCAGGGTGATGCGCGGCCGCATCGCTTGGCGAGGTCGTGGTGGCGGGCGGTGTTGCCTGTTTCTCGGTTGGGTTAAATGTCGCGTGATGGTCGTGACGCGGGTGACGACCATCGTGTTTTTGCTGGATCAGTTTTTCAGGCGGCGTCGGTAGTCGTTGATCATTTCTTTGGTGACGTCTTCCTTGTAGCAGGTGGGCGCCTCCCCTCCTTC…
>Contig_036
AAAAGACCTTCCTGCTCGCACCAGCGCTGCACGAAGTTGGCGTCACTTTCATTGAACTGAGTGACGTAGGACAGCGGGGTGTATTCGCGACGCAGGTCCAGGCGATAATTGCCCTTGGCCTGCTCATACAGCGAAAAAACAGCTTCCAGAATGGCGGGCAGGTTCTTGTCCTGCCAGATGCGGCAGTCGAGGCGATACTCAAGCAGGCTGAACCAGGGCGCGAAGACCAATTGCCAGTCATGCAGCCGCCGTCGTTGCCCAGATAACGCACGCTTTCAACCAGCCCGTGGCGCTGCGCGGGAGAACCGTCATCGCAGAGAATGGCGAGGCTGACCGGCTGGCCGATGAGTTTTTCAGGATCGTATTCGGTGTCCTGCACCACCACGTCGAGGGTGTAGC…
>Contig_037
AAAGACCTTCCTGCTCGCACCAGCGCTGCACGAAGTTGGCGTCACTTTCATTGAACTGGGTGACGTAGGACAGCGGGGCGTATTCGCGACGCAGGTCCAGCCGGTAGTTGCCTTTGGCCTGTTCATAAAGAGAGAACACGGCTTCCAGAATGGCGGGCAGGTTCTTGTCCTGCCAGATGCGGCAGTCGAGGCGATACTCAAGCAGGCTGAACCAGGGCGCGAAGACCAATTGCCAGTCATGCAGCCGCCGTCGTTGCCCAGATAACGCACGCTTTCAACCAGCCCGTGGCGCTGCGCGGGAGAACCGTCATCGCAGAGAATGGCGAGGCTGACCGGCTGGCCAATGAGTTTTTCAGGATCGTATTCGGTGTCCTGCACCACCACGTCGAGGGTGTAGCG…
>Contig_038
AAAGACCTTCCTGCTCGCACCAGCGCTGCACGAAGTTGGCGTCACTTTCATTGAACTGGGTGACGTAGGACAGCGGGGCGTATTCGCGACGCAGGTCCAGGCGGTAGTTGCCCTTGGCCTGTTCATACAGCGAAAAAACAGCGTCCAGAATCGCCGGCAGGTTCTTGTCCTGCCAGATGCGGCAATCGAGGCGATACTCAAGCAGGCTGAACCACGGCGCGAAGACCAGTTGCCAGTCATGCAGGCCGCCGTCATTGCCCAAGTAGCGCACGCTTTCAACCAGCCCGTGGCGCTGCGCGGGAGAACCGTCATCGCAGAGAATGGCGAGGCTGACCGGCTGGCCGATGAGTTTTTCAGGATCGTATTCGGTGTCCTGCACCACCACGTCGAGGGTGTAGC…
>Contig_039
GCAGCAACGCAACGGCGGCGACACCGCCTGGGCAATCCGCAGCGGCGGACGCGGCAAAACGCCGGGTTACCAGCAACCGCTGCTGATCGCCTCATCCCCTGCCGACATCGCCACCGCGACCCCAAAAAGCACCCACCTGCACAGCGGCAAACACCTAACCCTGAGCACCGGCGAAGACGTCAGCATCGCCAGTGGCAAGTCATTGCTGGCCAGCGTCGCGCAAAGCATCAGCCTGTTTGCGCAGAATGCCGGGGCGAAACTGTTTGCGGCCAAAGGCAGGATCGAGCTGCAGGCGCAAAGTGATGCGATGGAGTTGACGGCGCAGCAGGGGTTGAAGATTACTTCTCTCGCACAGTTAGTGGAAATGTCCGCGCAGAAGGAAATTTTGCTCACCAGTGG…
>Contig_040
CACCAGATACAACCAAGGTGGCCGGTTTTGGGCCGCTTCGCAGCCCATCGCGAACAAGTTCGCCCCACACAAGCGAAGCGTCGCCCGGTTGCTCCTACACCCTACGGGCAGAAGCCCTGATTGCCAGTACTTTCAAGCCTTGCGCTTGAGCGGCTCGCCTTCAAACTTCACACCTGCAAGGCCCTGCTCGATCAGCGCACGGATGTTGCCGTGATCGCTGCCTTCGGGCGTGGCTTGTACCGAGCGGTAGTGCTCGCCAAATGCCAACAGCGCCTCGTCATCACTCAAACCTTCCAGCAACGCCAGGCCAAGTGTCTTGCAAGACCCTTCGTTCTGCCCGGCAGCATTGTCGACGTCGCCGTTTCTAAACGGCTGAGGCTGATATTCGTAACCTTCTGC…
TTGGCATCTACTGCCTGCTCAGCGGCGCACCGTTCACGTTCGAGTGGAACACCCGCTATGTCGGTTCGCTGTTTTATCTGGTGATACCTGGCTCAGTGATCGCCTTCACCGCCTACCTGACCCTGGTCGGGCGTATGGGCCCGGAACGCGCGGCTTACTGCACCGTGCTGTTCCCGATTGTTGCGCTGAACATCTCGACATGGGTCGAAGGCTACCAGTGGACCCTGGCCGCCTTGCTGGGGCTGGTGCTGGTGATGGCGGGGAATGTGCTGGTGTTCAGAAAAGCCAGGCCGGTTGCCGTTGTGGTGAACGGCAAGCTGGCTTGAGCCAGTGTCGGTCGTTCCTCATGCAAGGAACGATCGACAGCGGTATGACACTCAGCCCTTCCACGCCTGCGGA…
>Contig_041
TGCACGAGTAAGCTTCCACGACGGAGCCTGGAAAGCGGCGAGACATCCGGCCATGCATCAAGCGCTGAGTAATCAGTGCCTGAGGCGCTATGGTTTGGTGACTGCGCAGGATCTTGCCTCAGCGCAACGCTGAGCAATCCAACCGCCGGATGCGGAAAACCGCACGTCCGGTGGTGTGGGAGGGGTATAGGGCTTGTCCCTCTACCCCGACCCGATCGCCCTCCGGGCAGAAACCTGCTCTGCGTCCGGCGCATCGCTATGCACAAGTCCGCTTCTGATTCTGGCCGAAGGCGTGTGCGACCGGGGCGGCGATCCGCATTGCTCGCGAAAGGGCCGCTACATCCGCTGAAGATGTATCGCCCGGAATAAAGCTTTCGCGAACAAGTTCGCTCCCACGCC…
GGGCTGCCGAAGGGCGTGTTGAATGTGGTGCATGGCGACAAGGTCGCGGTTGATGCGCTGATCGAAGCGCCAGAGGTCAAGGCGTTGAGTTTCGTGGGTTCTACACCCATTGCCGAGTACATCTATAAAGAGGGCGCAGCGCGGGGCAAGCGTGTTCAGGCGTTGGGCGGGGCCAAGAATCATGCTGTGCTGATGCCGGATGCCGACCTGGACAACGCCGTCAGTGCTTTGATGGGCGCGGCTTATGGATCCTGCGGTGAGCGTTGCATGGCGATCTCGGTCGCGGTCTGCGTCGGTGATCAGATTGCCGATGCGCTGGTGGCTAAACTGGTTCCACAAATCCAGAGCCTCAAGATCGGTGCGGGCACCACCTGCGGCCTGGACATGGGGCCGCTGGTT…
>Contig_042
GAGGCTCGGTGAAAGGTGTTGGGGTATTTTGCCAAATCAGGAAACCTTTTTCAGAGTTTCCCTTTGATCACGTACAAGCCGATCCGCAAATTCCTGTCGAACTCTAACCGAAAAAGCTCAATCAGAACTCTGACGCAAGAGGCCAGCCGTATTGTTGGGTTGGAACTGCGGATCGAAGAGTTCAAACCTATTACTAACGCGGCGCTGTTGATACTTACATCAGAGAAAAGTATCACTCTGAATGAGAACATGTCTTTGGTCGCGCTGGGAGAAGTTCGGGAAGAAAATGCGGATGAGTCGTTGCTTAAATTGGCACGCAAGCTTGCTGTCATTTTGACCGGTGAAAATGTTGTATCTACCTATAGGACGTTGGGGCTGAAATCGATATGAACTGCTACG…
>Contig_043
CGATGATGCTCAGACGTACGTAGCTGTACATCGATCGATGCTCAGACGTCGTAGCTGTACATCGATCGATGCTCAGACGTACGTAGCTGTACATCGATCGATGCTCAGACGTACGTAGCTGTACATCGATCGATGCTCACGGCTGACTGATGGTGGCTGATCGTGTGCGACGGCTCAGCTCGGCGCTTTCCTCAGGACTCAGGACGATATCTTGGGCGCTCATTTCTTTGCCTCCAACGGTGTAATCAACGAGCAAGCATAGACGATTTTACAGAGCATTTATTTTTGAGACGGTACACTAGTATCGAGACATCGCCACTCACAATGCCAATAACAATAAGGAAACGCACATGTCGTACTTCCCCACTGTCGACAAGGTTATCTACGAAGGCCCCGACA…
AGATGCGGCCATGCGGCTCTGAGGTATTGCACCATCGACCAAAGGGTCAGCCCCGCTGCGACGAGCAGCAATGCGTAACCGAAAATCACCCAGAAGGTGACGGCCGGTGGATTGCCGAGCAGGATGACCAGCGCCAGCATTTGCGCGGCGGTTTTCCATTTGCCCATGTTGGAAACGGCGACTTGCGCACGCGCGCCTATTTCCGCCATCCATTCGCGGAGCGCGGAAATCACGATTTCGCGGCCGATGATCACCGCTGCCGGCAGGGTCAGCCACAGGTTGGCGTGCGCCTGAACCAGCAGTACCAGGGCCACGGCCACCATCAGTTTGTCTGCTACCGGATCAAGAAACGCACCGAATGGCGTGCTTTGCTCAAGACGGCGGGCCAGATACCCGTCG…
>Contig_044
CCGCACGTCCGGTGGTGTGGGAGGGGTATAGGGCTTGTCCCTCTACCCCGACCCGATCAGGGGCCATGTGTGCCCCGTAAATGTGGGAGTGACCGGGGCGGCGATCCGCATTGCTCACGAAGAGGCCGGTGCAGCCGCTTGATGTATCAGTGTCGGGCTCGGGTCAGTGACGCATAAAGCTCAGGTCTTCGATCAACGAAGTAATCGTTCACTGTCCTGGCCTGCGCCAGCAGTGCTTTGTCCAGCGTACCCACCAGCAAGCCTTCGTCCTGATCTGCCAGCAGCGGGCGGCTGCCGTCCGGTGCGCAAAGGCTGCTGAGCCCGCAGTAACGAATCTCGCCTTCGCTGCCGCAATAGTTGGCGTACACCACGTAACAGTGGTTCTCGACGCCCGCGCCC…
>Contig_045
GTGGCCAGCTTAAGAGAGGACTTTCACCTCTAGGATGGCGCCCATGCTGGGCGCACAAGTAGGGCGCCGAGAGGCGAAAAGGTGACTCAAGTCGAGCCAGAATCCAACTGACATCGCAGAACCGTTGTGTGACGCTTCCCGCCGCAGACGCAGGATCGGACGCGGAGCATCGGCACGATAGTCATATCAAGACTCGGTATAACCTTATGCAGCATTGGTCATTGATTCGGCTGGCTGTCGAGCATGAAATAGACGATTTTTCGAGGCGTACCGCACATGGAACAACGTTGCGAAGTAGCTGTGCTTGGCCTGGGTGCAATGGGCGCTGCCACGGCCTATCAATTGGCCAAGGCAGGCGTTGATGTCATCGGCATCGACCGCCACGACCCGCCGCACACG…
CACGCTCTTGATGACTTCGTGGCTGAGACGACCAAACTGAATGATCGTGTCCAGACGGTTGCGGAACTCCGGCGTGAAGCTCTTCTTGATCACTTCCATGGCGTCAGACGAGTGGTCCTGATGCGTGAAACCGATCGAAGCCCGCGCTGCGGATTCAGCACCGGCGTTGGTGGTCATGATCACAATCACGTTGCGGAAGTCTGCCTTGCGCCCGTTGTTATCGGTGAGCGTACCGTGATCCATCACCTGCAACAGCAGGTTGAAGACTTCCGGATGCGCCTTCTCGATTTCATCGAGCAACAGCACGCAGTGTGGTTGACGGGTAATGGCCTCTGTCAGCAAACCGCCCTGATCGAAACCGACGTAACCAGGAGGCGCACCGATCAAGCGAGAAACGGT…
CACAGTCAAAACGGGCACCGGGTAACGCATCGCCGGAAAGACGCGCACGATTGAGCTCTCTCTCCAGACGCAGGCGAATGTTTTCCAGCTGGTCCTGCAAGGTTTTGCGCAACGCGGGGTTGGCGTCCAGTTTCCCGCTGAGAGCGAGACTGAGCAAGACCGCTAGTGGCGTCTTCAGGGCGTGCCCGAGATTGCCCAGTGCATTACGTGACCGCTTGAGGCTGTCTTCGGTGTGCGCAAGCAAGTGGTTGATCTGGGCCACCAGCGGTTCAAGCTCAAGCGGTACCTGATTATCCAGTTGCGAACGCTGGCCTTGCTGGAGCTGGAAGATCTGCTCGCGAACGGTTTCCAGAGGCCGAAGCGCCCTGCGCACCGTAATGCGCTGCAGGACCAGCACCA…
>Contig_046
GACGCAGAGCGTCCAGAACTGCATCCCCACGCCGAGCGTGGGAACGATAGTCATCTCAAGCGAGCACCGGGACGACGACGCAAAGGCGCCATAATCAGCGCCGGCGGAACAACGGGAGCGGCTCGTCGGTCGCCGCCTGATACGTTACCGAAAAGTCCTTGAGGCCCTCCAGTGCATCGTGCGGGTCTTTGTCGGCACGCACGGCGAAGGCATCGAAGCCGCAGCGGCGCATGTAGAACAATTGGTCGCGCAACACATCGCCGATGGCGCGTAATTCGCCTTTGAAGCCATAGCGATCACGCAACAGGCGCGCATTGGAGAAACTGCGGCCGTCGGTAAACGCGGGGAAATTCAAGGCAATGACCTGAAACTGATCGACATCCTCGCCAATCTCCTCAG…
CACAGCGAACTGGTATCGGAAATTGCCGAAGAGCCAAATTACGACGCTGCACTGGCTGTACTGAAGTAACTTTCTGCAACACTTCGACGGTCTGAATCTGTTCAGGCCGTTTTTTATTTGTGCTTCATACGGTTATCGAAAGTAAGCGCTTGGTAAAGGCGCTTTGCTTGTCACACATCTGTGCTTATTGTTCAGCCTTCTGAAAGAAGCCCCCACCTGTAATGGTTGATTTATTCATGCAATCGTCTGGCTCTCGTAAATCCCGTCGCTGGTTGATCAGTGTGTTGATCCTGTTGGTCATTGTCGTCCTGTGCTGGTGGTTCTGGCCGGTGTCCACGCCCGGCAAAGGGGCCGAGAGCAAGCGGGCGGGCGCCGGTGGCATGGGCCGGCCGGGCTTTG…
CGTCGAGTTTTATGCCCCGCAAGGCGACACCCAGGCGGCATTGCGATCTGCGGCGATTGCCACCTGCCTTTGATGGCGCTGGTCGTTGCGGATGAGCGGCTTGCCCAGCCCTGTCTGCAATGTAGGAGCGGACTTGTCCGCGAACTGCCGGGAACCGGCAGTAAACCGGTACATACGGTACATACGGTACATCAGGTACAACCGAGGTAGCCTGGATCAGGGCCGCTTCGCAGCCCATCGCGGACAAGTCCGCTCCCACGCCCTTCGGGCAGAAGCGCGTTGTGTGGCAGCGGACCGGGCGACGCTTCGCTTGCCCGCGAACTGCCGGGAACCGGCAGCAAAAGCTCAGCGCCCGAGCCTGCACTCATAACCGCATACACGCACAAGAGTGGGGCCATC…
GCCAGGAAGACCACCATGATTGCCCTGTTGAAGCCGACCACCGAGCAGGTTGGCCACTACGACCGTTTCCTCACTGCCCTGGTTGAGGGTGGCTTTCGCGGCGAAATCGCCAGGGATCACGGGTCGCGCACTGTGCTGGCCACTGACAACTCCATCTATCAGCGCCTGCCACAGGCGGCGGTGTTCCCGATGGACAGCCACGATGTGGCGATCGTCGCCCGGCTGGCAGCACGACCCGAGCACAAACAGGTGGTGCTCACCCCACGGGGCGGCGGCACCGGCACCAATGGTCAGTCGCTGACCGATGGTGTGGTGGTCGATCTGTCGCGGCACATGAACAACATCCTCGAAATCAACGTCGAAGAGCGCTGGGTACGGGTGCAGACCGGCGTGGTCAAA…
>Contig_047
CTACTTCAGACCTTCCCTAGCATATACACTTACCTGAAAGATAATTATTCGTTTAACGACAAAAATGATGGCAATAGCCAGTACCTGGGCCACTGGAATAAAAATGATATGATTCTTTCTTATCCTGCCATTGTCAGTGAGCTGGTTGATGACAAGAAAATTCATACCAATATGGGAAGCACCCCGATAACCGAGACAAAAATCAATTGGGACTACTTACCTGGCGGGCAGATTGACAAGCCAGTAGATAAAAGAACAGGGGTTGTAAGAAAATTCATGGAGAAAAATGTTTACTGGCCCGTATACAACAGCTCTTATAATGAGTGAAGAGAAAAGCATGGTCGGGGCAGCGACTTTATTATTTACAGCAGACCGACAATCCACAAACTAAAAAACCCT…
AATCTCGTCTATCTGCTGCCGGTAGCTGTCCAGGCTGGACAGGCTGATGAAGGGTTTAGAGGCAAAGTCCTCGGGCGCCAGCACCTGTTTTGCCAGAAGCGGATGACCGACGGGCAATACACACACCTCGTCCACAACCATCAACGGCACCAGCTCTGTGCCCGGCGGCGCGCTCGCCACTTCGGTCAGCCCCAGGTCGTAGCGCTGCGCCGACAGCCATTCCTCCAGCAGCGGTGATTCCTGTGGCGTGATGCTCATGCTGGCTTTGGGGAACTGGGCAAAAAAACGCTGGCACGCTTTCGGCAACAACGACTGTGAAAACACCGGCAGGCAGGCGATGGATAACTGACCGTGCTCGAACTCTCGCAATGACGCCGCCGTGCTCAGAATACGCCCCAA…
>Contig_048
GGCTCAGCCGTCACTTACGTCGCACTCTGCGTCGTCAGTGCCACCGTGATAAAAAAGCGCTTTGATTATCAACTATCGTGCGGCGCAGATCTGTGACGTGAAGCGTCACTCAGTGCATAAAGCACGGTGTGATTCCGGGCGGACCATTATGAACATCCCCCCGATTTTCAAAAAAAAGCAGACCAAAACGCACCACCCGAGAGCATAGGCAAAAATAGTTGCAGAAATAGCGACAAAAAGGAGCAAAAGGTCTAGAGTCGCAGAACTGCGCCACAAGAGGCTCGCAATGCAGCTGATTTGCGGGTGCGCAACAGCGAAGGCCGACATGGCAGAGAAAGCCTGTCGGCACGCGACGAATTATCGGCCTGCCTGGCCAACCCCGGCCCGATGTTGTTATCG…
>Contig_049
TGATCCGGGGGATGCGAGGCAGGACGCCGAGCAAGCTGCACCGGGCCAAGGATGGCCCGTTGCAGCGGCCCCCGGATCAGTGTCAGGGCGAAGGAACCCGACGAAGTCGGGCCGGAAACGGAGCCGGGATTTTGCTTACTTTGATCCTTCAAAGTCAGTCGCCGAGGGGCGAAAAGGTGACTCAAGTCGAGCCTGAATCTCACTGACTCGTAAAACCGATGTGTGAAACTCTACTTCACAAATCAATATTCAACCCAAAACGCTTTCGCAAGCCATTCTCCAGTAGCCCCTTAGGCAGCAACCACGCCATCAACGGCAGGATGCGCGAGCCGTTGCCCAGGCGCAGCAGGCGGGGTGGGTTGGCTTGCTGCACGGCTTTGAGCAGGCCCTGCGCGAATG…
CATGCTGACGTCCCGGGCGAAAAATTTTTCGGTAGTCTTCGATCAGGTGCGTGCCGATGACCGTACGGGCAGCGCGCATTGGGTGGCGACTTACCTGTTCAGTCAGACCGGGCGCACGGTGGTCAACGATATCCAGGCCCGTTTCGTGTTTCGCGATGGCAAGATCTGCGAGCACCACGATCATTTCGACCTGTGGCGCTGGTCGCGTCAGGCGCTGGGTGCCAAAGGCCTGTTGCTCGGCTGGACGCCGTTTGTGCAGAATGCAATTCGCGTTCAGGCCCAGAAAGGATTGAAGACCTTTCAAAGCGGCCGCTGAACAGGTTCAATGGCATGCCCCGCTGCTGTAAGTGAGGCTGATCAGAAAAGCGATGTGCTGATGCTGCTGTTTTAAAGTGCGTT…
CTGTCGGTAATGTTGTTGGTCGGCGTAAACGTCGCAGTCCAGACAATGTTGTTGCTGGTGGTCACGGTACTCAGGGTGCCATTGACAACGGTCAGGTCCGCGTTGGTGAAACCGGACACCGCCTCACTGAAGGTGATGGTGACCTGCGAGGTTTCACCAATGCTCAGAGCGTTATCGGCCAGCACGATGGTTGCGGTCGGGCGCGACGTGTCGATGGCGTAATTGTTGGACGTGGCAGTGCCTGATCCGGCGTTTCCGGACAGATCCTGCACGCCTGCCCGGTTCAGGCTGATCTGGTTGGTGGTGCTGATCAGGTTGGCGGTCGGCGTCAGGGTCGCGGTCCAGGTTTTGCCACCGTCACTGCTGCTCACAGCGGTCAATGTGCCATTGGCCACTGAG…
>Contig_050
TTTTTACACACTCTGGGCCCGGTGCAGCTTGCTCGGCGTCCTGCCTCGCATCCCCCGGATCAGTGCCAGGGCTCAGCCGTCACTTACGTCGCACTCTGCGTCGTCAGTGATATCGCGGTAAAAAAGCGCTTTCGTTTATATGCTGTGATAACGGTCAAGGCATGACGTCGTGATGCAGCGCCGATGTAACGCAAAGCATCACGAAAGGCATTTTCACTGGAGCGCAAGGAACGAGAAGTGTCCGGGATAACGCTTGAGTCAGCGCACAGCTATACAGCGTGATCGAGCCCGCACGCACCAATCCAAGGCAATAACCGAAGCGAACTGTCCAGGCATATTGCCCCGCAAAGACCCCTACACCCCAGCCGGTCGGCCCCAACCGAAAACTGGCACAACCTC…
>Contig_051
ATGACGATAGCGTTCTCTTTGGGTGAGCCTGGTCTGCGTAGTTCAGCCCATCCGTGGTCGGAGGAACAGGGCAGCCTGCGGCTGCAAATCGCCCGTTCTTACGATCGCGTAGCAGCAGAAACATCGATTTGAGCTTTGCCATGAGGCCCGTTATTGACCATCATGAAGCCTGCTTACCCACCGCTGCTGCTTCAGATGAGTCCTGCCTACACACCTCGACCGCTCAAAAACCTCTTCACCGCTAACCAGTGCTGGGCACACCTCCTCGAGGAGGGCGGCTTACGCGACATCGAAGTCGAGTCCGTCACCAAAATGCTCGCCTGCGGCACCTCGATACTGGGCGTCAAACACTACACCTGCGGCAACCACAGCTGGGCTACACGACGGTCCAACAAGCTC…
CGGGGCATTGAGGGCTGGGTGGCGAGTGCGATCGTCGTCCGTCAGACGCAGTACCGTGTTCAAGTCGCAATAGTCGGGCAGATCGCGTGATACGGCAAACCGGGAGGTTTCTGTGATCAGGTCTTCAACCCAACGGATCAGGCTCGGCATAAAAGTCACTCCGGGTATAGGTGTCCCAGCTGCGGGAGGAAAGTGCCCCCGCGACCGTTTTGCCGGTGGGCAGTAATAGCGACAGATCCTCGAACATGTCCGCCGGCAGGATCAGGGCACAGCCTTCCAGGCGGTTTCGAAGGGTCGAGCGCTTGTGAGGAGGAAGACGCTGAAAGGCCATGGCGAATTCGCCGGCACGTGTTGTGCCCCAGGCTTGTTCCACCTCACGGCCATGTCGAGCCAGCCAGA…
>Contig_052
ATGAAGCGTTTCATGGGCAACCCTTGCGATGAAATCCTGGGAAATCATAGCAAAGGTTTACCTTGAGTTTTTACACACTCTGGTCCGGATGCGGCCCGACCAGCTTCTGATGGACGCGCCCCATCTGCACAGCAAATTTCCCGGTCGCGGCTTCGCACCGGGCTCGGGCCTGGTCCAGGGTTTGGGCGTTGAAATAGATGTGGGCGTGGTAGCCGTGGATGTCTTGCATTGAAGTAGAGGCTCCTTTCTCGGCTGAAGGCCTGGCTGATGCAGGTGTGTGGCCAGCCTTGATCATTTTTCTCGTGTGTAGACCGATAGTAGGTCCTGCACGATGGTTGAGAAAGCCTCATGACCGTCTCACGTGTGAAGTCTCGCAGCATCGAGCGGTTCCAAAACGAC…
>Contig_053
CCCCCGGTCATGCTTTTTTAGGAAAAACCGGAGAGGCGACAACTATCCTGACACCGGGGGGTATCTATGCACCTTTTGGTTTGTCGACTGACTATGAAAATGGCTTTCAGGGGCGCATGTTTGCCAGCAAGAGCGACCTCAAAGTGGTGACAGTGCAGCCCACAGTCAGCTACGCCTTCAACGACAGGTTGTCGATTGGCGCAGGCCCCACGTTCAATCGAATTGCCGGCACTCTGGAGTCGGATATCACGCTCAATCGAATTGCCGGCACTCTGGAGTCGGATATCACGCTCAATCCCGCCATCGCCGACACGCGCGTAAAAGTCAGTGGTGATGACACGGCGGTAGGTTTCAATATCGGCGTGCTGTTTAATGCGACCGACACCACGCGCGTGGGGC…
>Contig_054
TTGCCTCCAACGGTGTAATCAACGAGCAAGCATAGACGATTTTACAGAGCATTTATTTTTGAGGCGGTACACTAGCGTTCCTCTCTCGGTTCTTCAAGTACGCTAAACGTGGCTTGCTGATAGACATACCTAACCCCGTCTGTGACATCACACTGCCTAAGCCTGACAAGTCTAGTGACAAGGTTGTGACTGCTGGTGAGCTACGTCTAATCCTCAATGAGCTATCACCCACAATGCCCTGATAGCAGAGCTTGCATATGAAACGGCTATGCGTCGTTCTGAGATACTGAAGCTGACAGTTAACTGCCTGCATCTGGAACAGAGGACTGTGGACGTAGTAGATGGCAAGAATGGTACACGCTCAGTGCCCCTCACGTTACGTGCAATAGAGCTTCTGGA…
>Contig_055
GCGATGAAATCCTGGGAAATCATAGCAAAGGTTTACCTTGAGTTTTTACACACTCTGGGCCGGAAGCCGCCTACACTCAAGAACTGATTGCTGCGATACCTGGCCGCCGCCTAGAGCTACAAGTAGCAGCACAGCACTAAAATCCGGCCCGTTTCAGCCGTCTGTTTTCAGGAAGATCATGAACAAAGCCCTCATCGCGTTAAGCCTCGCCACCCTCCTGCTGCCCGGTATCAGCCAGGCTGCCTCGCCCGACGCGCACATCAGCGACGAGCAATACGCCACAGTGCTCAAGGGCCCTTGGCGAGCCAAGGAAAACAGCGCGCGCGACACCTATCGCCATCCACAACAGACCCTGCAGTTTTTCGGTGTGCGGGCCGACCAGACGGTCATCGAGATCAC…
>Contig_056
TGTAATCAACGAGCAAGCATAGACGATTTTACAGAGCATTTATTTTTGAGACAGTACACTAGAGCCCAGTCAAAATGTTTTTTGGCGACCCTGAGAGTCTTTAGGTTCCGTCGGACAGGCTGTTCGGCTGATCATTTCTGCCTTTCCACAAACCATGGAGCTCCATTCACCTCCAGTGGATTGTTACATTGTGGGCATATCCGAGGGCATGCTTTGGATGGTTTGAAAAGGATGCCTCCAGCCGAGACACCTACCTGCAACGGCCAGATCTAGGCCGAAGATTATCGGAGCATTCAGCTAATCTGTTGCTGGAGTACAGATCTTCTAAGGAAGACCACTATGACTTGGCGATTGTTGTAGCTGACGGGTTTTCTGCATTGGCCATCCAGCGCCACACGC…
>Contig_057
TATCCGGTTAACCGCAAGGCTGCACCGCTTAAGTGAACAGCATTGCGCCTTGTGCGGGCTTTCCAGACTGTTTCCCTGATTTCCCTTTCACCCCACCGTCCTGGCAGGCTTCCCTACGTGTCCCTGTTATGTCTTGTTGCGCTTCCTACGCTACGTCCATGTACAAAGATTAACTTTGGATCCCTTTACTGGGAAGAGGTCAATTGGCACCACGGAGTGTAAGCAAATGCTTACACGACTTTTTCAAGTCAGAATTGTGACGCCTCCAACAGGAACAGCGACTCGCTGCCAGCCCGCACGGAGGCATCCAGCGAATGAATACGCGGCAACAGGCGGGCGAAGTAGAAGCGCGCCGTGCCCAGCTTGCTCGCATAAAAGTCTTCCTGCTGCTCCTTGCCA…
GAACTGACGCTTGCGGAAAAAGGCGACCCCGGCGTGCCGTTCAGTTGGCTGTGTTTCGGCAGCGAGGGCCGCCGCGAACAGACGCTGCATACCGATCAGGACAACGGCATTCTGTTTGAAGCCAGCGATGCCGCAGAGGCAGAGCAGATCCGCACACTGCTGCTACCGATTGCCGAGCGCATCAATCAGAGCCTGGCGCAGTGCGGCTTTACGCTGTGCAAGGGCAATATCATGGCTGGCAACCCTGATTTGTGCCTGTCGCGGCTTGAATGGTCGAGGCGCTTCTCGGCCTTTATCCGCGAGGCCACCCCGGAGAACCTGCTGGCGTCGAGTATCTACTTCGACCTGCGCGTGGTCTGGGGCGATGAAAGCGGCGGCGAGCAATTGCGCCGCGGCATT…
TCGGGGATCTGCAGCAATTCCCCAAGATAAGCCTGCTCAAGCGCGGCCCGCCGGAAGTAATCAAACATCAGCCCTTTGGCGATGGTCGCCAGAAACGCACGCGGCTCGCGAGGCAATTGCAGCTCATCGCGCCCCAGCAGACGCACAAACGTGTCCTGGCTAAGGTCCTGAGCCCGTTGTGGGCAGGCGACATTGCGGCGCAGCCATGCCAGCAACCAGCCGCGATGATCGCGATACAACGCACCAACGATCTCACTATGAGCGCTTGGGACTGACGACACGAATGGCCTCGATGAGAAAGATCGAACTAAAGAGAATCATTCGCGATTCTGGCAGAGCGGAGAGGGAGTGGCAATTGGCGTCTGTCGGGAGGTTGACGACTGATTCTGGCCGAAGGCC…
CTGATGTTCCCGGTGCAGGCCAATGGCGTGTTTCTGCAACTGTCGCAGCCTGCCATCGCAGCCTTGACGGCCAGGGGCTGGCGCTTCTACACCTTCATCGGCAATGGCGGCGCGCGCTTCATGTGTTCGTGGGACACCGAAGAAGACCGCGTGCGTGAACTCGCAGCGGACATCCGCCTGGTGATGCAGGGCTGAAGCGTCTGGCTCAATGCTTGCAGGTACAGCCTGGCAATCTTTGGGGGTAATCTCCCTCTCAAAGGCAATCGGCTCAAAAGGCCTTCCGGACTTCACCGACCACCCTCAAGAAGGAGTTTGTCTGCATGTTCGATTTCTCCGCCCGGCTCGAGCAGCATTTCGCTGCTTTGCAGAGTGAAGCGCAATTCTTCTCCGTACGTTATG…
CCGACGCCCTGCGCGCCGCTGCCGGCCTGTAAAACCCCCTAAAGAAGCTCCGAACGACCAAGTCGTTCGGGGCTTTTTTTCGCCTGGGGATTATCGTGCGACGCTCCGCGTCGCATGCCGTTCTGGACGCTCTGCGTCCGATCTTGAATGCGCGGCGCGGCACAGATCTGTGACGCGGAGCGTCAAGCACTGCATTCCGACGCTGGAGCGTGCGGAACGATAATCGCAACTATCTCAACCTCAACTATCGTGCGACGCTCCGCGTCGTATGCCGTTCTGGACGCTCTGCGTCCTCTCATCAAACATGCGGCACCGGGCTTCGGTAAAACCCGGTAACCAGACCTCTCGGCGATAAACCACACCAGCAACTAGCCTCATCGAGCCTATCCCTAAAGCAAG…
>Contig_058
AGATGCCTCGCTAAACCCCATCCTCATTTTTTGCTAGGTGGGGTTTGTGGCGCGGATACGTTTCGTCGATTGCTCTGGGTGTCGTACTCAATCACACCTACACCCGAACCCTGCGCAAGGTATTGACGTTGGAAAGCCGGTTTCGCGAACTGTCGCTGACCGATGACCTGACCGATATATTGAATCGCCGGGCATTGATGCTGGCGCTCGATGAACATGTGGCAAATAATAGTGGCAGTTATTTTCTGATGCTGGACATCGATAATTTCAAAACCATCAACGATCAGTTCGGGCATGACGCAGGTGATGAAGTTCTGCGTCTCATGGCGTCATGCCTGCAACAAACGCCGGGAAGTCTTGCGTTTGGTCGCATGGGCGGAGAGGAGTTTGGCGTAATTC…
>Contig_059
TAACCTGAAGCGGGTGATGAAAATCATCGGCATGCCTGACTTGATGAGAGCCTTAGCGCCCTGAAAAGGTCGTTTTTGCTGCTATTTATCAAGCCAGGTACGCCTTCTCAAAGCTAATCAGGGCCTCCGTAGCTCAACCAGAAGCTCTTTGGCGCTAAATACCCGACAACCGACAATAAGCGCTGCGCGCCGACCACATTCTGTCGGGTTTTTACACACTCTGGGCCGACGATGGCCAGCACCGGGTCCAGCGGCATGACCCGGCCAATGAAGAAAGTGAGCAACAGCAGACCGAACAGGGTCGCCGCCACTGATCCGCTGCGTCGGGTGCCGTGGGCGACCCGACTGCTCCAAAATGAAATCGATGCACTCGACATGGTTATTCCTGCCTTGGCTTGA…
>Contig_060
GCCCGACTTCGTCGGGTTCCTTCGCCCTGACACTGATCCGGCGGTCGCCGCAACGGACCATCCATGGTCCGGTGCGGCTAACTCGGCATCCTTGCCGAGTTCCCCCCGGATCAGCGCCAGGGCTCAGCCGTCACTTACGTCGCAATCTGCGTTGTCAGTGCCATCGCGATCGAAAAGCACCCTATGGCAGTAGTTGAAGGCCTGGCATGGCATCGTGCCGCGGCGGCTATGGAGCTGAGTATGCAGGTCGAATCCCTTACTGCACTTTCCCTCTCAGCGCTTTCACCTCTTCGCGCACATCCACCGGCGTCGCGATATCGGCGGGTATGGGCGCACCGGCCACGAGCACCACGCGTGACCATAGGCGGCGGAACAGGGTCTTGCTCGGGTCACGGCTGA…
GACGGACAAAGAAGAGAATCCTCAAATGTCTCTAGCAACCCACATCAGGCCTATTACCTACCTAAAAACGAGTGCAGCCGAGATAGTCAAGGAATTCTCTGTCAACCCTGAGCCTATAATCATTACCCAGAACGGCGAACCCAAAATGGTCGTCATGGATATTCATGACTACGAAAAGCAACAAGAGACACTCGCTTTACTAAAGCTATTGGCGTTGGGCACCAAGGAAATCAAAGAAGGGAAATTCAGCGACGCGAACGCTTTTCTCGATGAGATGGATGGCTAAAAATGACAAGAAACATTGTCATCCTTGAAAGTGCCAAGGACGATTTCAAAGAAATAAAGACCTATGTGAATAGCGAGTTCGGAGACTCCATCTGGAAAACGGTTAATGCAGAA…
>Contig_061
GACGCAGAGCGTCCAGAACGGCATGCGACGCGGAGCGTCGCAAGATAATCAATGGTCGGCTGGCTCACTCATGCCTGGCGCAACATTTGTATTACTCTGCACTCCCCAGCCAAGCCAGTTGCCATGAACATCACCATCACCGAAGTGCACCCCGCCGATATCCCGCAAACCGTCGACTTCGTCATGCGTGCCCGCGCCGAGATATTTCCCTTGCTCGACACCGTCACCGTACCCCCCGATCTCGCCGGTTTCGAACAGGTTTACCTGAGTGGCAAGGACGGAAAATTTCTGATTGCCCGCTGTGACGAACGAATCATCGCAGCCGTTGGCTATCTGCCTTACGACCATCGCTTCCCGCAACTCGACTACACAGGCGCCGGACCGTCGAGATCGTGCGCC…
>Contig_062
TCCGCTTTCGCGAGCAAGCTCGCTCCCACAGGGGCTATGTATGAAGTGAGCTTGCTCACGAAGAGGCCTGCATGGCTGCCGATGATTTATGCTCAACGTGACTCCGCTTTCGCGAGCAAGCTCGCTCCCACAGGGGCTATGTATGAAGTGGGAGTGAGCTTGCTCACGAAAAGGCCTGCATGGCCGCCGATGATTTATGCTCAACGTTAGTCTGCTTTCGCGAGCAAGCTCGCCCCCACAGGATCGTTATTTTCAAAGCCAGACAGCGTCCCACAAGGGATAATCACGCACGCTTTTGACCAAGCCGGCTCGAACAGGATTGGCAACAACATAACGGGCATAATTCACAAGACTGTCTTCATTGCGGACGCTGATGTCGTGGAATCCGCTTTGCCAAAA…
CTACAGCATTGATCCACAGGGCACACCACTGGATCGCCGCAAGGACCTCTATACCCACGCCTTCATCATTTTTGCCTGCGCGCATTACTGGGCCAAGGTGCGCGACCCGCTCGCCGAGTCAGTGCTCAACGCAGCGCTCAACGTGGTAGCTGAACGCTTTGCCGACGATGACGGGCTATACGAAGCGCAACTCGATGAAGACTGGTCGACGCTGGGCAGCGGCCCGTTGCAGAACCCCCTGATGCACCTGGCCGAAGCCTTTCTGGCGACGCTGTCGGTGCGCGCCGATCCGGTCACCCAGGCGGCAATGGATGCGCTGGTTATCCACATGCAACGCCGCTTTGTCGACACGGCAACCGGCGTGATGCTGGAGAAACCGCTGGGCGCTGTGGATAACTG…
>Contig_063
GGGAAACGCCCAAGCACCTTCAATTGCACCTGATCGTCGACAACTACGCCACGCACAAACATCCGAAAGTGAAGGCCTGGCTCGAAAAGCACAAGCGCTTCCATATGCATTTCACCCCGACCTCAAGTTCGTGGATGAACATGGTTGAGCGCTTCTTTCGTGACATCACGGTATACCTGCGCGACGGTAGTTTCAGCTCGATTCGCGAATTGGAAAGCTCAATCACCACATTTCTGGCACTGCGAAATGCCCAGCCGACTCGCTACGTTTGGAACGCTAAGGGAGAAGATATTTTGAACAAAATCCAGCGAGCCCGCGTGGCAATGAGCACGCAGGCATGAGAGAAGTTAATTTTGAGACGGTACACTAGGTGCGGTTCTGCTGAGTTACAGCGGGCAC…
>Contig_064
TCCGCGGCCAGGCTTATCGATCAAACCGTCTAGTCCCTGTTCTTGAAAACGCTTGCACCAAAGAGTGACTGAGCGAAGAGAGAATCCAACCAGGCGGGCTATTTCAACCCTTGAACAACCTTGAGCAGCTAACAGGATGACCCTCGCGCGGCGACCGTCACGCTGACTGATGGTGGCTGATCGTGTGCGACGGCTCAGCTCGGCGCTTTCCTCAGGACTCAGGACGATATCTTGGGCGCTCATTTCTTTGCCTCCAACGGTGTAATCAACGAGCAAGCATAGACGATTTTACAGAGCATTTATTTTTGAGACGGTACACTAGAGATATCAGCAAATATCCGTACAGGGCTTGATCGTTCCATTGCCATGCTTGCCACGCATCTATTGCATTTACTGCGG…
>Contig_065
GCGATGAAATCCTGGGAAATCATAGCAAAGGTTTACCTTGAGTTTTTACACACTCTGGGCCCGTTGCGGCGGCCCCCGGATCAGTGACAGGGCGAAGGAACCCGACGAAGTCGGGCCGGAAACAGGAGCTGGGATTTTGCTTACTTTGATCCTTCAAAGTCAGTCGCCGAGGGGCGAAAAAGTGACTTGAGTCTTGTATCAATATTCCTGACATCGCAGAACCCTTGTGTGACGCGCAGCGTCACGAAATGCGTTCCCGCTCGAGCGTAAGAACGACAGGTGTACAGGTCAGAAACTCATCTCGATCACGTCATTCGGCACGATCAGCTTGCCGGCGGTTTTGGCCACGATTTCTTCCACGCTGACCCCCGGTGCACGTTCGCGGAGGATGAAGGCGCC…
>Contig_066
GATGCCTCGCTAAACCCCATCCTCATTTTTTGCTAGGTGGGGTTTGTGGCGCGGATACGTTTTAATGTACGAGGCGCGCTATTTGAGCGCGCAGGAAATTATGTCTCGCTTTAATATGCCGGAACCTTGGGCGCTATGGTACGAACGTCATATAATTTTCTTTTCTTCTCTTCGAGAGTTTCGAGATAATATTGTACATAATGGTTCCGCAGTTTCATCTGTGTTTGCGGATGAAAATGGGTTTTCAGTATCTATTCGAGACAAGCCATTTGATAAAATGAATATTTGGGCACACGAAGAAATCTCACCAACCGGGGTTGCTTCCTTGGAGCCAGCCGTTGCATACGTTATATGGAATACATTGTTGGCATGTGAGGAGTTCAGTCAGATGCTGCAAAG…
>Contig_067
TGAACATGGTTGAGCGCTTCTTTCGTGACATCACGGTATACCTGCGCGACGGTAGTTTCAGCTCGATTCGCGAATTGGAAAGCTCAATCACCACATTTCTGGCACTGCGAAATGCCCAGCCGACTCGCTACGTTTGGAACGCTAAGGGAGAAGATATTTTGAACAAAATCCAGCGAGCCCGCGTGGCAATGAGCACGCAGGCATGAGAGAAGTTAATTTTGAGACGGTACACTAGAGGGGGTTGTAGTGCATGACTGTGTTTGACTTCGACGTAATGATTAGAGACCTTGAAAGTAATGCCCAAAAGATAATTTTTGGCGGCCATATCAAAATAAAAAACATTACAAGTTTGCCCGTTTCTATTGTAGATTCTCCTGAGTTTAATGCGCGAATCTATAA…
AACCTGTGGTGGTCACCGCTTCGGTCACAGCAGGAAAGAGATCGCGCCAACTCAGCTGCCGATAGATCACGGTGCCTACGGCCAATGCGTAGAGTACTGACAGCGACGCGGCCTCGGTTGCCGTGGCAAAGCCTGTAACGATCGAGCCCAGCACCATGAACGGCATCAACAGCGCGGGTAACGCACCGCCGGTGTCACGCAGGAACAGCGCCCAGTCCATACGGCCTTCGACTTTTGGAAAACCCTCTCGAACACCCACGATGTAGGCAGTCAGCATGAAGACCGCCGCCAGCATCAACCCCGGAATGACCCCGGCCATGAAAAGGCCGCCAATTGACGTGTTGGTCAGCACGCCGAACATGATCAAAATCACACTTGGCGGCACGATGATGCCCAGGG…
>Contig_068
AGTTACTGCCGCATAACTGGAAACCAGTTTAGTTACACAAGACGGGATGGCCGGACGGATACGAAGACTCAGCTGCTAGTGAGCACGCACTCAAGTCATATCACCCATGAGGTAGAGTACGATCACCTTCGCTATTTCCGTCGTCTGCCGGCGGGCATGGACGGCGTGCAGGTACCTGTATCGACCGTTTCAAACCTATCGACAGTGTTTGGCGAGGGTTCCTACACTCAAAAATTCGTCACTCGTTATCTTCGGGCTCAGCATGCTGAACTGTTCTTTGCCGACGCAGTGATTTTGGTTGAGGGCGCTGCTGAGCGAATGCTGTTGCCACAGTTTTTGCGCACTCACTTCAAGTTTCTCGATCAATGCTACATCAGCATCCTGGATATTGGAGGGAGT…
>Contig_069
AGAGATGCCTCGCTAAACCCCATCCTCATTTTTTGCTAGGTGGGGTTTGTGGCGCGGATACAGATGTTCGATGGCTTTTACTTTTTGCAGATTTTTCAGCTCCATCGGTCCGCCGAGGGCGAGAGCGGGGACGAAGCCGTACATTTCGTCACTTTTGAGTGGGCCGAGTTTTTCGAGAGCCGGTTTAAATAGATCAGATAAGTCGTTATAGGCAGGATTTAATGAGGAGAAAAAAACTTGGGCACCCAGTCCTAATTTTTCTCCAGTAAATGGGTTGGCAAAAGAGTAGTAGCGCCCGGCGTAGCTGGAAATGTTAAGGCAGTGTCCTCCCTTTTCACCCCATACATAAAGTACGCCGAAAGCTCCGCGTGCAATGACGTGGTATTTTTCAGTCTGATC…
CCAGGGTCAGCTCGAACAACTGATTGGCTTGCAACGGCGGCAGCTTGTCCAGTGCAATGCTCAGGCTTTGCCCCGGTTTGACCAGCCCGAGCGAAACCGGGCCTTGCCAGTCGTCGCCCTTGGTCCAGAACTCCAGCGCCTTGTCGGCCGGGACTTCAACCACGCCCAGCGGAATAAGCTGTATCTGCTGTGAGTTGCTGGCTTGCACGACCCAGCCAGGCGCCTTGTCCTGCGGCCCGACGAGCACCACCAGGTAGGATGGCTGCGCCGGTGCGCGGGTCATCAGGGTCATGCCCAGCACCAGCGATGCGGCCAGCCCTGCTCCGGCCAGGCCGCGCCAGACCGACAGATTGTCCCACCAGCGCACGCGCGGGCGTTGCGCCGGTTTGGCCGGCGCGG…
>Contig_070
GAGCCCGCGTGGCAATGAGCACGCAGGCATGAGAGAAGTTAATTTTGAGACGGTACACTAGCCGGGTTGGTCGGACGGAGTTGAAAACACTGCTCGATTTTCTACGCCCTGGCGATACATTAGTGGTGACGCGTGTTGATCGTCTCGCACGAAGCATCAAGGATCTTCAAGACATCGTTTATACGCTCAAAGAACGTGGGGTTAGTCTCAAGGCGACGGAGCAACCAATCGATACGCAGAGCGCAGCCGGAAAAGCATTTTTGGACATGCTGGGCGTGTTTGCTGAGTTTGAAACTAACCTGCGACGCGAACGGCAGCTTGAAGGAATTGCTGACGCTAAAGCTCGTGGTGTTTACCGGGGCCGCAAACCGTCGATTGACCCGCTGGAAGTTCAGCGCT…
>Contig_071
AGTATCTTTGGCGCAACATGCGCTGCGTTGGGTGATGACGCTGCATTCCAACACATTTGGCAATCAGTTCGTAGCTTGCATCCAAGGGCTGCCACTGTCGATGCTTGAGCCTGCGACCGATAGCCGGGCCGATCGTCTGATGCTGTGCTTACTTTCTGAAACACTTGTGGGAGTTAAGCTACAGACGACGCCTTGTGTCCAGACGTCCTGTCTGGATTTGCTTAAGTGGGGTCTTCCCCTTAAAACCTACACCCTAGCCATCGCCGCCAACGCAACCGACGTCGCCGCCGTCCGCGTCTCCACCCCCAACTTCACATAAATATGCTCCAGGTGCTTGTTAACCGTCCTGGGGCTCAGCTGCAAAATATCGGCAATGTCCTTGTTGGTCTTGCCGCACGC…
>Contig_072
GGGAAACGCCCAAGCACCTTCAATTGCACCTGATCGTCGACAACTACGCCACGCACAAACATCCGAAAGTGAAGGCCTGGCTCGAAAAGCACAAGCGCTTCCATATGCATTTCACCCCGACCTCAAGTTCGTGGATGAACATGGTTGAGCGCTTCTTTCGTGACATCACGGTATACCTGCGCGACGGTAGTTTCAGCTCGATTCGCGAATTGGAAAGCTCAATCACCACATTTCTGGCACTGCGAAATGCCCAGCCGACTCGCTACGTTTGGAACGCTAAGGGAGAAGATATTTTGAACAAAATCCAGCGAGCCCGCGTGGCAATGAGCACGCAGGCATGAGAGAAGTTAATTTTGAGACGGTACACTAGGCGTAGCAGCTGAAATTAAAAAAATGTTC…
>Contig_073
GGGAAACGCCCAAGCACCTTCAATTGCACCTGATCGTCGACAACTACGCCACGCACAAACATCCGAAAGTGAAGGCCTGGCTCGAAAAGCACAAGCGCTTCCATATGCATTTCACCCCGACCTCAAGTTCGTGGATGAACATGGTTGAGCGCTTCTTTCGTGACATCACGGTATACCTGCGCGACGGTAGTTTCAGCTCGATTCGCGAATTGGAAAGCTCAATCACCACATTTCTGGCACTGCGAAATGCCCAGCCGACTCGCTACGTTTGGAACGCTAAGGGAGAAGATATTTTGAACAAAATCCAGCGAGCCCGCGTGGCAATGAGCACGCAGGCATGAGAGAAGTTAATTTTGAGACGGTACACTAGGGGGGCACAACATCTGCACATTTTCAATT…
>Contig_074
GGGAAACGCCCAAGCACCTTCAATTGCACCTGATCGTCGACAACTACGCCACGCACAAACATCCGAAAGTGAAGGCCTGGCTCGAAAAGCACAAGCGCTTCCATATGCATTTCACCCCGACCTCAAGTTCGTGGATGAACATGGTTGAGCGCTTCTTTCGTGACATCACGGTATACCTGCGCGACGGTAGTTTCAGCTCGATTCGCGAATTGGAAAGCTCAATCACCACATTTCTGGCACTGCGAAATGCCCAGCCGACTCGCTACGTTTGGAACGCTAAGGGAGAAGATATTTTGAACAAAATCCAGCGAGCCCGCGTGGCAATGAGCACGCAGGCATGAGAGAAGTTAATTTTGAGACGGTACACTAGGTCTGCTTCCATACTCTCGACTTCTGGTA…
>Contig_075
CAACCGACAATAAGCGCTGCGCGCCGACCACATTCTGTCGGGTTTTTACACACTCTGGGACGCCAATGGCCAGTTGCAGCGTTTCAACGTTCAGGGCGGAAGTATTTCCATCGACGGCGTGGGGCTGAATGCCGACAACGTTGACCAGTTCGACATCATCACCCGCAGCGCGAAGATCAACGCCGAACTGCACGCCAAGCGCCTCAATATCATTGCCGGTCGTAACGATGTCGATGCGCAGACCCTGAACGCCACCGCCTTGGCTGACGACGGCAGCGCCAAACCGGAACTGGCCATCGACAGCTCGGCATTGGGCGGGATGTACGCCGGGACGATCCGTCTGGTGGGCACCGAGGCCGGTGTCGGGGTCAGGCTGGCCGGCAATCTGGCGGCCAGTGG…
>Contig_076
TCCGTTTCCGGCCCGACTTCGTCGGGTTCCTTCGCCCTGTCACTGATCCGGGGCCGCCGCAACGTGCCATCCATGGCACGGTGCGGCTTGCTCGGCGTCCTGCCTCGCATCCCCCGGATCAGCGACAGGACTCAGCCGTCACTTACGTCGCACTCTGCGTCGTCAGTGCCATCGCGGTAAAAGAGCTTTTTTCAACTATCGTGCGACGCTCCGCGTCGCATGCCGTTCTGGACGCTCTGCGTCCTCTTTGTGGCGCTCCGCGTCACACAGCGGTTCTGCAAGGTCAGTGATGTTTGTTTACGGCTCAAGGCACCTTTTCGCCCCTCGGCGACTGACTTTGAAGGATCAAAGTAAGCAAAATCCCGGCTCCGTTTCCGGCCCGACTTCGTCGGGTTCCTT…
>Contig_077
AAACGTTGAGAAAAAAGCAGCATAGTTAGACGGTTGACGCGACAACTACCTTGAAAAACGCCGGAGGCAGCGCTTTGAAGATTTGAGGGCTGAATTTGAAACTAGGGCGTTAGCCGCACGGAAAGGCTCGGCGACCCTCAAAAAACATGCAGCTCTGAAAGACCTCACTAAGCAACAATTGTGTGATTTGGTTTGGGCAAGGATTGATGACCTGCACACGACCTTACACAAGAAAGACGATCTGTCCCGAATGATTCGGGACTACCCCAAAATCAAGTCGACGTATTTCAGGTTAGAGTCCGATCCGGCAACTCTCACAAATGAGCTCAAGGCGCTGCTGCAGTCTCGCAACCTGATCGCGACAGATGAGGAAGCAGGGCTTGTTTCCGAAATCCGAAC…
>Contig_078
GAGATAAGTTTCAAGTTTGCCTGTCAGCACATTGCCAGTCATCTGGTGGTCATGGCCGGGGCCGTGTCGCCATCACATACGCCGAGGCGCCTGGAGGAACTGCGTGGCAGCATCGGTGTGCTCTTCATAACAAAACGCCCTAGGCCGGCGAGGCCCAGGGCGGTGAAGATGTCAAAAACCCGGTATCCGGTTAACCGCAAGGCTGCACCGCTTAAGTGAACAGCATTGCGGACACTCCGGGCACATCTGACCGGCAGCCGCCAGCCAGCTTCCTGGGCAAACCCGGAAAGCTGGCTGGCCTGACCTGCTTACAACGCAAAACTCAGACAAGCCCTACACGCATGTCAGACGAGTCCTATCGCAGGTTTTCTTGCATCCCTCAATAATTCCAGCCACTTC…
>Contig_079
GCGATGAAATCCTGGGAAATCATAGCAAAGGTTTACCTTGAGTTTTTACACACTCTGGACCGCGTATTACCTGCAGCAATTGCGCGAAGTGGGCGTAGCGGCCAGCGTGCTGGCGGACGTGGACGCCAACCGGGTCGACCTGCTTGAAGACCCGCGCCTGGCGGCGATCCTGCGTTTTACCCGCACCTTGATCGAGTCTCCGGTACACGGCGATCAAAGCGCTTTGCAGGCGCTGCAACTTCAGGGCTTGAGCACCGCTGAAATCGTGGTACTGGCGCAGCTGATTGCGTTCCTGTCCTACCAGGTGCGTCTGGCCGCAGGGCTGACCGCCATTCAATCTGCCGGAGCAGCCTGATGAGCGAGCTTATTGAAATCGAAGGTTTCACCAATCAGGTGCTG…
CGCTGACCGGCAACACCGCGCCGAAAAATGCCGTCGCCAACCTGATGCCTGGCGTGCAGTTCCTGCCGTACCCGCATGAGTACCGTTGCCCGCTGGGCATTGGCGGCGAGGCAGGGGCCGAGGCGCTGAGCTACTACTTCACGCAGTTCATCGAAGACGTCGAAAGCGGCGTATCGCTGCCAGCGGCGGTGATCATCGAGGCCGTGCAGGGCGAGGGCGGTGTCAATCCTGCGCCGGCTGCGTGGTTGCAGCAGATTCGCGAAGTGACCCGCAAACACGGCATCCTGCTGATTCTCGATGAAGTGCAGGCCGGTTTTGGCCGCACCGGCAAGATGTTTGCCTTCGAGCACGCCGGCATCGAACCCGACGTTATTGTAATGTCCAAGGCGGTCGGTGGCG…
>Contig_080
CCCGGTATCCGGTTAACCGCAAGGCTGCACCGCTTAAGTGAACAGCATTGCGCACTTGGCGGGGTTTCTTCACGCTTCAGTACACTTACAAAAAGTTGTAGGTGTAGTTGAAGAGGATACGGGTTTGATCGGTATCAGCAGTAGTGGCGACGTCACCACGGAATGTGCCATGACGTACAGTGGTGCCGAAGCCTTTCAACACGCCGCTTTGAATCACGTAGTCAACACGCATATCGCGTTCCCACTCGGAGTGAGTACCCAGATTGCGGTTTACGTCACGGATGTCATCACCGCTCAAGTAAGCAATCGCGGCTTTCAGACCTGGAACACCGACCTTGGCGAAGTCATACGAGTACTGACTGAATGTGGTGTTTTCACCAGCACGGTTGAAGCCGTTGA…
>Contig_081
CACCTCTAGGATGGCGCCCATGCTGGGCGCACAAGTAGGTCGCCGAGGGGCGAAAAGGTGCCTTGAGCCTGGCCTGAATCTAACTGACTCTGTGACGCAGAGCGCCACGAAGAGGACGCAGAGCGTCCAGAACTGCATGCCGACGCAGAGCGTCGGCACGATAGTCAGACGCAGAGCGCCGCACGATAGTCAGATCAGCCCTCAATCCCGAGCATGTCGCGTACCAGTGCTTCGGCGATGCGCACGCCGTCGACGCCTGCCGACAGAATACCGCCCGCATAGCCCGCACCTTCACCGGCAGGTACAGGCCTTTGGTGTTCAGGCTTTGCATCGTCGGGCCGCGAGTGATCCGCAGCGGTGCCGATGTGCGGGTTTCGATGCCGGTCAGCACTGCGTCAT…
>Contig_082
GATTATCGTTCCCTACGCTCCAGCGTGGGAATGCAGTTCGCGACGCTCTGCGTCGCCAAAGAGGACGCAGAGCGTCCAGAACGGCATGCGACGCGGAGCGCCGCACGATAGTGGTTGTTGAGATTATCGTTCCCTACGCTCCAGCGCGGGAATGCAGTTCGCGATGCTCTGCGTCGCATAAGAGGACGCGGAGCGTCTGAACGGCATGCGACGCGGAGCGTCGCACGATGGAGGTCGTTGAGATTATCGTTCACTACGCTCCAGCGTGGGAATGCAGTTCGCGACGCTCTGCGTCGCATAAGAGGACGTAGAGCGTCCAGAACGGCATGCGACGCGCAGCGTCGCACGATGGAGGTCGTTGAGATTATCGTTCCCTACGCTCCAGCGCGGGAATGCAGT…
>Contig_083
CCAGCTCTGGGCAACACATATCGGTACAGACCCGCTCAAGCTGTTTATCGATACCACCCGCCCAGCACAACTGCTGTACCTGCAAACGATCATGCTCAACCTGCAGATCATTTACGCCCAAGACAACGCAGCCACCAACTGGCTGGCCGAGCAGGAAGCCAACGCCAGCACGCTGTTCGGCACCTTGCGTTACGGCTTCTCAGCCGCGCTCAAACAGGCGTTGCACCAAGAGGCCGACGCGCTGTTGAACGGCCTTGGCGACGTCACCAATCTGGCCACGCGCATCGGTGAACTCAATGGCGTGCTCAACCATCAGGATTTTGCCGGCAAGCCGTGGATGAAGGCGTTGAAACAGCCTGTTCAAGACACCTTCAAAGCCCTCGGCGAACTGGCCAGCGG…
>Contig_084
AGTTACTGCCGCATAACTGGAAACCAGTTTAGTTACACAAGACGGGATGGCCGGACGGATACGGAACAGGTAGCTCTCCCCTTGCAATGGCGGCTCAATCATCGTGCGGCATTTTTCGGAGGCATCTTCGAACATGGCCAACGTGCAGGCTTCAACGTTGCGCTCACGCCACTCGTTGCCGGCTTTCTGCTCATCCAGGACCAGGATAAACGTCGAGCCTTCCTTCGCGCAGAAACGGTCAATTTTGCGCACGGACTGTAGCAGCTGCCGCTTGAACGTCTCGGTCGAGTCATGCGCATCAGGATCGGTGGTCTTGTGTTCACCGGTGTAGAACACATGCCCCTTAATCTCCTTGATGTGGCTCAGCAGTCGAAAGGTAGAGCGTCTTAACTCCTTGTA…
>Contig_085
CAGGTGACGCGATGGAGCAGAAGCCGCCGGCGGTGCCGGCGGCAGATAGCGCGGGTACTGGCGCAGCACGTCCCAGCTTTCATAGGTCGCTCAACGGTGGACGCCGGGGCCTGAGCGCGCTGGAGCTGGCTTGGCTCAGCGGAGCCGCCTTCCAGCGCCGGGACGGTCACGGTGGTCGTGCCGGCATTGGCCATCACACGCTGCACGTGGCTGCTGCCACCGAATTCGGCCTCGGCCTTGAAGCCACGTTTGGGGTTGCCGCTGTAGTAGCAGGAAATAGCCTTGTGCAGCGCGGCCTGCCGGTTAGGCTCCTTGGCGCTGACCACTGCATAGCACTGTCCAAGAACAGCGGCGGTCATGCGCAGGTTGGTACAGGGTTCAAATACAGGTTCGGGTCGG…
>Contig_086
CGGTCGGCCCGTTTCAGCGGGGACAGCGCTTTCAAAACCCAAGGTGATCAGGTCGAGTTCATCCACAAAGACATCTACAACGCGCACCGGATTGGTGTCGCTGACGTAATCGTCGAGACTCTCTGGAAGAAGGTACTTTGACCTCGGTGTTCGCCTTGATGAAGCGTTTCATGGGCAACCCTTGCGATGAAATCCTGGGAAATCATAGCAAAGGTTTACCTTGAGTTTTTACACACTCTGGGTAGAGGACGGCCGGCGGGTCTGTTATGCACCGCATTCACACGAGATCTTTTCCGTCGGTGCAATTACCGCCGGGCAAAGCACCTATCTGCACGAAAAGACTGCACAGCGCGTCGCGGCGGGCACTGTGGTGCTGATGAACCCCGGCGATGTGCATGC…
>Contig_087
TTTTTTGCGGTTCGAGGTTTTTCGGGTATTGAATAAAACAGTCATTACTTCGGCGAAATTGCCCCGTCCACCAATACCTGAGCCTCTGCCACCAGGCGCTTGAGGTGATCTTCGCTGACAAAGCTTTCGGCGTAGATCTTGTAGATGTCCTCGGTGCCTGACGGGCGCGCTGCAAACCAGCCGTTTTCGGTCATGACTTTCACGCCGCCGAACGCCTGATCATTGCCCGGCGCATTGCTGAGCACCTGCTGGATCGGCTCGCCGGCCAATTCGGTGGACGTGACCTGCTCCGGCGACAGCTTGCTCAGCAACGCCTTCTGCTGCGGGTTGGCCTTGGCATCGACGCGGGTCGAGAACGGCTCGCCAAACTCATCGGTCATGGTCTTGTAGATCTGGCTC…
>Contig_088
CGTTGGCTGACGTCGGCGCAGATATTGAGTACGGCGCGCGACCTCAACGATGGGCTCTCCTCTGAAAAGAGCCATGCCGACGACTAACCAAAGCACCATATCTGAGGGCAGGCGCCGACGTCGGACCGTGGCCTTTTCGGCCAAAGTGGCGGCAGTGCTAATCCATTCTTGGGGAATATGATCGGTGAATACGTCGAGGCGTGAGAGCGGCTGCTCGGCAAAGTCCAGAACAGCGCCTAAATCTTGAGCGACAGACATAAAAAATCCGGAATCCATAATCAGATTCCGGATTTTCCTGCTGGCCGAGGATTAGTCAACAATCCTTAAGTGAACAGCATTGCGCCAAGTGCGGGCTTTTTGTTGTGTTGAGTTTCATGAGTATTCACCGGTGTCTGGATT…
GATGTCCGGCAAACCGAAAAAGTGATCGATGGCCGGGCGCAGGATTTCCAGGGGCGGGTAGGGCAGGCGCTGTGTGGCCAGCTTGGCCAAGGCACCCTGCAGGTCCTTGAGCGGCGTGGATTTCCATTTCAGGTGATCAAGCATGTGGTCCAGGCGCGGCAGCATTTCACTGTTCATCGACCAGTTGGCAAGCCCGCAGTACAGCGCATCGGCAGCGCCGATCTGTGAACCGGTAACGCCCAGCCAGATGCCCAGCCCGCCTGGCAGCCTGGAGAGGAAGTGACTGCCGCCGACATCTGGAAAGTAGCCGATTGCCACTTCCGGCATGCCCAGACGACTGCGCTCGGTCACCACGCGCAGGTCGGCCCCCTGAACCAGTCCCATGCCGCCGCCCAGTAC…
>Contig_089
GCGATGAAATCCTGGGAAATCATAGCAAAGGTTTACCTTGAGTTTTTACACACTCTGGACCGCCGTTCTCTCGCAGACACCCGCCACTGCCAAGGCCGCGCCCTTGATCCTGCTGATGATCATTTTCATCGACGGCCTGGGCACGGCATTGCTGCTGCCGATGCTACCGATGCTGCTCGACCCGGGCGACCCTGCGGGGGTGGTTTTCGGCAGCGCACCTACTGCCGCTCGGACCGCCGGGCTCTACGGCGTGCTGTTGGCAGGCTACGCCTTTGCGATGATGGTGGGCGCGCCTCTGCTGGGTGCGCTTTCAGACCGCATCGGGCGGCGCCCAACGCTTCTGCTTGCGGTGACAGGGTCGGTCGCCGGGTATGCCCTGAGCACTTGGGCCGTGAGCGT…
>Contig_090
CTTTCAAGTGGCTGGTTTCGGCCCATGCCGGGCACACTGGGAGCGAGCTTGCTCGCGAATGCAGACTGACTGATCAGTAGATTTTCGGCGTTTGCACCGGCCTCTGCGTGAGCAAGCTCACTCCCACACGCGGCGTGGAAGCGGACCGGGCGACGCTTCGCTTGTACGCGAAATGTCGGGGACCGGCAGCAAAACCTGCAACCTCGGTGCACCAGAAACAACCGAGGTCACCGATTCCGGGGCCGCTTCGCAGCCCATCGCAGCCGTCGTAACCTCCTGAAGCTCCCACGCCCTCCGGGCAGAAGCCCAACCTGCGGGCCTCTCAAGCTTGCGTGCCACGACGAACACAAAGCGTGGGAACGACAGCCAAGGTATTACAACAACTTATCCAGCGTTATC…
>Contig_091
TGGGAGCACAGCATCAAGCTTCAATTACCGGCTGGGAATGTGGGGTTCATGAGGCGCTTACGCAGGATCGCCCCCCTCCTCCATCAGCTCTGTAACCATTGACCGACAACCAATTGATTGCACTCAAGGTGTGGTTGACGGCCTGTATATTCCCGCCCGCCATTTCGTTATCCGCAGAGGAACATCCGAGCAGGATCAAGGCCAGCAAGCCACACAATCCTTGCATCAGCGGTTTTCTTATCATGAATTTCACAGCCTTAAACCTCCCTGATTACAACCAGCCTGAAATTTCGCGCCCGCAACTAAATAGTCACGCCACGACTGCTAATTGTGCGCATCGAAACAGAAGCCCACATCAAGGCCCCTATTTTTGAGTGCTACTTAATCTGGCCCACCCTC…
>Contig_092
CGATGAAATCCTGGGAAATCATAGCAAAGGTTTACCTTGAGTTTTTACACACTCTGGGCCAGAAACCGCCGATGCCTGCGTTGATGGGCAAGAACAACGTACCTGCGCCAATGGCGGTACCGAACAATCCGAGCATCCAGGTGGTGTCATTACGGTTCCAAGAGGCGATGCTCTCGGGAGCTACATCCAGGCGTTCTACGACGCCGTTAGCCTGATCATTCATCCGGTCGACTCTCCGTGGCCGGTTTATCAAAAAGGGCAGCGCGTCGAAAAAGCCGGCAGTTCAGCGCTCCCCTCGAAAACAGCGGGCGAGATTCTCCGGGATTGACGGCAGAAGTCAAAGCTTTGTAGGACAAGAGTTGCCGAGCGACGGGCGACCAATGCAACGCACGCCTCGGG…
>Contig_093
GATGAAATCCTGGGAAATCATAGCAAAGGTTTACCTTGAGTTTTTACACACTCTGGGCCAAGGGTGGCCACCGATGTAAGTTTCGGTCGCTTCTACAGCCGGCTTGGTGCGGTCACGTACGCTAACCATCGAATCCAGTGCCTGCTTGAGCTTGACGCTCAGTTGCGCGCGCAGCGTTTCAGCTTCTTCGCCGACCAGTGCGGCACTTTCCTTGAGCAATTTGTCTGATTCTTCGATCAGCGCCTGCAGGTCGCTGAATGCCTGATCCTTGATCTGATCGGCAGCATTTTGAGCGGAGGTCTTACGAGCCATGGCATTTTTCCTTTCAAGTGATGGCAATAGTGATCAATTGAGTCTCGCGCCTCCTGAAAAGTTGCAATTGCTTGAGTGACCCGACGC…
>Contig_094
GTCAAAAACCCGGTATCCGGTTAACCGCAAGGCTGCACCGCTTAAGTGAACAGCATTGCGCTCTAATGAGCGGCGTTTTTGTTTGCAGCGGCTTTGTTTGAAGCCGCACTCCATCAGATCGAGAACGAAGAACCGCAACCACAAGTCGTGGAGGCATTGGGGTTCTTGATCACGAAGCGCGAACCCTCAAGCCCTTCCTGATAGTCAACCTCTGCGCCCGCCAAATACTGAAAGCTCATCGGATCAACCACCAGACTGACGCCTTCGCGCTCGACGATAGTGTCATCGTCTGCCACGTCTTCATCAAACGTGAAGCCATACTGGAAACCGGAACAACCACCGCCTGTTACAAAAACGCGCAGCTTGAGGCGATCGTTACCCTCTTCGTCGACCAGGGTT…
TGCATCACGTCGCCCGCCAGGATGTACTGCTTGATTGTGTCGACTGCGGCTTCGTAATCATTTTGCGTAAAGCTTGAGCGAAACACCGGGTCGGCAGCCGGAGGCCGGTCCAGATCCAGGCCACGACGCGGTGTGATCGGCTGACGCAGCTTGTGCATCAGCTCATCAAGCAGTGCAGCGCCACTTTCGTAAGCGTCCTGCTGCGCCGGATCGACCAATACGATGGCGTGCATCTTGCCCGCCAGATTGTCGAATACCACCACGCATCGGACACCATCAACAGGATATCCGGTACGCCCAGCGGATCAGGGTTCGGGCAGTTGGCCAGACGCTTCTCGACGTAACGTACGCAGTCATAACCGAAGTAACCGACAAGCCCGCCATTGAAACGCGGCAGAC…
TGTACCGACCGCCGTCGAGCCGCCTATGCAGGCCGCATTGAGAACCTTGCTGCACCACCCTGAACTGGCCGAAAAGGTCGAAAATGCCAGCCATTTCGCTGCAGAAGACCAATCAAACGCACAACTGCTGGTTGCTCTTATCGAAGCCCGGCAAAAGAATCCCAACCTGCGGTCGTTACAGTTGATAGCGCGATGGCACGGGACTGAACAGGGCCGCCTGCTGCGTGCACTGGCAGAAAAGGAATGGTTGATTGAGACCGACAACCTTGAACAACAGTTTTTCGACACTATAACTAGTTTATCCGCTCGCCAACGCGAGCGCAGCCTGGACCATCTGATCAGCAAGGCTCGGCAGACCGAGCTGAGCGCAGAAGAGAAAATTCAGCTAAGGGAACTGCT…
>Contig_095
GGATTTTGCTTACTTTGATCCTTCAAAGTCAGTCGCCGAGGGGCGAAAAGGTGACTTGAGTCGTAAACAAACATCACTGACATCGCAGAACCGCTGTGTGATGCTCCGCGCCACAGACCTGCGCCGCACACTCAAGATCGGACGCAGAGCTTCCAGAACGGCATGCGACGCGGAGCGTCGCACGATAATTGAAAATGCAGCTTCGTGAGCAAGCTCATTCCCACAGGCGCATATTCAGCCTGATACTGCAATTCACCCACCCCTTCCTGGGCTCTTCAAGATGCGTATATAGCCGAGCGCGAAGCGAAGCGACTTTGGCTCAGCCCGTTTTCAGGGGCTTCAGGATCTACGCAATCTCGACAAACACAGCGCACATCAAGCAGGCATGGTCCAAGGCAT…
CATTGTAAGGTGGCCGCCGCCTGATTAGACTGGCTCGTTAACACCATCAGCCCTTACCAAGGACTTTTATGATCAAGAAATGCTTGTTCCCAGCAGCCGGTTACGGCACTCGCTTCCTTCCAGCGACCAAGGCCATGCCCAAGGAAATGCTGCCGGTGGTCAACAAGCCACTGATCCAGTACGGTGTTGAAGAAGCGCTCGCGGCAGGTCTGACCGAAATTTCCATCGTGACTGGCCGTGGCAAGCGCTCTCTTGAAGATCACTTTGACATCAGCTACGAGCTTGAGCATCAGATCAAAGGCACCGACAAAGAGAAGTACCTGGTCGGTATTCGCAAATTGATCGACGAGTGCAGCTTTTCCTACACGCGTCAGACCGAAATGAAGGGCTTGGGCCACG…
>Contig_096
AACGTTGAGAAAAAAGCAGCATAGTTAGACGGTTGACGCGACAACTACCTTGAAAAACGCCGCGATCGCCGTTTAAGAACGCTTTGGCCAACTGCGCTAAATAAAGCTTTGGCGTTGACCTACGTTTGCATGGAACCAAATCCGTCCCAAAGGCCACACAGAGCCACCATTTTTATAAAAATTGGTAGCTGTATAGCTTCCGCAGTCGAAAAACTTCAAAAGCAGCAAAGAATGGTTTATAAGGAATGTATCCATGCAAGACCTTAGTTTTAGCAATATAGAAAATCATTTGGGACCCGCTAAAGATCGTTTCTTTGGCGATGGTTTCAAACATGTGGAGTATAGTGCTAGACATGTTAACCTCACTGAAAGTACAGTGGACGCAAATATAACTCTTAG…
>Contig_097
CGTATCCGTCCGGCCATCCCGTCTTGTGTAACTAAACTGGTTTCCAGTTATGCGGCAGTAACTGACCAATCTCACTTGCCCGATGCGTCGGCAAGCGCGTGAGAACATCTTTCAGGTACGCATACGGGTCATGGCCGTTGAGCCGCGCAGACTGGATCAAACTCATGATCGCAGCCGCTCGCTTTCCGCTGCGCAGTGAACCTGCGAAGAGCCAGTTCTTACGACCAAGGGCCCATGGCCGCATCTGGTTCTCGGCCCAATTATTATCTATGGGTACGGCCCCGTCATCGAGGTAGCGCGACAGCGCTGCCCAGCGTCTCAAGCTGTAATCCAACGCTCTGCTAATCGCTGAGCCTTCGGGCACGAGATCACGCTGGGCGATCATCCAGGCATGCAGCA…
>Contig_098
ATTCCGGATTTTCCTGCTGGCCGAGGATTAGTCAACAATCCTTAAGTGAACAGCATTGCGCACCTGTTGCAGCCTTCTGCCCAGGTCCATACCTTCCAGTGACAGTTACGTCCCATCGTCGCATCGGTGCGCACGTTTGCCGGCGATTCCTGCCCCACTAACGCTGGTTCAAGAAGGCATGTTTCGTCTCGCGAGTGCTTACAGCACGATTTTAGCCGAATTCTGCTAATTCCCTGGGTTCATGCTTATTCATCCCGGCGCAGGGAACCGATCTGGGCGGAGCGCCACTCAGTCCTTTCGTGCACCGCTATACCGCTGACAAAAGGAGTACACCAATGAATCCAGCTCAGATCACGCGCTTGTCTCAATCATTCCTGCCGAGTATTTCCCCTGCGTCCT…
>Contig_099
AGATGCCTCGCTAAACCCCATCCTCATTTTTTGCTAGGTGGGGTTTGTGGCGCGGATACGATCGATTGCAGTCGGCGACCTAACCGATCGAGGGCCAGGCGTACTCGACGGTCTGAAGCTGCTGGGTGAACCGTGGTTCTTCTGTGTACGGGGCAATCATGAGCAGATGCTCATCGATGCTTACGAACAGACTCCACAGACGCCCTATTCTGCTCACGGTGCTCGGTGGTTTCTGACCATCGCCGATGAGTCGAAGCCAATGATCATCCAACGGCTCGCGAGCCTGCCCATCGCAATTGGAATCGAAGCACCCCAAGGCCTGGTGGGCGTTGTGCACGCCGATTACTCCATGGAGTCTCTTGGAAGTCTTTCACCGATGGCTTGGAGAGCCGGCATTTC…
>Contig_100
CGGTCGGCCCGTTTCAGCGGGGACAGCGCTTTCAAATCCCAAGGTGATCAGGTCGAGTTCATCCACAAAGACATCTACAACGCGCACCGGATTGGTGTCGCTGACGTAATCGTCGAGACTCTCTGGAAGAAGGTACTTTGACCTCGGTGTTCGCCTTGATGAAGCGTTTCATGGGCAACCCTTGCGATGAAATCCTGGGAAATCATAGCAAAGGTTTACCTTGAGTTTTTACACACTCTGGTATGAGCGTCACCCTCCGCGCTGGCAATCTTCAACCGATTGAGGACGTCCGCGAATCCAAGGCTTGTAGCCCCATCTTCCAAGCGGCCATTGCTCACTTTGATTGCATCCGCCTTGCTGGTGGCAAAGCCGCCGTCAGCAGATGCGGCGAAGCTTTTG…
>Contig_101
GTGTAATCAACGAGCAAGCATAGACGATTTTACAGAGCATTTATTTTTGAGACAGTACACTAGTTGAGTCAGTCGACGCTGATGGTCGCTGCCTTTGACTTGCTCCTGTTCCAGCAGTGATATTTCGGCGCGTAAGTTGTCGATCATGCGTCGGCAGTCTTCAAGCATGCCGGGCTGTGATGTCTGACCCAGTGCAACTCGTGCGCAGGCTGTATCCAGCACGCTGACTGCTTTGTCCGGCAACTGTCTGCCGGTGATATAACGATTCGACAAGCGAACTGCCATCACCAGCGCTTCGTCCATGACCGCTACACGGTGGTGTTGCTGCATTTTTTCCAAGAGACCACGCAACATGTAAATGGCCTGATCTTCTTCTGGCTCCTCCACCTTTACAACTTG…
CGGCCATCTGCGCGTTTGACACCTTCAGGCACCGGGACTAGGATTCCCGCCCCACTGCCTGTGGCCAGACCCCTTGTACGTGCATCAGTAGTCCACTGCGATTCTCGTGCGGCTCTTTATACTGCTTGTTCAGAGGCTGGAAGCCAGGACGGCCATTGGCCGTCGCCACAGCGCATGTCAATTCGCAGAAAAGGAAGACAAGATGCTATCCAAACGTATGGGAATGCTCGCTTTGGGCATCATCAGTGCCAGCCAGGCCATGGCCGAAGGGCAGGCAGATTCAAAGGGTTTTGTTGAGGACAGCAGGCTGACTGTCAACCTGCGTAACGCCTACATCAATCGCGATTATAAAAACGACCGGGAAGACAAGTCCGAATGGGGCCAGGCCTTCATGGGCAA…
>Contig_102
CTTTCAAGTGGCTGGTTTCGGCCCATGCCGGGCACACTGGGAGCGAGCTTGCTCGCGAAGGCGAAATACGCAACGCCGCATTCCTGTCATGACTCACTACTAAAACTGATCATCCTTCAACCGCGTAAACGGCACACTGCGATTCTGCAGCTTACGCAGCGTCAGCTTGTAGGCACTCGACTTGATCTGACTGCCCATCGGCGTTTCCTCCAGCAAAATACGCCCCGACGCAAAGGCGCAGCCGGTATTGAGCATCTTGTACTTGAGCAGATACAGCCCCGGGTCCATCTTGGCGAAACTGAACACCGCCCCGGCCGGCACGAACGCATGCCGAAACGCCCTGCGCCCCACCGCATCGGTGACCTTGGCATACACCGCCGACTCACCCGCCGAGTTATC…
>Contig_103
CCGCCCCCGGTCATGCTTTTTTAGGAAAAACCGGAGAGGCGACAACTATCCTGACACCGGGGGCCTCCCTTTCGCCTCCATGAACTCAAAGAGCTTGCCCGCTGCGCGATCAGAGACTGCGACGTAGTAATGAAATGGCTCTCCGGGGGCGGACGCGATGCCAGGCTTGATGGTGGCGTAGAGGAAAAATTTACATATTTCGTGAATGACCATAGGCAGGCTGACGATCCCGCTGTAACGCTTGCACTGGATTACGCCGACAGGGGACGAATCCTCGAAGAGAATGACGTCTCGCCCCTGGTCTGCGCCGTCATTAAGACGCCGAGCAGTGTCGTACCAGGTTTCTGTCCCGTCGTCTGCTCGTGCTGTGTAAATGTCAGCTAGGAGCAGCTCGAAATG…
>Contig_104
TTCGACCGTCTGTTCGGACTTGCGACCAAAGATACGGTCACGCAACAGCTTGATCTGTTCTTTGAGATCGACGATATGACCCTTATCAGCCGTGCGCTCAATCATTAACTGCGCGAGCAGTTGCTTGAGCAATACGGGGTCATCAGGAAGATCTTCGGGCATGGAAATCATGCCCTGGATTATACCCGTCAGGCGACAAATCGTGGAGTCAAAACCTTGTGCGGACGGTTACGCCAGAGATCAAATCCATCCAGTAACCAGTTCAGTTCCTGGACCGTCAGCACGATGGCCTCGTCCGTCTCATCGGGAGATGTTTTGAACCGCTCGGACTCCAAACGCTTGAGCCAAAGGCAGAAGCCGTTGCGCTCCCAATAAAGGATTTTCACCCGGTTACGGTGG…
>Contig_105
CAATCAGGCGAATCGCCCTTCCACGGTACGACCTGATCCATCTCAATCAGGAAGCGCTCGCGACGGGTCTGCTTACGTTTTCCGGCGTATTCGGCGTCGGCGAAGGACATCTGTTTCATCGGAGAGGCTCGGTGAAAGGTGTTGGGGTATTTTGCCAAATCAGGAAACCTTTTTCAGAGTTTCCCTAAGGTTATAACCGTTTATCGCGGATGACGGCCGCTTCGGCCGCTTCTGTCACACTTTGCAGGCGCCGGTCCGGGCCGAGCCAGCCCAGCACGGCGTCGGCTTCCATGGGCTTGGCAATCAGGTAACCTTGGCCTTCGTCACAACCCCACTGTTTGACCAGCCGACGAATTTCATCTGTCTCGATGCCTTCGGCCACCACGCAATAGCCAAGCT…
>Contig_106
ACCGACCGCCGCCACCACCGCCTGGGCCGCCGCCACCCGGACCGGGCCAGAACGGCCAGCAGCCCGAAACCGACGACAGTACGATGGCGAACATCGCTATTTTTGCTACTCGACTCAACATCCGGATTCACTCTCTCGACATGCAGTTGATTAATGACCTGCAATTCAGACAGCGCAGCGTCGAGGAAGTGGGTAGCGATCTGGTCGCCAACGTGTAAGCGGCGCGATACAAAAGACGCGAGGGAATGTAAAGCCAAGACGGTCTTTCAGGCGGGAAAATCACTGTACGGAGGTTGCGCATGATGTTTTGCGTGCTTCACGCAAACGCTGGAAAACCTGTTACGCCTCACCTGTCGAAGGCACTCAGAACCAGATTTTGAATGCGAACCAAGAGACAAC…
CGCGCGGGCAGATGCTGTGACTTCCCACACCCCTCTTTCAAAGCTAAACTCGCCAGCAGGCGTCTGCTGCAACCATTGACGCTCGTTAGCTTGCCTGTCTGTTCCTGCCCTCGCCTTTTCGGTGTGCTTCGGTGCCATTTCCAGCGATACATCGCCCGAGCCCGATAACGTCTGCGGTAAACACCTGAATCGTGGAAGTCCGCAATGAGCACAACAATCAGCCCGACCGCCTACAACTACCGAGTGGTGCGCCAGTTCGCCATCATGACCGTGGTATGGGGCGTGATCGGCATGAGCCTGGGCGTCTTCATCGCGTCGCAACTGGTATGGCCAGGGCTGAACCTCGAACTCGAATGGACAACCTTCGGGCGCTTGCGACCGCTGCACACCAACCTGGTG…
GATGCGGGTATAGCGGGCGAATCGCTCGTTGATCATTTCCAACGTAGGCATACGCCCACGGACGATACGGTCCTGACTGGTCAGGTCGTAACTTTTGACGCTGCCAGGTTCACTGGCGATGTCAGTCTGGACCATCCCGTCGTCAACGCCATGCAGCAGCGCGTCGATCTCATCCTGGGAGAGCAGGTCTTGCACGGCCATGTGAGGATCCTACTGCAATACGAAGTTAGTGAAGAGCAGCTGTTCGATCACAGTCTTGCCGAGTTCTTTCTGTGCCACTTCCTGAATGCTCGCCGTCGCTTTCTGACGCAGCATTTCCTGGCCGATCGGCGAGGCCAGCGACTCGAAGGGAATGGCCGCGAATAGCATGACCAGGTTATTGCGGATCAGGGGCATGTG…
>Contig_107
GCTCGGTGAAAGGTGTTGGGGTATTTTGCCAAATCAGGAAACCTTTTTCAGAGTTTCCCTAAGCAAATCGAATGCCCCGTCATGGAGATTATTGGCCGCGATTCCGAGTCTGCCCTACTAGTCGGCCCTGGCCAGATTTTCATTAGATCCCCTGCTTCGATGGGTTTCGTCATGCATGCAGAGGCTAAGGACGAGGGCCAGGCCTTCGAAGCGCTAATGCAAGCAAAAACCAATCCCTACGAAAATTTAGAACAGCTGAGAGTGTTTGCTACGGACTATGAAGGCACACGCTGGAACTGCGGCTGGGTGAATGTACAATTGGGCGAGATAACACTGTCTCGGTGGCGGTTATCAGGCGAAATCCAAGTAATCATGACCATTGTCTCTGGTTTTGGTGTG…
>Contig_108
CATGATAGCCAGCGAGGTATTATCGACAACGTAAAACCGGGCGATCAGGCGCCCTTCAGTTTGCGCAGGTTGCTGATTACCGATTCCAGTGCACGGTCGAACAGCAAGGCATCATCAAGGACCCGTACAGCACCGCGGCGGAATTCGACGGCGAGGCCGATGCGGGTTTTTTCCAGGACTTTCATACCCGTGCGGTTGACGAACACGTAGCGGCCGGTCGGCTCGACGATGGCGGTCAGTTTGCAACGCAGTTTGTGTTCTTCGTCTTCCTGAATCTCGACCCAGCAGCCGACGCGCAACGTGTCGACCATGCGCAGGCCAGCGTCGTCGTCTGGCAGCTGCACCATCGGCTCGTTGAGCATGCGTTCTTCCGGGGCGATCAGTACGATTTCTTCGACC…
CTTTCGCGAACAAGTTCGCGCCCTTCGGCCAGAATCCAAAGCGGACTTGTGTACGCTTAGCGCAGAGCGTGCGGAACGATAGCCTTCAAACTAGCGCAACTATCGTGCGACGCTCCGCGTCGGCATGCCGTTCTGGACGCTCTGCGTCCTCTTGTGAAGCACGCCGACGAAT//
>Contig_109
GGTCGAATTCAACCCACCAGACTTCACCGCGAAGCATCGCGCATATCCTCGGACAGGGCATTGCACCAGTTCATTGCAGCGGTTTCGCGTGCCGTGTCTGCCGCCATAGCTTGATAGCCAAGATCGAGTGACTTACCCACAACGTGGGGCCTCAGTAAGTCCTCAATGAATTGGCTCATCTTGCGTTTACCTACCGTTCTGTACAGCCCATCGTAAACATCCTCATCCAGCGTAATTGTCATTCGCTTGTGCATGGCTACAACCTCGTTATGCGTTATGCGTTATGCGTATAACGCACTATTTTCAGTGCAATCACGAAAATAAGCAAGCCTCCACGATCCCGCCTAAGGCGCGATCAGTGGCCAGGCCACCCCTGTGTGAGGATTTTTTGAGTTTTCG…
>Contig_110
TAATCAACGAGCAAGCATAGACGATTTTACAGAGCATTTATTTTTGAGACAGTACACTAGGTAGTTTGAAGCATCCGTGCCCCGTCGGATCTGACTTACCCCAGTTGACTGGCCAGCACCCCGTCGCGATAAAAGCGCTGCTCACCGGTTTCATCTGCCAGGCGGTCCTGCGGGTCGTAACGATAACGAACATCACCGGCTGGCATACTCACTTCAAGCAGTCGGCCAAGTGGATCGTAGCTGAGTGTGCGGCCAGCCTCGTCGCTGACCAGGTTGCCGTCCGGATCATAGGTAAGGCTGATTACCGATGGATAGGCGCTGTGATTATTGGTCACCCGGGTCAGTTGCGCAGGGTCAATGCCTTCATAAAAGTAACGGGCGCGGTTGCTTCCACCGTCG…
>Contig_111
CCATGTGCCCAACACCGGTTTGCATGTGCCGACAGTATCGGCGCATGCAAATCCGCACTCATACCCCACTCCGTTCCGGACGCCAGCTATGCGTTTGCGCTTTCTGAATAATAATGTTGGGCAGCGGACGCACAACCCACCCACACCTACATGGACAACGCGATGCACACCCTGATCTATTTATTGCTGGCCGTTCTTCCTGCGATAGCAATGGCCGAAAAAAACGACTCGCCTCCTGCGAGCTCCGGGGAGCGTGCTTTACAGAATAACCTCAGGTTTAAATGTCATCGTGAAGCTGACGTGCTGCCGCCGGTACATCAAGACGCAGATACGCTCTACCAATACGGCTTATTTCTTCAACAAAGAGAACGCCCGAGTGACATCAGTGATGCAGCACGC…
>Contig_112
CTTCGTGAGCAAGCTCACTTCATACATAGCCCCTGTGGGAGCGAGCTTGCTCGCGAAAGCGGACTCACATCAGCATAAACCTTCGGCCGTCCTACGGGCCATTCGTGAGCAGTGCGGATCGCCGCCCCGGTCAACTCACACATTTACTGAGAGAGTCTCAAAGCTCCGCCCCTTAACGCCCCAAGAACCTCATCCACACTCCACCAAATTCTGTCCACCTCAGGCAATGGCGGGCGTTTCAGGATCAGGACGGGCAGGCCGCGTTCGCGGGCGACATCCAGTTTGGGTTCGGTGGAGCTGCTGCCGCTGTTTTTGCTGATCAGGACGTCGATATTGCGTTGCTCGAACAGTTGGCGTTCGTCTTCCAGTACAAACGGACCGCGCGCGCCGATGACTTCG…
>Contig_113
CCAGCTCTGGGCAACACATATCGGTACAGACCCGCTCAAGCTGTTTATCGATACCACCCGCCCGACACAACTGCTGTACCTGCAAACGATCATGCTCAATCTGCAGATCATTTACGCCCAGGACAGCGCCGCAAATGCCTGGCTCGGCGAGCAGGAAGCCAACACCAGCAGCCTGTTTGGCACGCTGCGTTATGGTTTTTCGCCAGCGCTCAAGCAGGCCCTGCATCAGGAAGCCGACACACTGCTGAACGGCCTCGGCGACGTCACCAATCTGGCCACGCGCATCGGTGAACTCAATGGCGTGCTCAACCATCAGGGTTTTGCCGACAAACCGTGGATGAAGGCGCTGAAACAGCCTGTTCAAGACACCTTCAAAGCCCTCGGCGAACTGGCCAGCGG…
>Contig_114
TGTGGCCAGCTTAAGAGAGGACTTTCACCTCTAGGATGGCGCCCATGCTGGGCGCACAAGTCACTCGCCGAGGGGCGAAAAGGTGCCTTGAGCCGTAAACAAACATCACTGACCTTGCATAACCGCTGTGTGACGCGCAGCGCCACAAATAGGACGCAGAGCGTCCAGAACTGCATGCGACGCGGAGCGTCGCACGATAGTTGAAAACGCTTTTTTATCGTGATATCACTGACGACGCAGAGCGTCGGCGCGATAAACAAACACTGCAACCGAAAAGGGCCGCTTCGCAGCCCATCGCAGCCGTCGTAACCCCCTGAAGCTCCTGCAAAACCGCGTGCCTGGAATCGGCTCGCCAGCCATTGGGTTTAAGCCTTCTCACCCCAACTGATGCCGATACGG…
>Contig_115
GTAATCAACGAGCAAGCATAGACGATTTTACAGAGCATTTATTTTTGAGACAGTACACTAGCAGCGCAAAAAATCGGGGGAGATCAAAGCCTCGTATTTCCTGATAAACTGCCGGATCTGACGCAATCACGTGATGCTCTGGGTCAGGTTTAGCCAACTCGGGATGATCATTGCCATCGTTTCTGTTGCTACATTGCAATCGTGGATTTCTGATTTTTAGCGGCGAACGTACGAAAATCCCCACCTTTTTTTTGCTAAAACTACTGATGACCATGCAGCCAGATATCGCACCAAACCCCAATTCAACAAGGCCTGGCCTATCCCGCCGCTTCTCCGTCGCCCCCATGATGGACTGGACCGATCACCACTGCCGCTATTTCATGCGGCTGCTCTCCAGCC…
GCACAACGAGCAGGCCTACACGCTGGATTGGCCGATGAAGATCTGGTTCTACAGCATGATCGCGGCGCAGACCGGCGGCGAAACGCCGATTGCCGACAGTCGCGAGATCTACCGACGCATTCCGGCGCGCATTCGTGATCGCTTCATCGAAAAGGAGCTCATGTACGTGCGCAACTACGGCAACGGGCTCGATGTGGAGTGGAGTCAGGTGTTCAACACCGAAGATGAACGTGTGGTCGAAGCGTATTGCCGGGCGCACAACATCGAATGTGAATGGAAAGACGACGGCGAACTGCGCACCCGGCAAATCTGCCAGGCAGTGTCCCGCCATCCGGTGACCCAGGACACGGTCTGGTTCAACCAGGCGCACCTGTTTCACATCTCCAACCTGCAACCGGA…
>Contig_116
GCAGTGGATAAACGGGCTTTCGAATAATCGATCACGCATCAAATTCAACAGCGGCTGGAAGTGCTCGCTGCACTGGATTACCCAGCGTGCCAAGGTTTGGCGCGGTATCTCGATGCCATGTCGGCTCAGCACCGTTTCGAAACGATGTAGGGGCAAACCATCGACATATTTGGTGGTCAGCAGCATGGCCAATACGCTCGGACTGGCCATGCTCTTTTCGATCAATTGAGCCGGTTTGTCAGCCGTGACCGGTGCCGTTTCGCAACCGCGGCAACCGTAGACTTTGCGGATATGTTTAATCACACGGATCTGCATCGGCACGATATCCAGCTGCTCGCTGGTTTCTTCGCTGATGACATGCTTGCGGCAACCGCAGGCACAGGTCAGTTCGTGCTCGGG…
>Contig_117
GACGCAGAGCGTCCGGAACGGCATGCGACGCAGAGCGTCGCACGATAGTCACTTTCAAGGGCCGTGCAGCTTTTTCTGTGTTCTGTTTAAAGCAACGATAAATAAAATTCGCAATATTGGTGTGCACCCCTGCGCTATGCATACTGCGATGGCGAGTGGACAGTAAAGTGCCGTATTCAAAGGCTCATCCCTTTGAGTGGCGCGCCGGATGATCCCCCGCAAAAGGCTCGAAGCAGCCTGGGTCTGAATCACGTTCAGGCCTCATAAAAATACTCGGCCGGATAACGGTCTCCATGGCTCCATGGACTTCAAAGCTGCCCTGGCGTGTCACTGCGCCGACCTGAAAAACAGAATAACGATTGATAAGGCCTGTAAAAGGCCATTCAGCAGGCTAGGGGA…
>Contig_118
GCTCGGTGAAAGGTGTTGGGGTATTTTGCCAAATCAGGAAACCTTTTTCAGAGTTTCCCTAACGTGCATGTCGTGCTCAATACCTATGACCTGTTCGGCCCGAACTCACCCACGGTGCTGTTCGCCACCGAGAAATTCCGTAACGAGAATCCGAAGACTTACAAGGCGTTCATTGAAGCGCTGAGCGAAGCCGAAGCCTTCGTCAGCAAGGACATTGGTGCCGCAGCCGATACCTACCTGCGCGTCACCAAAGCGAAGATCGACCGCGCCGAGCTGCTCAGGATCATTGACCAGCCGGAGTTTCAGTTCACCATCACGCCGAAGAACACCTACCCCCTGGCCGAGTTCCTGTACCGCGTGGGCGCGATCAAGAACAAGCCAGCGTCGTGGAAGGACTAC…
>Contig_119
AAATCCCCGCTCCGTTTCCGGCCCGACTTCGTCGGGTTCCTTCGCCCTGTCACTGATCCGGGGGTCGCTGCAACGGGCCATCCTTGGCCCGGTGCAGCTTGCTCGGCGTCCTGCCTCGCATCCCCCGGATCAGCGCCAGAGCTCAGCCGTCACTTACGTCGCAATCCGCGCCGTCAGTGATATCGCGCTCGAAAAGCACATCTAAAGCCTGGGCATTATCGCGGAACGTCGTGGCCTTGTGGGCTCAGGCCAGACGGATTGCCAGCGCCTTGGCCTGAGTCGCCAGGTCGGTGACTGCGGTGCTTTCCCACCACATGCCACGCAACGGCGGGCCCATGGCGAACAGGTGTGCTGAGCGCTGGCCTTGCGCATCAAGCACCGCGCCGTCGTGGGCCGCTG…
>Contig_120
GTAATCAACGAGCAAGCATAGACGATTTTACAGAGCATTTATTTTTGAGACGGTACACTAGCGCTTGCCGGGTATTCCATACTTTCGCAAGCGGTGCGCAATGGCGGTGTGCGAGGTGTGCAGGCGTGCGGCTAACTGGCGCGTGGACGGATAGTCTGCGTAGAGTTTTTCCAGTAAATCCTTTTCAAATGTGTCGACGGCATTTTCGAGGCTGTCGATCGGGCTGTCGTTCTGACGTGCCACGGCAGTGCCTGCAATGTCCAGATCGCCTATATCCACTTGAGTGTTTTCACAGATCGCGGCAGCGCGGAAGATGACGTTCTGCAACTGCCGCACATTGCCCGGCCAGCGGTTGCCCAGCAGGGCAGGGTAGGTGCCATGGGCCAGCCTGCAGACCGG…
AGTGCCATGACCGCGACCACCAGCAACACCGCGATCAACAGGGTCATTTCCACTTCATGCAGCGAGGCACGAATGGTCCGGGTGCGGTCGTTGAGCACCGACACATCGACCGTGGCCGGAAGCATTTCCTGCAAGCGTGGCAGCTCGCGCTGGATGCGGTCCACGGTCTCGACAATGTTGGCGCCGGGCTGACGGAAGATGGCGATGTTGACACCCTGCTGGTCGCCGGACCACGCCTTGACGTAGGCGTTTTCCGAACCTGCGACCACTCGGGCGACGTCCTTGAGCTGGACGGGTGCGCCGTTCTTGTAGGAAACGATCAGTTGCGCGTAGTCCTGCGGTTTGAATAGCTGGTCGTTGGATGACAGGGTCGAAATACTGTCCTTGCCATACAGCGCA…
GGCCGTGGCACCGAAGACGACAAGAACGGCATCGTGGTGTCGCTGTATGCGATGAAAGTCATCAAGGAAGAAAAGCTGCCGCTGGCGAGAAACTTCAAGCTGCTGATAGACACCACTGAAGAGACTGCCGGCGATGCCATTCCCTACTACTTCGAGCGCAATCCGACACCCAATTACAACCTGGCGCTGGATGGCGGGTATCCGGTTGTGATTGCGGAGAAAGGCTACGGCACCGTCATGGCCAGTTTTGCCAAGCGCGCTGCGCAGGGTGAGGGTGCCGAGATCGTTTCGATGACCGGTGGTATGGCCACCAATCAGATTCCGTCGAAATCAGTCGTTACGCTGGTGGCCGACAAGCCTGCGCAACTGGCAGCGAGCCTGCAACAGGCCGGCGCAGAT…
>Contig_121
TGCTGCCGCACCGAGCCCGCCTGCGCCGCCAACCACCTGCGCCCGCGCCTGCTGCCCCGGCTGCACCGCCGGCGCCAGCCAAGGAAAGTGCGGCTGTGTCCGGGCTCGCCAGCCTGGGCAATCCGCCACCGGAGTATCCGGGGCTGGCCTTGCGCCGCAGTTGGGAGGGTCGCGTGATTCTGCGCATCAAGGTGCTGCCCAACGGCCGCGCAGGTTCGGTCGAGGTGACCAAGTCCAGCGGCAAACCGGCGCTGGACGATGCGGCCGTGGAGGCCGTGCGCAACTGGAAGTTTATCCCGGCCAAACGTGGCGATACGCCGATAGAAGGCTTCGCGACGCAGACCATCGACTTCAAGCTGCCGGAATGATCCGGCACATGACAACCGACAATTCATTTAA…
CGACGTCTCGCGCCACCAATTTCTCCACCTATGCGTGGGCTGCTGATTTCACGATGAAATAAGCTCTGTAGCGTGCGTGTCGCATTTTGACACGCACGTTTTCAGCAGAAAACTAAAGCGGGTTCTGACCTGGCCGATACAGAGAGTGAATATAAAGCCATGGATTGGCCTCTGCCGCGAGGACGCAGCATGATTGATACAACATCCATCACACACCTCACCCATAACACCACAATAACGACTGTCGAGAAAAGTACCTCCGCCACGAATATAAGTTCCAACCTAAAAGAGCTCACTTCTGCACCAGCCATGGACAGCGCCACTCTCTCGCCACTGTCCAGCCAATTGAGCAGTAGTGCCGCACGCGCCCAGGCTCGCGATAACAGCCTTGACATCAAA…
>Contig_122
GACAACCGACAATAAGCGCTGCGCGCCGACCACATTCTGTCGGGTTTTTACACACTCTGGGACTGGAGTTGCCAGTTGGCGTTCGGGCATGAGCAGTTGGCTGACGTTACGCTGTGGCTTGCGTTGAATCGCGATGGGCTGGTGGTGTTTCTGCATCCGTTGACGGGCGATGAGCTGCGTGACCATACCGATCATGCCATCTGGATGGGTGCGGTCAGGCCTCTTGATTTGAGTGCGCTGACTGGCTGATAGCCAGCTTCCTGGCCATTTTCTTTCTGCGGCTACAAGCGCATCCATCGTCGAAAAGATCGGTGTAAGATAGCTCCGCTGAAAAATGACCGCTCGGTCCGTTGCAGCGCAAACTTCAACAAAATGGTCATGCATACGCTTCAACATGAT…
>Contig_123
GCGCCGGAAGTGGGGCGAATTATAGACAGATCACAGAGGGCGTCAACCGTTATTTTGAACTTTTATCGATCCTGCCTTCGCAGCACCGCCAAGACGCGGGATTCGCCTAGCAATCATTGGCACTCTCAATAGCAGCAAGACCCCGCCTATACCTGCATACAGAGCCCACTCTTTAAGGTCGGCTCTGACAATCCAGAACATATGCAGCAAACCCAACCCCAAAATCACATAAACAAGCCGGTGCAGCTTTTTCCAGCGGCTGCCCAGACGGCGCTGACTATAGCGATTGGACGTGAACGCCAATGCCAGCAGTCCGAGGAATGCCAGCGCACCCACGATAATATAAGGACGCTTGACCAGCTCCACACCAAACTGCCCCCAATCCAGCCCAAGGATGAA…
>Contig_124
TGATCCATCTCAATCAGGAAGCGCTCGCGACGGGTCTGCTTACGTTTTCCGGCGTATTCGGCGTCGGCGAAGGACATCTGTTTCATCGGAGAGGCTCGGTGAAAGGTGTTGGGGTATTTTGCCAAATCAGGAAACCTTTTTCAGAGTTTCCCTAAGTCTGGCTGTTCCAGTGCCCGAGCGAGACGCATAAAAAATCCGATGCCAGTAAAGGCATCGGATTTATTTTTGCGGCTCAAGGTCAAGCGAGAACGCTTGACTGATCGGCATCAACCCTGAGGTCTCTTCATGTGAGAAGCGAATGGCGACGATCAGAGCCCCAGCTCACTCAGGCCAGGATGGTCGTCCGGTCGACGCCCCAGTGGCCAATGGTATTTGCGCTCGGACTCGGCGATCGGCAAA…
>Contig_125
TGTCAAAAACCCGGTATCCGGTTAACCGCAAGGCTGCACCGCTTAAGTGAACAGCATTGCGGCCTGAGCCGGGCTTTTCAGTACAAGCGGCTAATTACTTAGCTTGAGCTTCTACTTCTGCTTCTACGCGACGGTTTACTGCACGGCCAGCGTCAGTTGCGTTGTCAGCAACTGGGCGGGATTCGCCGTAACCAACCGAGTTTACGCGGCTAGCGCCAACACCGTACTGGTTAACCAGAACCTGTTTAACGGCGTTTGCACGACGCTCGGACAGTTTTTGGTTGTAAGCGTCAGGACCGACGGAGTCAGTGTGACCTTCAACAGTGGTGGTGGTCTGTGGGTACTGCTGCATGAAGTCAGCGAGGTTCTTGATGTCGCCCATGCTGTTAGGCTTGACAA…
>Contig_126
CTGTTCACTTAAGGATTGTTGACTAATCCTCGGCCAGCAGGAAAATCCGGAATCTGATTATGGATTCCGGATTTTTTATGTCTGTCGCTCAAGATTTAGGCGCTGTTCTGGACTTTGCCGAGCAGCCGCTCTCACGCCTCGACGTATTCACCGATCATATTCCCCAAGAATGGATTAGCACTGCCGCCACTTTGGCCGAAAAGGCCACGGTCCGACGTCGGCGCCTGCCCTCAGATATGGTGCTTTGGTTAGTCGTCGGCATGGCTCTTTTCAGAGGAGAGCCCATCGTTGAGGTCGCGCGCCGACTCAATATCTGCGCCGACGGTCTAGCCAACGAGGTACTTTTGGCGAAGAGCGGCCTTTCACAGGCGCGTCAGCGCCTGGGCAATCAGCCTGTGT…
>Contig_127
GTTTGGAACGCTAAGGGAGAAGATATTTTGAACAAAATCCAGCGAGCCCGCGTGGCAATGAGCCCGCAGGCATGAGAGAAGTTAATTTTGAGACGGTACACTAGGATATTTAGGACTCGAAGACTCGAGAAGCAAGCGTGGAAGGCTGATAAGAAAGAATTCTGGACGTTGATTGAGCAAGATATAAAAAATGAGGGGCTAAAAGGTCGCTATGCACAGGCCTATCGAGATCTTCAAGCAAAAGACGCTAAAGATAATAAGGCTTATATTTCATCTCTGGTGAAATACAGACGGGAAAAAGCGCTGGAGGCTGAAATGCTAAAGGCGAATAAAGGCGATGTCAAAAAACCTCGAGAGAAGGAAGCTCTATTGCGCCAAAAATGGAGGCCTCGTCAGGTT…
>Contig_128
CGGACCGTGGCCTTTTCGGCCAAAGTGGCGGCAGTGCTAATCCATTCTTGGGGAATATGATCGGTGAATACGTCGAGGCGTGAGAGCGGCTGCTCGGCAAAGTCCAGAACAGCGCCTAAATCTTGAGCGACAGACATAAAAAATCCGGAATCCATAATCAGATTCCGGATTTTCCTGCTGGCCGAGGATTAGTCAACAATCCTTAAGTGAACAGAATTGCCGGAGTGTCCGGTCATTTCCCGGGCCATTTCGCCTGCGTAGCTGTCGGTCATGCCCGCGATGAAGTCGATCATGCGCAGGAACGAGGCATGCAGCGGCGCCTTGGGATCGGGCGCGCTGTTGCCCAGCAGGTCGAGAATACGCCGGTGCTTGAAGGAGGGCGTGCGGCCACCAAACTGT…
CAAGGTGATGGTGGTCGGTTACGACAATATCAACGCGATCAAGCCGATGCTCAAGGACGGTCGAGTGCTGGCCACCGCTGACCAGTTTGCAGCCAAACAAGCGGTCTTCGGTATTGAAGCTGCGTTGAAGCTGGTCAAAGGCGAGAAGGTCGACACCAACGAAAAAGGCGTCATCGAAACGCCAGTAGAACTCGTTACCAAACCTTGATCCACGCCGCGTAAAGGTGCCCGTCCTTGCAGGACGGGCACTGGGAGAAATGTATGTCAGCGTCTGCTCAGACAGCTGTTCTTTCGGTCAGCGGCATCGGTAAAACCTACGCTCAACCCGTGCTCGGTGACGTCGACCTGACGTTGATGCGTGGCGAAGTGCTGGCCCTGACCGGGGAAAACGGTGCCGGT…
>Contig_129
AAGCCGCATCACCATTACCCTGTGAGGCTGCACAACTGCGCATCTGACGTGCTACGTCCGGTGCAATGTCAATGGGGGCGAGTTTTTCAGCCACATAGGCTTGTGCTTGTGAACTTCCCTCATCCGCCGCCTTGCGAAAGTAGCGCAGGGACATATCTTCATCTTTTTGCAGCCCCGCCGCACCCTTCTCAAGGTAGATGGCGATCATGTAGTAGCCCGAAGCTACATGTGCATCTATCAGTTGCTGGCTAAGTCGCAATCTTTCCTCACCAGTGAGCTGAAAATGACCGCGCATGGCTCCGTTCTGCAGATTGACGTTGGCCTTGTAATGTTTGTTTTCGGCCGCAATGCGATACAGTCTGCTAATTTCGATGTCGACAGTTTTTTCCTGCGAGATCT…
>Contig_130
AGAGATGCCTCGCTAAACCCCATCCTCATTTTTTGCTAGGTGGGGTTTGTGGCGCGGATACGCTATACTTCATCATGCGGATTGATGCGTCTAAATCTAACTGTATTCGTTTTTTAAATCTCTCTCTGGTAGTTGACGATGGTTGAACTAAGCCAGCCGATACGAAGCAACCCAAGAAATCGAATCCGTTAGCTGTCAGTCCTCTCGATGCTTTTTCGCTTGCGGCGGATGGTTCGTATGCATGAAGTGACAGTTTCTTGAGCTCCGCCTGCGCTTTGCTGAATGCCCGGTCTACACAGCCCATGTCTTTCCCAAGAATCAGGAAATCGTCGATGTACCGAAGACAGGTGACTCCCCCGCCATTCATGGTTATGTCAAAGTCGTACAGGTATAAATTGG…
GATGGCCGCGAGTGCATCCTGATCGGCCACGCCGGCCACCCTGAAGTCGAAGGCACCATGGGCCAGTACGACGCCGTCAATGGCGGCGCGATCTACCTGGTCGAAGACGAAGCGGACGTTGCCAGCCTTGAGGTGCGCAACCCCGAGTCGCTGGCGTTCGTGACCCAGACCACCTTGTCGATGGACGACACCAGCCGGGTGATCGACGCGCTGCGCAAGCGCTTCCCGGCCATCGGCGGGCCACGCAAGGACGACATCTGCTACGCCACGCAAAACCGCCAGGACGCGGTCAAACAACTGGCCGACGAGTGCGACGTGGTGCTGGTGGTGGGCAGCCCGAACAGCTCCAACTCCAACCGCCTGCGCGAGCTGGCCGAGCGCATGGCCACCCCGGCTTAC…
>Contig_131
CGACAACCGACAATAAGCGCTGCGCGCCGACCACATTCTGTCGGGTTTTTACACACTCTGGGCAGACCGTGGCTATTTCTGCAGGCTTCGGTCTGGTAGTAGGCCTGCTGCTGGGTCGTCGTTGATCGACCGGCAGCCTTGAACGACAAAGCGGGCCTCATGGCAGGCCCGCTTTTTTTATGCACCGCAGATGACAGGCCGCTTTGTGACCCACAACAGGTTACCGGGTGTGTTGCACCACTGAAGGTTCTGCAAAGCGGTGGGACTTGGTCACTTTGGCCTGCAGCGCCACCCGCTGCTCCTCGGCCTGGGCCTGGCTTTCATACGGCCCGATCAACAATTGCTGCTTGCCGTCTATGTCCACGATGACCGGCGCATAGCTGCGCTCGAGCAACCAGG…
CGAGCCCTTGCAGTAGCCTATTTCACACAGATCAACGCCTGCATCTGCAAGCCCAGTTGCAATAACCCGCGCCTGCTCGTCAGTGAAGTCAAAGTTATTTCGATATCCGCCATCACGCAAGGTGACGTCGAGAACTTTTACGTTCGCCATGAGAATCTCCAGCTGTCCTTGTGGAGTAACCAATGCGCTTGAACTGACCATTGCCACTGCATTTTTATAGTTATTCAACAGCACCAATACAGAACAAACGTTAGCGAGCCGACTCCTGAACGCCTCGGAGTTGCGAACTGTGTTTTTCGCAACTCGGTATTGATACTCATCAAAAGGTTCCACTGTGTAAATTGGCGATAGTTGAAGGGTGGGTGTGAATTTTTTCACATCACGGGCACGGCGGCGCGC…
>Contig_132
CTATCGTGCCAATGCTCCGCGTTGGCATGCAGTTCGTGACGCTCTGCGTCACAAGTTTGCGCCGCACCACGCACTCAAGATCGGACGCAGAGCGTCCAGGGCGGCGTTCCCACGCGGAGCGTGGGGACGATAATCAACGCCACAAAGTCCAGCTGTTACAAGCGCAACAAGGTCTTCCACGCGCGGCTCTGGAAGACGGTAATGGCCTGTTGCACGCGGGCATCGAGGATTTCGTCGCTGATGTCCAGATGGGCCAGTTCTTCGAGTTTGCGCAGTTCGCCGTACAGGCGGTCCAGTTCTGGCAGGTCCAGCGCGCCGCGTGCCCAGTGCAGCCAGGCCTGAATGCGCTCGATGCGCGGCAGTTGTTCGGCCAGGTCTTCCGGCTGCTGCTGATAACGG…
>Contig_133
ACGTTGAGAAAAAAGCAGCATAGTTAGACGGTTGACGCGACAACTACCTTGAAAAACGCCGATACCCAGGCCAAACGCCCAGTGCTCATCGAGTTTCCGGGTATAAAACCCGAATGGAACCGAGCTGAACGGCACCATGTCGCCGTCATTGCTGCCTCGTGAACGACCGGCTACATGACTGATGTCGGTCGATGCATCAACGAACGTGACACCTGCCGTGATTTGCCTGCCCTCAAGACGCGCCATACCCGCCGGGTTGCCGTAGACGGTGCTGGCGTCCGCCGCCATTGAAGCGCGTCCGGCCTGACCGACGCCCATGCCGCTGATACTCTGCTCGGTGCGCGCAAAACCGCCGGCAATAAGTTGGGAGGATGCCAGCGCAGCCGCCAGGCCAAGTGT…
>Contig_134
GGCGGCCAGCGGAAGTACTGGTTCTCGATGTAGATGAACTGGGTGACGTTATTGGCAGCCACCATGTAACCGCTCTGGATATCCCGAACGGGTGCTTCATAGTCGCCCACGTCATCCTTGTTCTTGCGGTTGGTTTTGGGCTGACCCACCTGAGCCTGGGTGCGCAACAGTTGCATCATCAGCCGGGTGCCGCTCTGGAACTGGAGGCGCTTGGATGACGGATCGCAATCACGGCAGGCGAGCAGGTCTTCGCCGGTTTCCTTGCGCCAGGCGATGGCGCAGTTCTGGTGCACATCGTGAAGAATCGGCCCGGACAACATGCACGAGATGTCCTGGCGTGGCGTTTGGCCGCGCGCGCCCAGATAAGGTTCTGGTTTGGTGCCCTCTTTACGGTTCAGT…
>Contig_135
CAGAGGCGGCCAGCGGAAGTACTGGTTCTCGATGTAGATGAACTGGGTGACGTTATTGGCAGCTACCATGTAACCGCTCTGGATATCCCGAACGGGTGCTTCATAGTCGCCCACATCATCCTTGTGCTTGCGGTTGGTTTTGGGCTGACCCACCTGAGCCTGGGTGCGCAACAGTTGCATCATCAACCGGGTGCCGCTCTGGAACTGGAGGCGCTTGGATGACGGATCGCAATCACGGCAGGCGAGCAGGTCTTCGCCGGTTTCCTTGCGCCAGGCGATGGCGAAGTTCTGGTGCACATCGTGAAGAATCGGTCCGGACAACATGCACGAGATGTCCTGGCGTGGCGTTTGGCCGCGCGCACCCAGATAAGGTTCAGGCTTGTTGCCCTCTTCGCGGTT…
>Contig_136
GTTGTGTGTTGAGGCGAAGAAAATAACGAACGCTGTGTTGACGATCACTGCGGTAATCAAGGCGGCAGATTGCAAATGCATCATGCAGAAAATGCACACAATCACGGTGATACCCATGAAAAACGCCACTTGCGCCTGGGTATAGGCATCGCCATAGGGGTACATCGACAAAGACCATGCCGCAAATGCGGCGGAGATGATACCCACCAGCCTATTGGTGCCGCGCAGCGTCGCCAGAATCTTACTTGAAACTGGCGGCGTCTTGTTTACCGTAAGCAGCCATTTGCGCGCGCGAATGCCGCACCCGATGGTGAGGACTGTCGGTACCAGCAACGTCAGCCACATCGGGGCAGTTGCCCAATGGGTAAAGGCAAGCGCCCAGGTGTTGACCAACAGCAC…
>Contig_137
GCGCGCCGACCACATTCTGTCGGGTTTTTACACACTCTGGGCCAAGGATGGCCCGTTGCAGCGACCCCCGGATCAGTGTCAGGGCGAAGGAACCCGACGAAGTCGGGCCGGAAACGGAGCCAGGGGGTTGCCTACTTTGGCCCCATCAAAGTAGGTCGCCGAGGGGCGAAAAGGTGACTTGAGCCTGAAACACATCGAACCGACACCGCAGAACCGCTGTGTGACGCAAAGCTTCACGAAAAGGACGCAGAGCGTCCAGAACGGCATGCCGACGCGGAGCATCGGCACGATAGCCGCGTGCGCTCAGTAAGTCTGTAAAACGCTGAGCACTGGTGCGTAGGTAACGAGAGACTCGTACAGAGGGCATTTCCTACGTTGCGGGTCCGCGAGTGAACCCCC…
>Contig_138
TGTTACGCCAGCCGTCGCCATCGCCTGTTGCAGTGGGTGTGCTGCTACCGCCGCCACTTGTTGCAGTGGGTGTACCGCCACCGCCGCCGCCACCACCTGTTGCGGTCGGAGTATCGCCACCACCGCCGCCGCCGCCACCTGCTGCGCTCGGAGTATCACCGCCACCGCCGCCACCACCTGTCGCATCCGGTGTACCGCCGCCCCCGCTATCGGCCGACGGTGTACCGAGCCCGCCGTTGTTTTGGAAAGGAGCCTGGCTATCAGGCTGCTCCTGATTGGCATCCTGCTTTTTATTGGAATTGGTGAGCATCTGCAGCAGCGACATGATCAAGGCGCTGATCAATTTGGCGATGTTGGACTGGCTGTCGTTGGTCTTGCTGGCGTCCTGCGGATTCTGCA…
>Contig_139
GGGCGCCGGGCGGTGCAGGCCGGGGCAGCAGGCGCGGGCGCAGGTGTTGGCGGCGCAGGCGGGCTCGGTGCGGCAGCAGGCGTTGGTGCGGGCGGCGTCGGCTTTTTCACCGGCTCAACCTTCTTGACCGGCTTGGGCTTCTCGACCTTCGGCTTTTCGATCGGCTTGGGCGGCGGCTCCACGGCGTCCGGGTCCTCGACCGGCTGTTCCGGCTCGGGAGGCGGCGGCGGGGGAGGCGGAGGTGGTGGCTCGGGCGGCGGTGGTTCCGGCGCGGGCGGTGTCGGGCTGGTCAGTTCAATGGTCATTTCCGGAACTTGTGGTGCAACTTCGGGCAGTGCTGGCTGGGCCGTTTGCATGGTCCACCAGATCACACCGTGAATAAGTACCGACGCAGCAATC…
>Contig_140
AGGCTGGACGTCCACCTTGACCCTTCGGATAATGAGGCTCAATCAGGGCGATCAGGCCCTTCCACGGTACGACCTGATCCATCTCAATCAGGAAGCGCTCGCGACGGGTCTGCTTACGTTTTCCGGCGTATTCGGCGTCGGCGAAGGACATCTGTTTCATCGGAGAGGCTCGGTGAAAGGTGTTGGGGTATTTTGCCAAATCAGGAAACCTTTTTCAGAGTTTCCTTAAGATGGTGTAACGCATCCTGATATCAATAGGTGAAATCTCACCTATTGATGCGTCACCATGAGCTGCTCACGCTCCGACAACACCCATAGTCATCCGAAGGTTATATGGAAAGTCATGCCAGGTTGGAAATTGAGATGGCCGCTTACGATGAATTCCTTGCCCAGTGGAAT…
>Contig_141
AGTGGACCTGCAGCAGGTACGCATGGAAGTCAACAAAGCCCGCATCAATGACCCACTGCTGGCTCAAGAAGTCGCGGACTTCACGAACGATTGCTACGCACGTGCGCGCGCAAAGCTGTTTATGACTCAGCCCACCCTCAGCAAAGACCAACTCAACGATGTCAGCTGGATCGGATCGCAGTTCTTTCTACAGACGCCCGGCTACTACAGCGATGGGTTCTCCGGCTTCAGGTCACAGACTCCAAGAACCAGATGGCCATATGACGCAACCCGCGACGCCGGCCTGCCGCAAACCACCGGCGGTGGCGGTTTTCCAACCTGCAACCAATGGTGGTCTGATGGAAGCATCGGCCTGCGAGCCAGGCTACTGGAACAAGTCAGTCCAGATCTGCTTAGCAA…
>Contig_142
GGGGGGGGGGGGCAGAACTCCCTCCTGTGTAATTTCTTTCACCTGGCTTAGGCTTAACTAGCTGCTCGTCAGCAGGCACATTCAACAAATTCGACAAGCTACTTACTTGAGAAGAAAAATATTTACCGACCGCCTTAGCTCGATCTTTATCTTCATATTTTTTAAAACATCTGCTTCTATAGCTTCTTTCTTTACTAATACATCTAGCTCTTGAAGTAGAGTTTTTCTCAAACTGTAAAATGCGGTATCTAATGTCTTTTTACTATGCGACGCCAACACATCATCAAGCTTCAGGCGGTTACGCTTCTCGGAAGTCACCATATCAATTTTATTTATTTTTCTTCCTATCTCTCGAAGCTCCGCCGAAAGCTTCATCATTGTCATAGTGCTATTATCACT…
>Contig_143
GGAAAACCGCACGTCCGGTGGTGTGGGAGGGTATAGGGCTTGTCCCTCTACCCCGACCCGATCTTCGTGCAATCTTACGCAGCCATCATCTTTTGCAACGCTTTCAGGCCGGTTTTTGCAGGCTTGGTCTCTTTCTTTTGAAGGACATTTCCGAGAGAATCCCCGACCGCTTGCGCCTCTCGATTTGTGCTTCTACTCTCCGCCCGTCGCTGCCCATCAGCGATCGGGTTTAGTCGCCCGGGTTTGAGTTAAGGCGTATCGCGTCGCTGTCATATGCAGGTTTTCTTCCTGCATTCTATGGCGGCTGTGCGTAAGGGCACCCTCGGGTGCGCCGGTCTTAGCTCCCGGTCGACTAACCTTCGTACAGCTGCCACCTCAATCGTTTAGTCGCGATCAAGT…
>Contig_144
GGAGCACAGCATCAAGCTTCAATTACCGGCTGGGAATGTGGGGTTCATGAGGCGCTTACGTTTTGTCGTTGAGTGGAAAGCGATGAAAGCCCCGGCTAAGGCTGAGCTAGTCAATTCCCAGAAGTTGCGGCATAAAGCGCTCACCGATCTGCTTAGGGCAGAACGGGAAGACATCCGTCTAAGTGGGCTAGACGGCAGCCATCGCAGAGCACTTCTGTCGGTCGCAGCGTTTACTGCTGCGGCCAAACGAGACGAATTAAAAGTCATATTTAAGGCTGAAAACTCCAGTTTACGAAAAGAGAAACTTCCATCTTATCGGGAATGGGTCGCAAATTACGCAGAGGCTGGTGATCCGGCAGCTATAGCTCAGCTTCGGGGCTTTTCTTACGCAGACAAACG…
>Contig_145
GCGTATTCGGCGTCGGCGAAGGACATCTGTTTCATCGGAGAGGCTCGGTGAAAGGTGTTGGGGTATTTTGCCAAATCAGGAAACCTTTTTCAGAGTTTCCCTAAAGAGATTGCCCATATGGCTGGCAAGAAGACTTGGCTCGTCACCGGTGCTGGCTTGGCACCAATATCGCCAAATCGGCGCTCGCCGCTGGACATGCTGTAGTTCAACTCGTCGGTCTCGCGACGCGTCTCTCTGCGCGTTGTTGGTCATGACCGCTGTCCAGACCTAGTCATCAACCATTGGAGCTTTTCCTATGAGCAAGCCACCTATCGAACAGGTCGAATCTGAAGACGCTGCGGGCGGGGAACGCCGGGAATTCATCAAAGCCGGACTGGTCGTGACGGCCGCTGCCCTGTT…
>Contig_146
GGCCCAGAGTGTGTAAAAACTCAAGGTAAACCTTTGCTATGATTTCCCAGGATTTCATCGCAAGGGTTGCCCATGAAACGCTTCATCCAAGGCGAACACCGAGGTCAAAGTACCTTGCTTCCAGAGAGTCTCGACGATTACGTCAGCGACACCAATCCGGTGCGCGTTGTAGATGTCTTTGTGGATGAACTCGACCTGATCACCTTGGGTTTTGAAAGCGCTGTCCCCGCTGAAACGGGCCGACCGGCTTACCATCCTGCAGTCATGCTGAAGATCTACATCTACGGCTATCTCAACCGGATCCAGTCAAGCCGACGCCTTGAGCGCGAGGCGCAGCGCAACGTCGAACTGATGTGGCTGACCGGTCGCCTGATGCCGGATTTCAAGACCATCGCCAAC…
>Contig_147
GGGAAACGCCCAAGCACCTTCAATTGCACCTGATCGTCGACAACTACGCCACGCACAAACATCCGAAAGTGAAGGCCTGGCTCGAAAAGCACAAGCGCTTCCATATGCATTTCACCCCGACCTCAAGTTCGTGGATGAACATGGTTGAGCGCTTCTTTCGTGACATCACGGTATACCTGCGCGACGGTAGTTTCAGCTCGATTCGCGAATTGGAAAGCTCAATCACCACATTTCTGGCACTGCGAAATGCCCAGCCGACTCGCTACGTTTGGAACGCTAAGGGAGAAGATATTTTGAACAAAATCCAGCGAGCCCGCGTGGCAATGAGCACGCAGGCATGAGAGAAGTTAATTTTGAGACGGTACACTAGCCATATGCAAAATATACAAGCAAAAGCAG…
>Contig_148
TCTCGACGCTCTGCGTCGCAAGAGGACGCGGAGCGTCCAGAACGGCATGCGACGCAGAGCGTCGCACGATAGTTGGGATTATCGTTCCGCACGCTCTGCGTGGGAATGCAGCTCTCGACGCTCTGCGTCGCACGATAGTGGATCGTGCGCTCAGCGCACCTGCCAACCCCCGCCCAGCGCTTTATACAGCGCAATGCTCGCCTGCACCCTTGCCAACCGTAACTGCACACTCACATCCTGGGCCAGGTACAGCGTGCGTTGGGTTTCCAGCACGGTCAGTAAATCCTCGGCGCCGGCTTCGTAACGGCTCTGGGCGATGCGGAAGGCGATTTGCGCTTGTTTAAGCTCCTCTTCGTGCCAGTAGCGTTGCTGGTCCAGGCCGCTGATGCTGTTCAGGGC…
>Contig_149
CATCATCAAGGTGGTGGCGGTGGCGGTGGCGGTGGCGGTGGTGGCCCGGGTTTTGGTCCGGGTGGCGGCGAGCGCTAATTCAATAGCGAGAACGGGCAGCTGCACGCTGCCCATTCTGCGCAGGCTCTTTGAAAAAAGAGACCGGGGGTTACTCGTCGCGTCCTTCCATCATGGTGCGTTTGAGCACCACATAAACCGCGCCCGCGCCGCCATGCTTGGCCAGGCACGAGCAAAAGCCCAACACCTGCGGATGCTGACGCAGCCAGGTATTGACGTGGCTCTTGATCATCGGACGTTTACCATCCAGGCGCACCGCCTTGCCGTGGGTGACACGCACGCAGCGTATTTCCAGCCGGGTGGCTTCGGCGAGAAACTCCCATAACGTTTCGCGAGCGACTT…
GCTGATCAGGAAAATGGGCAGCTTGCCGCTCTGGAAATCGTGAATAGGCGTGCGTCGGTCGCGGGTCGAGCCGGTCAGCAGGGCGTAGGCGATGCCGCGCTGTTTCAATTCTTCTTCGATCAGGCTCAGCATCGAGGTGAACTGCGAGAACAGCAGGATCTTGCGACCCTCGACCAGCAGTTCTTCGAACATTTCCATCAGGCTGTTGAGCTTGCCTGACGTGCCTTGCTTGCTATTGACAGGCATGTCGTGGTTGACCAGTCGCAGGTCGCAGCACACCTGACGCAGCTTGAGCAGCGCCTCCAGAATGATGATCTGGCTGCGCGCCACGCCCTTGCGGGTGATCTCGTCCCTGACCTTCTTGTCCATCGCCAGGCGCACGGTTTCGTACACATCGCG…
>Contig_150
ACCCAGGAAATGCTCGCCAGCCTGGGCCGGGCCGAGACCATTCCGGCGATCACCAAGCTGCGACTGATCAAGGAGATGAAAAGTGAAGCCCCGGTCAGACCCCGGCCAGATGGGCCGAACGACCGTGCCGGACAGAGAAAGCTGGACGAATGGCAAGCGGAGATAGACAGGAAAACCAAGGAGATTGAAGACACCAAGCTGGAACTGGAGCCAGTAACAGGCTTGAAGATTCATGTCTGTTCATTGGTCGCCTTCGACTCGCCGGCTGGCCAGCCCTGGATGCCGGTTTACATCCACTCCAAGCTGATGATCGTCGATGATGTTTACACCACACACGGCTCGGCCAACATCAATACCCGCAGCATGATGGTGGATAGCGAACTGAACATTTGTCACGAG…
>Contig_151
GGAGCCAGTAACAGGCTTGAAGATTCATGTCTGTTCATTGGTCGCCTTCGACTCGCCTGCTGGCCAGCCCTGGATGCCGGTTTACATCCACTCCAAGCTGATGATCGTCGATGATGTTTACACCACACACGGCTCGGCCAACATCAACACCCGCAGCATGATGGTCGATAGCGAACTGAACATTTGTCACGAGCATCCAGAGTTTAGTCAGCCGTTGCGGCGGAGATTGTGGGATCTGCATACGAAGGGGTTTGGGGTGCAGGACGAGCCTAGCGATGCTTTTGAAACTTGGCAGGACGTAATTGACATAAACAAACAATTGAGGCCAAAAAATGAGTCTCCACATGCCCCTCTCGTCGAATTTCATTACAGCAAAAAATCTATGACGGACTTCGACTG…
>Contig_152
AGCGTGGAATAGGTGGCCGGATGTTGGTGGACTGGGTGGCCGGATGGCGTGGAATGCGCAATCTTACTCAATCCCGCGCGCTTCCAGCGGTTTTTCCTAGTCAATTACCGCGCTTGGCGAACGCGTTCGCAGACGGCACCCAGCAAAAGCTGGCCGTGCAGCGTGTAAGTTGCCGAGACGCTAGAGCGCTCCGCTTCATCCGCAGCGTTCAGGCCACCATTCTTCAGAGCTTTCGCGTCAAGAGCCTTCCAGCGTTCCAAGGCCTGCTCAATGCGCGCTAAGTCTGCGGCGAGGTCGGCCAAGTCAATCAACAAGGGAGTTTTCACGGTCATTGGCACTTTTCCTATTGCGCATCAGGGTCAACCGCGACCCACGCTTTTGCACCGTTGTAGTCATCGC…
>Contig_153
AAAGGTTTACCTTGAGTTTTTACACACTCTGGGCCCGAATGCGGCTAACTCGGCATCCCTGCCGAGTTCCCCCCGGATCAGCGTCAGGGCTCAGCCGTCACTTACGTCGCAATCGGCGTCGTCAGTGCCATCGCGTAAAAAAGCGCATCAAAAGCGATCACAAACCGCATGCCACCTCGTTGCCACGGGAGAAACACCTATCAATGCCCGCCCCCCGCCGCTGGCCCGGCCTTGGCGCCGAACGGGGGTTTGGCCAGCCAGACCAGCAGGATGAGGCCTGCAAAGATCCAGCCCAGCAGGTAGAAGTAGTCCACCGTGGACATCATGTAGGCTTGGGCGTTGAGGGTGCGCTCCAGTTGCGCGTAAGCCTGTGGGCTCGCGCCGCCAAGGCTGTCGAGG…
>Contig_154
CACCTCTAGGATGGCGCCCATGCTGGGCGCACAAGTAGGTCGCCGAGGGGCGAAAAGGTGCCTCAAGTCGAGCCGAAATCTCACTGAATCGTAGAGCTGTGTGACGCAGAGCGTCACGAAATGCATTACCACGCGGAGCGTGGGAACGAGAAAATACGGTACACCGTATGCACCGGTTTCAAAGCCGCTTCGCAGCCCATCGCAGCCGTCGTAACCTCCGAAAGCTCCCACGCCCTCCGGGCAGAAGCCGGCCATCACCCACCCTTTCATACCCCTCTTGAAAGCCCCATTAGCGCTTTCTGTAAAAATGTACCCCAAACCGCCCGCATTCTGGAGAACACTGCGGGTCATACCCTCATGCGGGCTTTTCCGAGCCCGGAATCTGACAAGGGCGTCCCA…
>Contig_155
CGTGGGAGCGACCGGGGCGGCGATCCGCATTGTTCGCGAAAGGGCCGTTACATCCGCTGAAGATGTATCGCCCGGAATAAAGCTTTCGCGAACAAGTTCCCCACGCCCTGCGGGCAGAAGCCTGAAAGCCCCACTTCCCGAGCTGACACAATACAAAAAGGCCCCGGCTCTTGCGAGACGGGGCCTTGGCTTGCAGCGCCGGTCTATCAGACCAGTGCTATCAGACCAATGGGTCGCCAACGTGCAGGATTTTCATGCCGTTGGTGCCACCGATGGTGTGGTAGCTGTCGCCCTTGGTCAGGATGACCCAGTCACCTTGCTCGACCAGGCCACGCTTGAGCAGTTCGTCGACGGCGGCCTGGCTGACCTGACCTGGCGGCAGGGCTCCCGGGTCGAACG…
TCATCAGCACCGTCCCCAGGTAATCGATAATCGGTTTGCGCTGTGGAGCCGGCAGGCCGACGAGGGTCCTGTAAGCGACGATCAGGGCGGCAGCTCCCAGTGGCAAATTGATCAGAAACACCCAGCGCCAGGACAGGTATTCAGTCATCAGGCCGCCCAGCACCGGGCCTGCGACGCTGGCGACGGCGTACATGCTGCTGAAATAGCCTTGATAACGGCCTCGTTCACGAGGCGGAACGATATCGGCAATGATCGCTTGGCTCACCGACACCATGCCGCCCGCACCGATGCCTTGAAGCACGCGTGCCAGCACCAGCTGCTCCATGCTTTGCGCCATGCCGCAGAACAGCGAGGCGAGGGTGAACAGCCCCAGCCCGAACAGCATCAGTTTGCGCCGCC…
>Contig_156
AAAAAGCATGACCGGGGGCGGAAAGAGACTGATCGTGCCGTACTATTCGCCTGAACGCAGAGCTGCATTACTCAAGATGCTGCTCCCCCCGCTGAACCTGTCGATGGCCGAGGTTTCCCGCCGCGAAGGGGTCAGTGAAATGTCTTTGTCCAACTGGCGCAAGCAGCTCAGTTATGAAGGAAACGAAGTGTCTGAAAATACTCCCCTGACCGAAAAATGGTCAGCCGAAGCCAGGTTTGCTGTTGTGCTCGAAGCCGCCGGTTTATCCGAGATCGACCTGAGCGAGTATTGTCGCCGCAAAGGCCTTTATCCCGAGCAGATCAACGCGTGGCGACACTCGTTCATCACGGGCCAGAAGCCGGAAAAGACCCAGCAAAAAGAAGACCGTGAGCAATCTCG…
>Contig_157
CAGATTCCGGATTTTCCTGCTGGCCGAGGATTAGTCAACAATCCTTAAGTGAACAGAATTGCGCCAAGTGCGGGGTTTCTTTTGTCTGGTTTTTAATATTCCTTATCGGCATATGCCTGTCGCTATTTATTCTTTTTAATTTCCTTTCGCAGGGCGCACAGTCAGGCTATACCCATGCCTACCGACTATGACGAGGAGCAACACCATGACACTGCGACTTGGCGACATCGCCCCTGACTTCGAGCAGGAATCCAGCGAAGGTCGTATCCGTTTCCATGAATGGCTCGGCAACAGCTGGGGTGTGTTGTTTTCTCATCCGGCAGACTTCACGCCTGTCTGCACCACAGAGCTGGGCTTCACTGCCAAATTGAAAGATGAGTTCGCCAAGCGCGGCGTCAA…
TATCGGTTGTTTTTGGGCTGACGTTAGACGCGGACCGGGCGACGCTTCGCTTGTCCGCGCTTTGCTGCCGGTTCCCGGCAGTTCGCGGACAAGTCCGCTCCTACATAAGCGAAGCGTCGCCCTGTCCGCTTCTACATTCTGATCCAAGAGGAGCACCCCGCAATGGAACCCATCACCGCCCTCAACACCCTGCACATCGCCGCCCTCACGCTGCTGCTGATCAGCGTTCTGGTGCTGGCCAGCGGGGTGATCAAGGTTCGTCTTGAAGGTGACGCGACCATCCAGAATCGCCTGCTCATGCGGCCGCTAGTATTTTTCTGGGTGCTGATGGCCGTGTGCCTGGCGACGCTGCCGTTCAGCGGCTGGTGGCTGGTGCACCTGAAAGGGTGGTCGCTGGGC…
>Contig_158
GAGCCGTAAACAAGCATCACCGACATCGCAAAACCGTTGTGTGACACGAAGCGCCACAAAGAGGACGCAGAGCGTCCAGAACTGCATGCGACGCGGAGCGTCGCACGATAGTTGAAAGAAAGCGCTTTTTTAACGCGATCTGCACCGGGCCAGGGATGGCCCGTTGCAGCGACCCCCGGATCAGTGTCAGGGCGAAGGAACCCGACGAAGTCGGGCCGGAAACGGAGCCGGGATTTTGCATACTTTGATCCTTCAAAGTATGTCGCCGAGGGGCGAAAAGGTGGCTTGAGTCAGAAACAGATACCGCTGACATCGCAGAACCGCTGTGCGACGCAGAGCGTCGAGAATTGCATGCCGACGCGGAGCATCGGCACGATAGTTATCTCAAGACCTGTGTAT…
>Contig_159
CTGCCTCGCATCCCCCGGATCAGCGCCAGAGCTCAGCCGTCACTTACGTCGCACTCTGCGTCGCCAGTGCCATCGCGATAAAAAAGCGTTTTTTCAACTATCGTGCGACGCTCCGCGTCGTATGCAGTTCTGGACGCTCTGCGTTCTCTTTGTGGCGCTCCGCGTCACACTGCGGTTCTGCGATGTCAGTTGGATATGTTCCAGGCTCAAGGCACCTTTTCGCCCCTCGGCGACCTACTTTGATGGGGCCAAAGTGAGCAAAACCCCTGGCTCCGTTTCCGTCACTTACGTCGCACTCTGCGTCGTCAGTGATATCGCGTTAAAAAGCGCTTTCGTTTATGTGCAGTAAATATGAGCATGGAATAGCGTTGTGTTGCAGCACAGATGTGACCCCATCTG…
ACCGATCAACTGGTTGGCCCGCACGCCTGAGATACTTGCGATGTCTTTCAGACGTTCGGCGTGTACACCGAACGCTGCAGACAACAACAAGGTCGCGGCTATCAGTTGCTTGAGCTTGATCATGTCTATCCCGCTATCAGAAAGGGAACAACGGGCTGAGGAAGAACCGGTCGAACCAGCCTGGCTGGCTGGTATCGGCAAAGGCTCCGGTCCCCGAATAGGTAATACGTGCATCGGCAATACGGGTGGAAGAAACGGTATTGTCGGTGGCGATGTCATCGGCGCGCACCAGACCTGCGATGCGTACCAGTTCGTCACCGGTATTGAGCGTCATCCACTTCTCGCCACGCACGGACAGAATGCCGTTGGGCAATACATCCGCGACCGTCACAGTGACCG…
>Contig_160
ACAACCGACAATAAGCGCTGCGCGCCGACCACATTCTGTCGGGTTTTTACACACTCTGGGCCGTCGGGTATCTACGGAACCAGGTGCGTTTCAACGCGCCCTGCCTGGCGCACATAAAAAGCGGCTTATCGCTCGGTAAGCCGCTTTTTAGTCAATGGTGTGCATCTGGTCACCAGGAGTATTTAACGCTGGTTAGCAGCGTACGTCGCATCCCTGGGTAGCATTCATAAGAATCGTCACAGGTGGCCACATACTCGGTGTCCAACAGGTTTTGTGCATTGACCGAGACGGTCACGTGTTTGTTGATCGGGTAGCTGGCGCCCGCATCGAACAGCGTGTAGTTGTCGATGTGGTAGGTATTGCCGTTGTCGCCATATAGCACGCCGGTGTAACGGGCAC…
>Contig_161
TCGGCCAGAATCAAAAGCGGACTTGTACAACGCTAAGCGCTGAGGCATGAGGAACAAAAGCTTTAACTAACATGCCCCTTACTCCCGCGCCACAAACACATCCGCCAGCAATTGATTACGCGGCAACCCTGCCAGATACAACCGCTTGGCAAACATCTCAACGCTGTCGGCACTGCCACACAACAGCGCCATCGCATGCCGCGACAACAGGCGCAGTTCGGCCAGGGTTGTCTGCAGCGTTTGCGTGGTGATCAGTTGAACCAGCACCTGTGGATGACGTTCAGCCAGAGCCAGCAGCTCATCAGCCAGATAATGTGCTTGGCTGTCGCGGGCCAGATGAATCAGGCGGATACTGCTTGATGCTCCTGACGCAACGCCTCGCGCAGCACGCCCCATAAA…
>Contig_162
GGGAGCACAGCATCAAGCTTCAATTACCGGCTGGGAATGTGGGGTTCATGAGGCGCTTACGTTCATGCAGCCTTTACAGGCTCGCATTACCTGCTAAAACGATGGAGCATTTATGAAAGACAACATGAAGAAAGTGCGTTCGCGAAATATTGGAGTGGCTCTGGCGCTCGCATTGGGCGTTGCATTCAGCGGCACTGCAAGTGCGTTTACATTTGAACATGGATGGAGTTGCCAGAACAAATGGTATCAAATGGGACTTATTGAACTGGTTGCGTGCGGCGGCGGGGCAGGTTGAGTTTTTTACGAAACACGCGATATGCGGTAAAAATAAATGTGCTTCAAACCTGTACATGCCTGTGAAGATGTGGTCACACGACCACATCTTCACGCAGCATTTAT…
>Contig_163
TCGTGGAATCAGTGGCCGGATGTTCATGGAATGGGTGGCCGGATGACCGTGGAATCCGCAAGCAACCCGCAAATAGAAAAGTTCGTGGCGGCGGCGTGAATGGTCAACGCGCCAGGGGTTTTTGTAGATTTTGCGGCACCCTTGCGGAGCTGACTTCATTCGCCGAATCCGCAGACGCAGAGGGCAAACGCGGGATAGATGAAGAGTTACGCATGGGGAAAATGCGCGGAATAGATGAAGAGTTGCGCCTGAGCAACCTTTACTGCGAGGCCCATCGACCCAAGTTGCCGGATAAAACATGGAATCCCGCGTACAGAAAGGCGAAACGATCTATCGCGCAATTCGACCTCGAATTAGTCAGAGTCAGCCGACAATGCGCCTCGAGAGGTACTCCGCAGG…
CAACCTCGAAAACTACCTGGGCATGTTCCGCAGCCTGGTCGGCCAGACCGCCGGCATTCGTCGTGCAGGCGCCGCCAGCCTCGACCTGGCCTATGTCGCTGCCGGCCGTTTCGATGCGTTCTGGGAGTCGGGCCTGTCCGAGTGGGACATGGCCGCAGGCGCACTGCTGATTCAGGAAGCAGGCGGCCTGGTCAGCGATTTCACCGGCGGTCACGACTTCCTTGAAAAAGGCCACATCGTCGCCGGCAACACCAAGTGCTTCAAGGCCGTTCTGACAGCCATCGCACCGCACCTGCCTGCTTCGCTCAAGCGCTAAGCTGCAGATGTAAAAAAACCGGCTTTCGCCGGTTTTTTTATGCCCTGAAGAAGCTCAGCGGCAGGCGTTATTGCGCCTGACCC…
>Contig_164
CCCCCCCCCCGGGCAGTGCTAATCCATTCTTGGGGAATATGATCGGTGAATACGTCGAGGCGTGAGAGCGGCTGCTCGGCAAAGTCCAGAACAGCGCCTAAATCTTGAGCGACAGACATAAAAAATCCGGAATCCATAATCAGATTCCGGATTTTCCTGCTGGCCGAGGATTAGTCAACAATCCTTAAGTGAACAGAATTGGCCTGAAGAGGCGGGTTTTTGGTTCGGTTACCAGCGACCGCGTGGCGGGCCGTAGTAATAGCCGGGGCCTGGAGGCGGGCCATAGCGGTGGTAGTAGCCTGGCGGTGGCGGTGGTGGGTAGCGCTCGACCACCTGATAAACCGGGGCCGGCTGATAGTAGACGGGCGGCGGCGCGTAGTAGACCGGCTGCTGCTGTAC…
>Contig_165
AAAATAAATGCTCTGTAAAATCGTCTATGCTTGCTCGTTGATTACACCGTTGGAGGCAAAGAAATGAGCGCCCAAGATATCGTCCTGAGTCCTGAGGAAAGCGCCGAGCTGAGCCGTCGCACACGATCAGCCACCATCAGTCAGCGTGACGGTCGCCGCGCGAGGGTCATCCTGTTAGCTGCTCAAGGTTGTTCAAGGGTTGAAATAGCCCGCCTGGTTGGATTCTCTCTTCGCTCAGTCACTCTTTGGTGCAAGCGTTTTCAAGAACAGGGACTAGACGGTTTGATCGATAAGCCTGGCCGCGGACGTAAGTCATTCTTGCCGCCAGACGCTATGGCTCGAGTGCTTGAAAAAGTGGTTCAACCTCGTATTGGCCAGCCTCGCTGGAGCTGCCGAAGC…
>Contig_166
GATATTCATCCACTCATCACGCAAGCGACAGGTAAGCAGAACCCTCTGTGTGTCTGCGTCGTTGAAGAGGAACAGGAAGCTGAGCCATGGAAAAAAACGTCGGCACCTTCAACGTTGTCGTGCCCGCTGCCATCCGCTCTCAAGGTCACGATAGCTAACCTGATTTACTTTGAAAAATCGCAGTTGCCTCAACCGTTGGCCAACCAGATTGTGCGGATAGCAGCGTTTCAAAACCCCGAGTTTTATAAAGCTCAGGCCATGCGAATGTCGGTATGGAATAAGCCAAGAATCATTGGATGCGCTCAAAATTTCCCGGGGCATATTGGTTTGCCAAGAGGATGCCTTGATGCAGTATTTGCACTCTTGAAAGCGAACGGCATCACTCCTGCTATTCAAGAC…
>Contig_167
CAACCGACAATAAGCGCTGCGCGCCGACCACATTCTGTCGGGTTTTTACACACTCTGGGCCCGAGGAGGCTGCATGAAATTTCGCCTGGGAGATGCCAGTGTTCAGACCGATCCGCAGAGCTGGGTTGCGCCCAGCGCGGTGCTCATCGGCAATGTGAAGCTTGAGGCTGGCGCCAGTGTCTGGTTCAACGCGGTGCTGCGCGGCGATAACGAACTGATTCACATCGGTGAAAACAGCAACGTGCAGGATGGCACGCTAATGCACACCGACATGGGCTCGCCGCTTGCGATCGGCAAGGGCGTGACCATTGGCCATAACGCCATGCTGCATGGGTGCAGCGTTGATGACTACAGCCTGATCGGCATCAATGCGGTGATTCTCAACGGGGCAAGGATCGG…
>Contig_168
ACAACCGACAATAAGCGCTGCGCGCCGACCACATTCTGTCGGGTTTTTACACACTCTGGGCCGCTCGAAAACGTCGCTGGCCAGGCCTTGCTCGATGGTCTTGCCTTGCTTGAGCACCAGCACCTGATGGGCGACGCTGGCGACCACCGCAAGGTCGTGAGAGACCAGCACGTAGGCAATGCCGGATTCGGCTTGCAGCTCTGCCAGCAAGTCGAGAATTTGCGCCTGCACTGACACATCGAGCGCCGACACCGGCTCATCCAGCAGCAGCAAATCCGGTTTCAGCGCCAGCGCTCGGGCAATCGCCACCCGCTGGCGCTGCCCGCCCGACAGCTCGCGGGGCAGTCGGTCCAGGTAAGCCACTGGCAGGTGCACTCGCTCAATCAACTGGCGGGCTGC…
>Contig_169
GCTGATGGTGGCTGATCGTGTGCGACGGCTCAGCTCGGCGCTTTCCTCAGGACTCAGGACGATATCTTGGGCGCTCATTTCTTTGCCTCCAACGGTGTAATCAACGAGCAAGCATAGACGATTTTACAGAGCATTTATTTTTGAGACAGTACACTAGCTCTAGCGGCCTAGGCCCAGGGCGCGGTCGCCGAAGAGGTATCACTAATAAACAGCTGAGACGTCTATTAAGGCAGCAAGAGGCAGAGACGCATGCGTTGGCCCAGCGGCAAGCGGCAGAACACGCGGCTCATCTCGCAAGATTAGAAGCTGAGGCACATGCCCGGGCAATGGCGGAAGCCGCCGAGCGAGAGCGCGTTGAAGCGCAAGTGCGCACACAGGCCGAAAAAGATCAGGCACATC…
CGCGATCAAGTTTCCGGACTTCGTGCATGCGGTAAAACCTGAACCGCACAACGAAATCCCGACTGGCGGCTCGGCGCACGACACCTTCTGGGACTTCGTCTCGCTGGTGCCGGAATCTGCGCACATGGTGCTGTGGACCATGTCCGACCGCGCGATCCCGAAAAGCCTGCGCACCATGCAGGGCTTTGGTATTCACACCTTCCGCCTGATCAATACCGAAGGTAAATCCAGCTTCGTCAAATTCCACTGGAAGCCCAAGTTCGGCGTGTGCTCGCTGGTCTGGGACGAGGCGCAGAAGCTGGCCGGCAAGGACACTGATTTCCACCGCCGCGACCTGTGGGAGTCCATCGAGATGGGCGACTATCCGGAATGGGAACTGGGCGTGCAGATCGTTGCCGA…
>Contig_170
AGCGTGGAATAGGTGGCCGGATGTTGGTGGACTGGGTGGCCGGATGGCGTGGAATGCGCAGTCAAGGACCCACGGCTGGCTCAGAAGCTTAAAGAAACTACGGGTATTGGTACTGAAGCAACTCGCGCAGGCACAATTCAGGGATTGATAGACCGAGGATCACTCATCAAGAAAGGTAAAGCATTACGGGCGACTGAAGCAGCATTTTCGTTGATCGATGCTGTGCCACCGGCAGTAGCAGATCCTGGCACCACCGCTATCTGGGAGCAGGCTCTCACCATGATCGAGCAGGGTACGCTTACTCTGGACGATTTCATCGCCAGACAATCTTCCTGGATCACAAGGCTGGTTGAACAATACAAGGGCACAACCTTGTCGATCAAAATCCCAGAGGGGCCA…
>Contig_171
ACCCGACAACCGACAATAAGCGCTGCGCACCGACCACATTCTGTCGGGTTTTTACACACTCTGGGTCATGGCTGGCTCCTTGCGAAAAAGGTGCGAGTGGGCATGGTGTCAGGTGCAATCTGGGTCATTCGCCGTATGTCCTCAGGTAGCGGCCATCGAGAAAGCGTTGCCCCAGGGCCAGATCACACCCACAAAAAATCGTTGATTGCCGGGCGTAGCGGTACGGAAGATGTCTACCCCCCGTGCATAGAGCACATTGAAGTGGCATTTGGAGAGTGTCGTGCGAATACCCGCTGCTTTGAGTAGCCGTGCTGGCAGCGCGCCGAGCTTTTCATGGTAGGTCAGAGTTGGCATGAGCGCATGGGCCCGATGCGCTGGTACGAGAACGACATGCTGGTA…
>Contig_172
GGGAGCACAGCATCAAGCTTCAATTACCGGCTGGGAATGTGGGGTTCATGAGGCGCTTACAATCGATCGACCGTTGCGTCGAGATTAAGAGCTCTCAAAGCTTTGTGAAGCTCGATTGTTTTGAAATGAATGTCCCCAGCGACGAAATCTCGGCCATGTGTGTTCGCAGGGAGCCTCAGCATCTGGGGGACATGGGCACACTTACGGCAGCAAATCAGGGGGGCATTATCTCGCATGGAGCGCACCTTCGGATGCCCTTTTAATGAGGGTTGGGAAGGTGTGCTCGGCAGACGCATATATATTATTTCCAAATAGCTGATACCAAGAATTCACGCTATCTAATTCAACACATTGCAGCCAACCTGGATGGCGAATAAGCGCTGCCCCCCTAAAAAGAAA…
>Contig_173
TTGGGAGCACAGCATCAAGCTTCAATTACCGGCTGGGAATGTGGGGTTCATGAGGCGCTTACACTACAGTCGCCCCACGATCTAAAGCGCGTAGCGGAAGCTCAGCTGCTGGGTAAACGATCCCGGAAGTGCCTATCGAGAGGAAGACATCGCAATCCTCCGCCGCCGCAAGGCCTTCGCGCCATGCATCCTCGGGCAGCATCTCACCGAACCACACGACGCCAGGCCTCACATACTCATCACACGCACCGCATCGCGGTGGCTCAATCCGACTCCCACCCTCAGGCAGAGCTTCGGACGTGAGGGGGAACGTATAAGCAAGCCCACAATCAACGCACCGAGGCAAGTGCAGGCTGCCATGCAGGTGAATCACATCCTGGCTGCCGGCGCGCTCGTGAA…
>Contig_174
TCCGCGGCCAGGCTTATCGATCAAACCGTCTAGTCCCTGTTCTTGAAAACGCTTGCACCAAAGAGTGACTGAGCGAAGAGAGAATCCAACCAGGCGGGCTATTTCAACCCTTGAACAACCTTGAGCAGCTAACAGGATGACCCTCGCGCGGCGACCGTCACGCTGACTGATGGTGGCTGATCGTGTGCGACGGCTCAGCTCGGCGCTTTCCTCAGGACTCAGGACGATATCTTGGGCGCTCATTTCTTTGCCTCCAACGGTGTAATCAACGAGCAAGCATAGACGATTTTACAGAGCATTTATTTTTGAGACGGTACAGTAGCAGATGCGTTGACAGTTAAACATCCTGTTCACTACTACGGTTTTGTGTCGCGTCGTGGGCAAGATGTACTTCTCTAT…
AGTCCGCTCATTCGTCACTACACCCGCGACGGCGGCCAGATGGAAGTGCGTCTGCTGCCCGTCAAGTTCAGCAAGGCCTTCGGCGACTATCAGGCCTGCACCGCCAAGCTTCTGCCCATGAATTTCGATCAGGTCAAACAGGCTGAAGTGGGTTTTCCTGGCGGCGGTATCGAGCTGGATGCCAACGCCAAGGCGCGTCTAGACAACATGGTGGCTTACTTGAAGGCCGACCCCACCGTCAACCGTATCGAGCTGGACGGCCATTCGGACAACAGCGGCAATCGCCTGACCAACCGTGACCTGTCCCGCCGTCGTGCGCTGGCGGTCATGGATTACTTCAAGGCCCAGGGCATTCCCGAGCAGCAGATCACCCTGCGCTTCCACGGCGAACGCTACCCG…
CGACCACCAGCGCCAGGTCGAACCGTTGTGCGGCCAGATGCGCGGGCAGGGTGCCGGGCTCGGCCAACGCCACCTCGGTCTGCGGGTGTGCGTCCTGAAAGGCCTGCAGCGCAGGAAACGCCTGCGCCCCGATCAACAGCAGGCGCTCGGGAGCGCAACGGTCGAGCAGCGCAGCCAGCGCTTGCTGGGGCGTGCGGGTTGAGTAGCCGACAGTCATCGAAAGTCCTCTGGTTGACTGACAAGACTAGCCTGCCGAACCGGCCCTGAACAGCAGTCAGTCACCCGAGATCGCATCACACAGGCGCGGCAACGATCTATGCTTGATCTTTTTTAATACACCGCTGGCATATTCGCTGAACAGCACGTCTACTGTGCGGCGACGAAAAGCGTGCAAAGACT…
>Contig_175
TGGGAGCACAGCATCAAGCTTCAATTACCGGCTGGGAATGTGGGGTTCATGAGGCGCTTACGACGAAACAAAGAACAGCATCATGAATACATAGGCTGCACTGTCCGTGTCGATACCCTGCGCGGGAGACAGAATGATCCACGAGAGCACCGACACAAACAGATAGTCGCGGGTATATACCACCAGCAACGTCGAGCACAGAATGATCATGATCGCGATCGGCAATGTCCAGTTGATACCCAGTTCGCTGTTCAACTGACTGGCCCGCGAAAAGCTCAGGGCCACGATGATCACCGACGCCATGCCCACACCACGCCAGACGCTGAAATGCGTGGCGCGATATTGCCACCAGCAGGTCAGCACCAGCCCCGAGGTCAAGGCGATCTCGCGAGCGCCGCA…
>Contig_176
CGCCCCCGGTCATGCTTTTTTAGGAAAAACCGGAGAGGCGACAACTATCCTGACACCGGGGGTTTTAGGCAATGTTTTGCCCGAACCCAGCAAACCAGGCGGCATAAATACGGGGATAATTAACGCCACTGTCGAACTGGGCCGTCCCGTCATTTCGGCCCCAGAAGTAATTCGCTATTTCAATCTAAGAGGACCTCCAAATGGCCGATCAAAAAGTCTGGCTTATCACCGGTGCCAGCAGAGGACTTGGCGTACATCTGGCCCAAGCGGCCCTTACGGCAGGTCACGCTGTGGTGGCAACCGGACGCGACCCACAAAGGTAGAAGATGCTGTAGGTGCTCATGAAGATCTGCTGACGGTGAAGCTGGACATCACTAAATCTGAAGATGCAGAAGCAGC…
>Contig_177
GAACCCGACGAAGTCGGGCCGGAAACGGAGCTGGGACTTGCCTACTTTGGTCCCTCAAAGTAGGTCGCCGAGGGGCGAAAAGGTGACTCGAGCCGTGAACAAGCATCTCTGCCATCGCAGATCGCTGTGACGCGGAGCGTCACGAAATGCATCCCCACGCGGAGCATGGGGAGGAGCGTCAGCGCGGCTTCAACCCGCGACCAGCACCCGAATCGCCTCAAGGCGCAGCGCGGCTTTTTCAAGCATCGCCAGACCTTGTTCGCGCTGAGCGCGCAAGGCGACCAGTTCGCTGTCACGCACGGTAGGGTTGACCGCCTGCAAGGCGGTCAGACGGGCCAACTCTTCTTCGGTGTCGGCTGCCAGACGGCGCTGTGCTTCTGCCACGCGTTCAGCGTGCTT…
TTAAGGGCAGGCCTGTGGCCGGATCCAGGTTTTTTTCCTTACTTAATCTTTGCAGCAGCATATCGTTCGGCTTGTCAGGCGCGTTTTTTGCGTCACGCTCCTTTTGCCATTGAAAGGTGCCGTCCCATGCAGGAAGTTTGGTTGGCGGCAAGGGAGCAATAATGTCTAAATCTGGAACTTTTGCTCCCTGTGCTTCATTTGATTTTAGAAACTTATGGATAGCCTCATATCGCTTCGACCTTTCCTCGTCTGCTTCCAAGTTCATGTAAAACAAACTGTCTGGTGAAGAAACTCCTTTGAATGCTTCGCTTAGCATTCTTGCCGAAATTGTATTTCCTGACCTCGTAGCTTGCTGATAGGCGTCAACAGCATTTTTATACTTTTTTCCTGTTCGCAGAT…
>Contig_178
CATAAACACATCCAACTGACATAGCTGAACCGCAGTGTAACGTTCCACGTCACATATCTGCGCCGCACACTCAAGATCGGACGCAGAGCGTCCAGAACGGCATGCGACGCGGAGCGTCGCACGATAGTTGAGATTATCGCTCCCTGCGTTTCAGCGTTGGAATGCCTCGGGTGACGCTCTGCTTCAAGTCTGTGCCACACCACAACGTAATGCCTTGCCCCTAGTCACTGCCCATAAACGAAAACGCCTTTCTATCTCGATATCACTGACGACGCCGATTGCGACGTAAGTTACGGCTGAGCCAGAGCACAGGAGCGAGAACTTGTCACTGTCGTGCCCATTCTCAACACATTCCAATCCGCACGAATCGTCAAACCCCCTATGATGCACGCCCCACCG…
>Contig_179
CTGATCCCATCCCGAACTCAGCAGTGAAACGATGTATCGCCGATGGTAGTGTGGGGTTTCCCCATGTGAGAGTAGGTCATCGTCAAGATTAAATTCCAAAAACCCTCATCGCTTACGCGTTGAGGGTTTTTGTTTTGCGCGTTTATAAAACATCGCCTTGCCTCTCGTCCCATCACACATCCCCAGTAGTCATCCAGATCAACATGCGTGTGGCATTCCAGCGCGCTTGCCCTTATGGTTCGGCTTCAGGTTCCAATCGCACCCGCCAAGGAAGCAAGCATGTCCGTTACAACCCCGCTGAGTGCAGGTTTCATGGTGGTTCAAGGCAACCGCCCGGATGAACTGCGCAGTCTGGTTGTGTCCTGGATGCGTCGTTATCCCTTGGCACCGCTTGAGAAC…
>Contig_180
ATGCCCCGCGCCGTTTTGAAGGGGTGCTGAACACCCGCGTTATACGCAAATCTAACTGATTATCGTGCCGACACTCCGCGTCACAAAAGGGTTCTGCGATGTCAGGTAGATTTCAATAAGACTCAAGTCACCTTTTCGCCCCTCGGCGACTGACTTTGAAGGATCAAAGTAAGCAAAATCCCGGCTCCGTTTCCGGCCCGACTTCGTCGGATTCCTTCGCCCTGACACTTACGTCGCAATCTGTGTCGTCAGTGCTATCGCGAACAAAAAGCAAATCTAAAGCACCTCTGCATCAGTGCTCATGGGTAAGAGATGATGCCACGCCACATCGGAGGTGCGTAACGCAGAGCGTCACCAAATGCATGACCACGCAAAGCGCGAGAGCGAGAGTCGGCGTAA…
>Contig_181
GGGTTTGTGACCGCCGTAGACCTGGCCCATGACCAGTGGCCGATCAATGTCGTTGTCCAGAAAGGTGATCACCACTTCTTCACCGGCGCGCGGAACATGCACGCTGCCCCAGTCCGGGCCGCTGCTCGGTTGCATCATGCGCAGCCAGCAGGAACCCAGTTCGCCGTCTTGGGACAGGCGGTCCCAGTGGAAACGCACACAGATTCGGTTGAGGGTGTCGGTAAACACTTCATGGCCACTGGGCGTGACCACCACGGCGGTCTGCGGACCGGGATTGTTCGGTTTGAAATGCTCCGACGGGCTGCGGAACGGCACGCTGTGCAACTGGCCTTCGAAGCGGTTTAGGAAGAAGCCATGACTGTCCACACCCAGCGTATCGGCCACACCGGCGAGCGGTGA…
>Contig_182
ACTGCTTTCAAGTGGCTGGTTTCGGCCCATGCCGGGCACACTGGGAGCGGACTTGTCCGCGAAGGCTTTGGCAGAGGCGACAACCTTCCGCAGCGAATGTACCGTTCTTTTCGCGGCCCATGCCGCTCCCACGGGAAACCCGCTCCACCTGAGGTCAAGCGAAGCGTCGCCCGGTCCACTCCCGCCAGAAGTCAGAGAAATGGGCTTATATCTTCAGGACTTGTGTATAACGCTGAGCGCTTACCCGCGACACGAGCATCAACCGCAGAACCACCCCATCATTCAATAGTCTTAGCCTTGCAGCCATTGCCTTGTATAGTTGCCCTCTTCATCTCAGGAGCTTTCCATGCGCATTCCTTCTCGCTTGATCGGTGGCGTTCTGGTCGCCACGTTGCTGAC…
>Contig_183
TCAATCCGTCCGCTTTCGCGAGCAAGCTCGCTCCCACAGAGGCCGGTGCAGTCGCTGAATATCGCGCAGTTGCTGAATCGTTTAACTGAGCGTTAAATAGGCGCTCAGACGCAACACCATAATTCCAATAATTTCAGAAGGACCACCGCCATGAAATCCCTTCCCCTGCTCGTAGGCCTCGGCGCGTTGACCGCCGCTTCCAGTGTTTTTGCCTGGGATTACGTGCTGCTCGACACCGACAAGGCTGCGCAGAACCAGCAGATCACCAGTCAGCAACTGGGCGTCAAGACCGACAAGCCGTTCACCATCACCCTGCGCACCCTGCACGGCGGTCGTCAGGAAGGCGTGAGCATCATCGATATCGATAACGGCACGATGAAGCTCGCGGTGGTGCCAACC…
>Contig_184
CTACTTCAGACCTTCCTTAGATCACTTCTTCATAACCGTTTTGAACACAAGCCGTTATGCTGCCCGCCACTTTTTGCCTGATACGTTTGTTTGACAGGGTTGGTTATGGAAGCGGGTGGACTTGGGTTTGTAGTGGCGGGGCTGGTAGTCGGTTTTATCGTGGGCATGACCGGAGTCGGTGGCGGCTCATTGATGACGCCCATTCTTTTATGGTTCGGTATCAACCCGGCAACGGCAGTCGGCACCGACCTGCTGTATGCGGCAATCACCAAATCCGGCGGGGTTCTGGTACACCGCAAAAATGACAACATCGATTGGAAAGTCACCGGCCTGCTGACCCTGGGCAGCGTACCGGCGGTACTGCTGACGCTGTGGTTTCTGAGTACGCTGCATACCGCA…
>Contig_185
GAGCGTGGAATAGGTGGCCGGATGTTGGTGGACTGGGTGGCCGGATGGCGTGGAATGCGCACCTTGGCATATGTTTTCCGGCGTTATCGTGCGCTGCGTTCTGGCTGCGGCGACACTGGAAGGCGGCAAGGAAAGTGCCAAAGCGGTGATGACAGCGGTTGCCTCGCACCGTGAGGAGTTCGAGTTCGAACACCACGCGGGCGGGCCGAATCTCGATGCGACGCCCAACGACATCATCGCGCGCATTGAGCGTTACAGCGGCCTCGCACTGGCTGAGGCGTTCGCCAATCCCGAGCTTGAGCAAGCAGTGAAGTGGCACACCAAATATGCCCGACAGAACGGCATACACGTCTCGCCGACCTTCATGATCGACGGCCTTGTGCAGCCCGGCATGAGCAG…
>Contig_186
CAGCGTGACAGGTCGATGGCTACCGTAATGGCGTGACGCAAACTGATAAGCATGGCTGCGATGGGCCTCGTAGAGCTTTTCTCCGCGCAACAGACGACGAATAAGCGTTACCGTGGCGTCGACAATGAACACGCCCAGCAGAATCAACCAGCACCAGAATAACCGAGGCGAGGCCCAGGAACCCTGAATGGAAAGCACGCCGAGGACCATACCGAGAAATCCACTGCCCGCATCGCCCATGAATATCTTCGCCGGAGGGAAGTTCCAGCAAAGAAAACCTGCCACGGCGGCGGCCAGCAGCAGTGGCTGCCACGACAGCTCGACGTAACCGCCCAGTGCGTAAATACCCGCCATGCCCAGACAGACTGTCACCGCTTCGATGCCGGCGATCCCGTCGAT…
TTGAGGGAAAAACCCGGCAGTCAATCTGTACTCATCACTCACAAGGATCATAGAAGCAAATGAACCATTAGCCGAGTGTCACGGAAACAATTTTTTCCGATGCAGCCAATGTGACATTTGTGCAGGCTTGCTTCTAGTCTTTGCGACGGACGGCCTGTTACTGAACGTTGCATGAGTACCGAAAAAAATCAGTCAGGTTGCCGAATCAAACCCTCGCCATCTGTCATCGCCCGTTCAAGCAGGTCAGCGGGCAGGCTCTTGCTGGCACGCGCCCCCAGCAACTTGAGCTGCTCGCTACGGCTGATCAGGTTGCCGCGCCCCTCGGTCAGCTTGTTGCGCGCGGCCGAATACGCCTTGTCCAGTTGTTGCAAGCGGTTGCCGACCTCATCCAGGTCCTGA…
>Contig_187
AACCGCTCGGACTCCAAACGCTTGAGCCAAAGGCAGAAGCCGTTGCGCTCCCAATAAAGGATTTTCACCCGGTTACGGTGGCGATTCAGAAAAACAAAAAGCACGGGTCGAACACGGCGACTTTGATATCCAGCTCGACCAGCGCAGCAAGGCCGTCGATGGACTTTCGAAAGTCCACCGGCTTTGGGGTAGAGGTACACTTTTTCGACTTTTGCGTCGGGTCGCATCATGAGGTGCTGGCTCCTGAAAAGAATTGGGAGCACAGCATCAAGCTTCAATTACCGGCTGGGAATGTGGGGTTCATGAGGCGCTTACGATTATTTGCGAATGAACCTGCATTCATCTGGTTATACCTGCAATAGATCGTCATGAGCCGGAAGTGATTGCGAGTGAGCGCAC…
>Contig_188
GGAACGCTAAGGGAGAAGATATTTTGAACAAAATCCAGCGAGCCCGCGCGGCAATGACCACGCAGGCATGAGAGAAGTTAATTTTGAGACGGTACACTAGCTGATTTTTGCTTGTCACGAAAGGCTGCTTTCGGCCACAACAGTTATTTTAAAGGGGATGCCTCAGCCGCCAGGGTAACCGTCAATGCCAAGGCAAGGGCCTATAAGCATATGAAATCATTCTACGAAAACATCCGGGATTTCCTCATCAGCGGCACTGTCGTGGGAGATCTGACGTTGCCCACGAGCTATGCAAAACCTGAATGCCTCAATGACTTTCAAGCTGGCTTTCGCACGCATGGTAATACCGACGAAAGCCTGGTCTCCGACGCTGACGGCGACTGGAAACCCGAATGGTAT…
TACCCACGAATGGGTCGGTAGCGATCTTGAACGCCAGCGCCGAGAACGGTTCGCTGTCGTCTGCATGACGCTCCATCAGAATTTCCTCGTTATCAGGATCGGAACCCTTGATAGCAGGAATATCGATTGGAGCAGGCAGGTAGTCGATCACGGCGTCGAGAACCAGAGGAACACCCTTGTTCTTGAAGGAAGAACCGCAAACAGCAAGAACGATCTCACCAGCGATAGTACGCTGACGCAGAGCGGCCTTGATTTCCTCATTGGTGAGTTCTTCACCTTCAAGGTACTTGTTCATCAGCTCTTCGCTGGCTTCAGCCGCAGCCTCAACCATGTTGCCACGCCATTCATCAGCCAGCTCCTGCAATTCAGCAGGGATAGGCTTGCGAACGGGGACCATGC…
>Contig_189
GCTGCCTGCCTGAGCTTGGGGCTGGTCAGTGAGAAATCACTGTCCAGATGCTCGTGGAATCAGCGTCCAAGTTGCCGTGGAATGAGTGTCCAAGTCAGCGTGGAATCACTGTCCAAGTATTCGTGGAATGGGTGTCCAAGTGCACGTGGAATCCCCACCTTGCCCGCGCTGGGTAATTCTCAGGGGATGCTTTTTGTAGCAGGCCGGCGTAGCAGACCAGCTTTTTGTCTTCCGCAGTCTCCCGCTGATGACGTTGCGACAGCCGATCCAACTGCCTCCTCAATCGCTCGAACTGATCTATCCCTAGGATATAGGTATCTCCCTTAACCACGGTGTCGTTGCGGCCATCCTGGCCATGCAGTTGGATGGATTTCACCCCTTGGATACTGGCTACTGCCT…
>Contig_190
CTTGACCCTTCGGATAATGAGGCTCAATCAGGGCGATCAGGCCCTTCCACGGTACGACCTGATCCATCTCAATCAGGAAGCGCTCGCGACGGGTCTGCTTACGTTTTCCGGCGTATTCGGCGTCGGCGAAGGACATCTGTTTCATCGGAGAGGCTCGGTGAAAGGTGTTGGGGTATTTTGCCAAATCAGGAAACCTTTTTCAGAGTTTCCCTAGGGGCATCCAGAACCAGAATGGGTATGCCTTAGTACGATCTGATGGCACTGGGCTTGGTAGATGAAACCTGAAAAAATAGCGTCAACATCATCAGGGGAAAATGGCACGCCATCACGACTACGATCATTTTGCCTCTTCTGTACAGGCTTAATAATCAGCTCATCTACTCTGGTTGACGTTAAATC…
>Contig_191
AAAAATCCGGAATCCATAATCAGATTCCGGATTTTCCTGCTGGCCGAGGATTAGTCAACAATCCTTAAGTGAACAGCATTGCCGCTTAGGCGGGGTTTTCTTTGTCTGCGTTTTAGGGATTAAGGTTTTCGCTGTTCATCAATTCAGCCTTGAACGCACCTCGCGCTGCGTGTCGCGGTCCTGTCTGGAAAAAGCCCCAAGAGAAAGAATAATGGCGTCGTGCCAGAGCCGGTTGAACCCTCACCGCCGGCCAGGGTCGATTAGCTGTATGGCCAATCAGAGCCAATCAATCAGGAGCTTTTCATGGACATCATTCGTATCATTTTCGCCATTCTGCTGCCTCCGGTGGGCGTGTTCATGCAAGTCGGCTTCGCTGGCGCTTTCTGGCTGAATATTCTG…
>Contig_192
CTGATGGTGGCTGATCGTGTGCGACGGCTCAGCTCGGCGCTTTCCTCAGGACTCAGGACGATATCTTGGGCGCTCATTTCTTTGCCTCCAACGGTGTAATCAACGAGCAAGCATAGACGATTTTACAGAGCATTTATTTTTGAGACAGTACACTAGCAAGTTCTCAAAAACCTCTCGCATCTGGACGTTATCAACCTCCAGTAAAGGGGTACGCGCATGTAACTCTCCAATTTTTTGGTTATTCAAACCCAGTGTAAAGAAAGGCTTTCTAAAACTGAAACTGTTGAGATAAAGTATACTCATCAACGTATCGGCATCAGCTTTATGGAGCTGACCGATTTCGGCCACGAAATACACCCAGCGAAATTTGTCTTGGTAAATTTTGATTGAGATTTCGGT…
>Contig_193
CGACCGATTTTTGCGTAAAGCGTTTGCGCAGTTTTTGCCAATTGCTCGGAGCCGGGGTTTTTGGCCAGCGGTGGGCGACCTTTTTCCATGCGCAAGGTTACTTCGGTGCCATCCACGAGGGTTTTCTTGACGATACGCTGGCCGTCAGCCAGTACCCGGTCGCTCTCGCTTGGATCGGAGTAGCGCATGTCCGCTTCGGCCGAGGCGCTGGAGGGAATGATGTTGCGCTTCTCCCCGCCCTTGATCAGCGTCCAGTTAACGGTAGTGCCTTTGCCTGGGTCGCCAAGGTCCTTGAGTTGCAGCATTTGATGCGCCAGCTCGATGGCTGCATTGCGCCCGGCTTCGGGGGCGGAACCTGCGTGCGAAGACTTGCCCTTGACGTCGAGCAGCAGCCCGTTG…
>Contig_194
AAGCGTTTTTTCAACTATCGTGCGACGCTCCGCGTCGCATGCCGTTCTGGACGCTCTGCGTCCGATCTTGAGTCTGCGGCGCAAAGATGTGACGCGCAGCGTCACAAAATGCATGACCGCACGGAGCGTAGACGCGGACTTATTTATAACGATGAAGGCCCGAAGCCTTAGCCACTACGAGTGCAACTCCGTTCGGATTTTTGCAGAACCGCCAAAAATTTGCGCTTGCGCTGCTCAGGGTTTTTAAGGTCCGAAATCGATGAAAAGTTGTCCACGGAAATCGTGGGTATGTCTGTGGGTAACTTTTTGAAACCCTTGTTCTACGTGGCTTGTAGCGTTGTGGTTATTTTATGAACAGCTCATGTTTTGCACTTTCATGGTGCTGTAATCCGAGCAGAA…
TCGTGCAGCACCGCCGCGCGCGGCGGCTGGTTCTCATCAATCTCGCGCTCTTCCTCAGCTGACAGGCCGGGGGTCTTGCCGTCTACTTCGTGGTCCATACAACGTCCTCAGCGCCAGTGATGAAATGGACCTGCGCGGGCAGTGCCGGTCCGATGGTTCAGACAGGCGCCGCACGCCGTCGTTCGCCATCGGTGTTACGCAGCGAGAATTGTGAGCGCGAGTTGGCACATTCTCAGGCCTGACCCAGCAGATCGGCGCTTTGCACGCGCTCGACGCCCATCTCCAGCAGGGTCTTCCAGGCGTGCTCCAGCGAGCCGTTCATGTCGATGGCGCGACAGGCGTCTTCAATTACATACGTATTGAAACCGGCACTGCGCGCATCCCGAGCAGACCACGCCA…
>Contig_195
CCCAACACCTTTCACCGAGCCTCTCCGATGAAACAGATGTCCTTCGCCGACGCCGAATACGCCGGAAAACGTAAGCAGACCCGTCGCGAGCGCTTCCTGATTGAGATGGATCAGGTCGTACCGTGGAAGGGCCTGATCGCCCTGATTGAGCCTCATTATCCGAAGGGTCAAGGTGGACGTCCAGCCTATGCGCTGATGGCGATGTTGCGGGTGCATCTAATGCAGAACTGGTTCGGCTACAGCGACCCGGCGATGGAGGAAGCGTTGTACGAAACAACGATCCTGCGCCAATTCGCGGGGTTGAGTCTGGATCGGATTCCGGATGAAACCACCATTCTCAACTTCCGGCGCCTGTTGGAAAAACATGAGTTGGCAGGCGGGATTCTGCAGGTCATCAAT…
>Contig_196
CGGGCCATCCTTGGCCCGGTGCAGCTTGCTCGGCGTCCTGCCTCGCATCCCCCGGATCAGCGCTAGGGCTCAGCCGTCACTGACGTCGCACTTTGCGTCGTCAGTCATATCGCGGTGAAGAAGCGCTTTTGTTTATGTGCGGTGAATACGGGGCAGGCATGACGTTGCGTGGCAGCTTGGTTGTGACGCAGAGCGTCACGGATGCATGCCAATGCGCGCATTGGCACAATAACCATCAGAAGCCCGGACACCTAACGCGCCTTCGCGCTGCTTTTGCCGCTGGCGCGCAGGATGTCGCTCCAGCGGCGGACCAGGTAGTTGTGTTCGTTCATGACCGAGTTCCACACGGCGATGTGGCCCATACGTTCTTCGTAGGAGCCGCCGTCGCGGATCTCTCCG…
>Contig_197
GGACGAGCTGAATATGCTGACGAGTCTGGGCTGCACAATGGTGCAAGGCAACTTCTACAGTCCGCCGATAACGTTCGCCGAGACACTGGTGTGGATTGAAGCGCACGTTCGGTTAGCCGGACTCGCTCAACGTCTGGCTTTCCTAAGGCAGTCGCATTAATTGCCCTCAGCCGTCGCAGCATTTCGAAAATCTAAAGCCGCCGATTGAGGCCTTCGCCAATCAGATGTCGCATTTATTTCAGCTCTCAGCTTCTCAGAGGCGCGCATCATGTAGGTGGCCACCGCCTCTTTGATCGGACCAAGCTCGGTCAGTCGCTTGCCGAACATTCTGCTGCAACAAATCTCCTGCCGTGGCGGTTCGACTTCGTCCAGCTCCAGGCACGCAGTACCCGCCAGCTC…
>Contig_198
GACAACCGACAATAAGCGCTGCGCACCGACCACATTCTGTCGGGTTTTTACACACTCTGGGCCGAACGCGGCGCTGTGCCTGACCCTGTTTGGTGGCAGTTTTATTGCTGCACGCCTGCTGTTCGGCAACCTGATCAACCGCTTGGGCGGCTTTCGGGTTGCGATTGTCTGCCTGTCGGTAGAGACGCTAGGGCTGCTATTGCTGTGGATGGCGCCAACGCCCGGCCTGGCGCTGGCCGGTGCAGCCTTGACCGGCTTCGGCTTCTCACTGGTGTTCCCGGCGCTGGGCGTGGAAGCGGTGAATCTGGTTCCGGCCTCCAGTCGCGGCGCGGCGGTGGGCGCTTATTCGCTGTTCATAGACCTGTCATTGGGCATCACCGGCCCACTGGCAGGCGCGAT…
>Contig_199
CTCTTTGTGGCGCTTCGTGTCACACAACGGTTTTGCGATGTCGGTGATGCTTGTTTACGGCTCAAGTCACCTTTTCGCCCCTCGGCGACATACTTGAAGGATCAAGTATGCAAATCCTCGCTCCGTTTCCGGCCCGACTTAGTCGGATTCCTTCACTCTGACACTTACGTCGCAATCGGCGTCGTCAGTACCATCGCGATAAAAAAGCAGCCTTAATTACTCCCTCGCCGCTTTCCAGACCTTGCCCACCAGCGTCACGACCAGCACCAGCACTGCGCCGGCAATGATCCCGGCGATGGCATCGATCAGGGTCGGAACGATCATCGACAGGCCACCCACAGCAGCTGACGCAGCCTCGGTCACGCCTTCTACCCAATGGTGAGCGAACGGCAGGCCGTG…
>Contig_200
AACGTTGAGAAAAAAGCAGCATAGTTAGACGGTTGACGCGACAACTACCTTGAAAAACGCCGAGATACTCCACGTTGGAGGGGGTCAATTTTTCACCCGTCAAAAGCCCATGACCGAGGGGGCTAGGACTCGTTGTTAGCCAGACACACGGGCCGACAGTCCGCCCATCCTGGGTTCGGTAAGGTGATCCCTTGAGTTCGGTGTTAAAAATCACCCCCGCAAGGGGCACTGAAGTGTAGTGATAGAGCTTCATACCTGTGTCCTTGTATCCAAAGAACGCAAGGGTATCGCATCAATGATCTTCCCCCCAGCCCCGCTCGGATAGGAGCAGGTCCAGGCTGAAAGAAACAAAACTATAGGAATCGCAACCACATGTAACCTGTATCAAGCTGCAGTTTT…
>Contig_201
GGGAGCACAGCATCAAGCTTCAATTACCGGCTGGGAATGTGGGGTTCATGAGGCGCTTACGAACATCTGGAGTTTCTGTCCCAGCTCTCACCACTGCAGGACTGGGGTTTTCCTGACGTTTAAGCCTCCTGACTCTTCACCGGGTGGCTGCGTTCATGGGTGACGTCAGCGCTCTGATCGGCTTAAATCGAAGCTCACACGTAAGGCTTTGCAGGAGTGATGATGAACTCATTGGTGCGGTCGTCAGCTGTCGTGCTACTCGCACTGCTGACAGGCTGCGGCGGTAAGCCTCAAGCCACCTCAGAAGCTATGCCCGGAGACGGTGGCGTGCCGGGCTTTTACACCTGGGCAGGCGACCTGCCGTCCAGGCCCGGAGAGCTGTTGCGTTCTGAGCCGCTC…
>Contig_202
TTGGTCGATCAAATAGCCAAGGTTGAGCTGGGTATGGCCGTGGCTGCTGTGGATCTGGGTGCGAACCTGACCGGTCGAGTCATCCATTACCCAGTGGTTGAAACCACCGCCGCCGACTTCCTTGCTCTTGTAACCGGCCATCAAACCGCTGGAGTGCCAGGCGGGTTTGTGACCGCCGTAGACCTGGCCCATGACCAGTGGCCGATCAATGTCGTTGTCCAGAAAGGTGACCACCACTTCTTCGCCAGCACGCGGCACATGCACGCTGCCCCAGTCCGGGCCGCTGCTCGGTTGCATCATGCGCAGCCAGCAGGAACCCAGTTCGCCGTCCTGGGACAAGCGGTCCCAGTGGAAACGTACGCAAATCCGGTTGAGGGTGTCGGTAAACACTTCATGGCC…
>Contig_203
CGCACCGCGTTACAGATTTGCGCCGCGCCGCGCATTCAAGATCGGACGCGGAGCGTCCAGAACGGCATGCGACGCGGAGCGCCGCACGATAGTTGAGATTATCGTTCCGCACGCTCCGGCGTCGGAATGCCTTGCGTGACGCTCTGCGTTACAGATTTGCGCCGCGCCGCGCATTCAAGATCGGACGCGGAGCGTCCAGAACGGCATGCGACGCGGAGCGCCGCACGATAGTCAAGGTTCGTTCCGCACGGGGTTCAACTCGCCGCCGCTATCAACCCACGCCGCTCCAATGCTGCCTGCGCCCGTTCCGGCTCATCCGCACCAGGTTCACCGGGATGGATTTCGCCGCAGGGGTGTTGCTGCGGCTGTCGCGGTTGGCCAGGGGCAGCAAGCCGTTGG…
>Contig_204
GCTCGGTGAAAGGTGTTGGGGTATTTTGCCAAATCAGGAAACCTTTTTCAGAGTTTCCTTAGGTAAGTTGGCGTTGTTTGGTTTGGCTAAGGTTATTACTGTAGACACAGTTAAGTCTGGTAGGCGGAATAGGTTTGTGCTTGATTGGGATGCATTAATTAGTGCTAAAGGAAGTTATAATCCTATAGCTGAGCTTACCGATGAGAAAACAGACAAAAGCAACGGCACAACAATCAAGCTGTCCAAGCTAAAAAGGATTTCACTTTTTGATCTGGAGGGTTTGGCTGATAGCTTGTCGAAAATATTCATAGTTGATGATAATTTCAGTATTCGACTTACTGGGCCAGATGGAATGGCACTTTTCGTTGATGGTCACCGGCGTTACGCTCAACTTAATAA…
TCGACCACCTGATAGCTCATGCTCTTCTTGCCCGCAGCGACGTCATGTTGCAACGCCAACTGGTAAGTGGACTTGTCGAGGATGCCAGGGTTGAGCGGCAGCTTGATCGCGTCGCCGCGGTCGGTGCCGGTGACGAACTTGGTGTTCCAGTCGAACGCCAGGTCAACCTTCTTGGATTTGCCCAGGCCGCTGCGTTCGAAGCTGTAGGTCTGTGGCAGCAGGGTTTCCTTGTCGACTTTCAGCGTGCTGACTTCAGTCAGGCTGGCAATCATCATCGAGGCCTTGAAGTTCAGGGTCCAGATGCCGTTGGCCCCGGCTTGCAGGCTGCGTTCAGCCGTGCCGCTCATGGGCAGCTGTTTCCAGTCGGCGGTGTAGCTGGCGGAGAAGGGTTGAAGGTCT…
>Contig_205
AAAACCGCACGTCCGGTGGTGTGGGAGGGGTATAGGGCTTGTCCCTCTACCCCGACCCGATCGGGAATTTCGATCACGCTGAACTCAGAGCATTGGCACGAGAAGTCGAGCCAGACTCAGATCAGAAATCCCCCCGCAAGGTCAGGACGTAGCTGCGCGGTTCGCCGTAGACGTTGGAGCGGTCGGTGGCGATCGAGGTGCTGTAGTACTTGCGGTCGAAGAGGTTTTCGGCGTTGAGCGAGACCTTCCAGTTCTCGTCCAGCTTCCACGAGGCCCGCGCATCCCAGATGGCCTTGCCGGCGACACCCAGCTGTTTGTTGGACGGCACTTCGTAGCCAGAGTCCGCCGACACACCGGTGCCCAGGGTCAGGCGGTTCCAGGCGCCCGGCAGGTTGTAGC…
>Contig_206
ATCACTCATCAGACAATCCTTTGTCTGCATGGCTGAAAAGCTAACGGCCTGTGCTGCTGACTCAGTAGCCTGGGCCGTTGAGAACAAGCCTATGCAAAGCCCACCCGCCCTGCAACACCCCCCAAAACCACCAGCCCCGCTCAGCGCCTTTTCATGCGCCAGATAGCCATCAACGCTACAGCCGTCGGTTTGCAAGGCCAGGTTAAAAATCCAGCCTCCCGTGGTGCACATGCCGCTCGCAGCAGAAGCAAAATCAGCCTCCAGAAGCGCAGTTCTCACACACATCAACCAGACCAATCCCTGCAAACCAAAGGAAACGTCCTGCACCACCACCCGCCCACATCCCACCTGGAGCACCAGCGGTCAATTTTTTTCAACTGAATCAGACAGCTAGGGTTT…
>Contig_207
CTCTTTGTGGCGCTCCGCGTCACACGGCGGCTCTGCAAGGTCAGTGATGTTTGGTTACGGCTCGAAGCACCTTTTCGCCCCTCGGCGCCCTGTCACTTACGTCACACTCTGCGTCGTCAGTGATATCGCGGTGAAGAAGCGCTATTGTTTATGTGCAGTGAATACGGGGCAGGCATGACGTTGCGCGGCAGCTTGGTTGTGACGTAGAGCATCACGGATGCATGCCAATGCGGGCATTGGCACGATCGTCAAAGACAGGCTTCGTGAGCAAGCGAAGAAGCCATTACAGTCAACGAACAAACAACTGAACAGGTTACCTCGATCAGGCCACCATTCCGGCCTTGATACCCCTGATGCGCGTATTGATGTCATCCGCCACATCGTTCTGTTTGTCCTTGA…
>Contig_208
GGCTCGGTGAAAGGTGTTGGGGTATTTTGCCAAATCAGGAAACCTTTTTCAGAGTTTCCTTAAACGGGTAATGATAGGACGCTAACGATTTTTCTAAAAGCAATAAACCTGACATGGATCATTGCCGGTTTCGCAACAGTGCATTAAGGCGTGTGGGTTTATGCACCCGCGACGCTTACAATGGCCGACGTTTTCGACAAGCCCGGCGCGTCCCGTGCGCCTGTTTCTGGCTCATCTCTACTCATTCGCTTCAAGGTTCGTCATGACAACACCCAATCCCGATCCGCTGCACGGCGTCACCCTCGAGCAGGTTCTCAGGGCTTTGATCGAGCACTATGAATGGTCCGGTCTGGCCGAGCGCATCGACATTCGCTGCTTCAAGAGCGACCCGAGCATCAA…
>Contig_209
TGGCGACCCTATTCCTGCTGCAAACGGGCAGGACAAACTTTTCTTGGAAGTACGGACTTTCAATGATGATCAAGAGGACTTCAATTATGCGCCGTGGCGCCGTGCTTCCTTTTTTTGTTATGAGCTTCCTGATGGTCAGCAGCACACTTGCTGCGCCTACCGGAATAAACGCCAGCTCTTCCGGCAGCGTCATTGGTGACGACGTGCTGTACAGCGTTGGAGGAGGCAACGCCGTGACCATGGGTAGTGCGGGCAACATGGACAGCATCAGCATCGGCGGGGGCTGGAACAGCAACCTGGTCTGCGGAAACATGAGCATGACCAACACTCTGCAAAATCAATTAAATGGAGCAACCTCAGGATTTCAGACGATCATGGGATCGATGATTGCCAACGCAA…
>Contig_210
TTTTTTATCACGATGGCACTGACGACGCAGAGTGCGACGTAAGTGACGGCTGAGCCCTGGCGCTGATCCGGGGGATGCGAGGCAGGACGCCGAGCAAGCTGCACCGGGCCAAGGATGGCCCGTTGCAGCGACCGCCGGATCAGTGTCAGGGCGAAGGAACCCGACGAAGTCGGGCCGGAAACGGAGCTGGGATTTTGGTTACTTTGATCCTTCAAAGTCACTCGCCGAGGGGCGAAAAGGTGGCTTGAGCCGTAAACATATCCAACTGAAATCGCCGAACCGCTGTGTGACGCAGAGCGTCACGAGAAGGACGCAGAGCGTCCAGAACTGCATGCCGACGCGGAGCATCGGCACGATAATCAGTAAGATTTGTGTATTGCATGAGTGCAGAGCGCAAGT…
>Contig_211
TGTCGGCCTCTTTTTTTGTTAAAACTACTGAGACCATGCAGCCAGATATCGCACCAAACCCCCATTCAACAAGGCCTGGCCTATCCCGCCGCTTCGCCGTCGCCCCCATGATATACTGGGCGAACCTTTCGGGTTCGACCTATACAAGTCGCGGTAGTGAGCAACGGAGTTCGCTCGTGCGTTACTCGTTTTATACACAGAAGCTAAGTTGTTGCCGATAAGGTTGTCGATATTGCTCTTCAAGCTTCCAATGCCAGTGTAGGACTATTAGTCCAATGACTAGTGTGATTATGGTACATGCCACAAATGCGGACACCCGTCGTGTTGTAAGCAATGTTTCACGCAATATATTCATTTTAGACTCACTGTCCATAAATTGCTCCGCTTTAAAAAGAGCAG…
>Contig_212
GCAAGGCCGTCGATGGACTTTCGAAAGTCCACCGGCTTGGGGTAGAGGTACACTTTTTCGACTTTGGCGTCGGGTCGCATCATGAGGTGCTGGCTCCTGAAAAGAATCGGGAGCACAGCATCAAGCTTCAATTACCGGCTGGGAATGTGGGGTTCATGAGGCGCTTACTGAGCACGAAGCCGGTCGTGCATTTGCTCGAATTTGCCCTGAGCGCTCCACCGTCGAAAGGTTTTATAGACGTTGTCCCAATGCGGAAACTCGCGAGGCAGCATTCGCCACGAGCATCCCATACGCACGACATAGCAGCATGCGTCTAAAAGCGTCCGCCGGGAGTGACGAGGCGGCACGCCACGGCCTCCCGAGACCTCAAACAAGTCAGCGACCAGCGTCCATTCTGCC…
>Contig_213
GTGCCGGTTCCAACCGCGAACCGGTCGGTCACGTTTTGCCGGGGGTGTCTGCGGGGGGGGGGGGCTCACATGCCCATGCGTCGTTTGGCACGCTGCGCCGAGCCGTCGCGCACTGCCCAGCGCAGGATGGGCGCGGTGTTGTTCACGCCCAGCCGGATCAGCCTGCGTTGCACCGGGCCTTGAGTGACGTCGAGCATCTCGCTGGCCCAGATGGGTAACAGGTCGACACCGGCGCGCATCATCAGCACGCCGAAGGGCTTGGCCAGCCAATTGGGTGCAGGCGCGTCGAGCAGCAGGCGCAGCACCTCGCGGCTGCGCTCATCGCACACCAGTTGCCCGCGGATGTCTGCCAGATAGTCCGCGATGGCCTGACGGGAGCGCGGCACGTTGCGAGCGCCC…
>Contig_214
GGGTTTGTGACCGCCGTAGACCTGGCCCATGACCAGTGGCCGATCAATGTCGTTGTCCAGAAAAGTAATGACCACTTCTTCGCCGGCACGCGGCACATGCACGCTGCCCCAGTCCGGGCCGCTGCTCGGTTGCATCATGCGCAACCAGCAGGAACCCAGTTCGCCCTCTTGGGACAGGCGGTCCCAGTGGAAGCGCACACAGATTCGGTTGAGGGTGTCGGTAAACACTTCATGGCCGCTGGGCGTGACCACCACGGCCGTCTGCGGGCCGGGATTGTTGGGCTTGAAATGCTCGGCCGGGCTGCGAAACGGCACGCTGTGCAGCTGGCCTTCGAAGCGGTTGAGGAAGAAGCCGTGGCTGCCCACACCCAAGGTGTCCGCTACCTTGTTCACGACCCC…
>Contig_215
GCCAGCTGTGAGCGCGTTTTTCGTCCAGATCTGGAGAAGACGCCCATTGTCGTGCTCAGCAATGACGGTTGCGTCATCGCTCGAAGCTACGATGCCAAGCCGTTTGTAAAAATGGGCGCACCTTATTTTCAGATCAAGGAGGTGCTGCGCCGGAATGGCATCAAGGTTTTCAGTAGCAATTACGCACTGTAAGTAAGTTAGGTGGAATGCTTCTGGGCTACGCTGGGGTGGATAGAGAATTCGGAAAAAATCGTACGCTAACGTTGAGCGTTGAGCAGGCTGCGTGACGCATAGCACTGGATCATTCCAGCCAGTCCAATGCGTTGCGTAGCGCCCAGCGGACGAGCTGGCTTGCGACGCTGGACAGAACCAGCCGCCAAAACCATTGAATGCCGTGAT…
>Contig_216
CAGAGATGCCTCGCTAAACCCCATCCTCATTTTTTGCTAGGTGGGGTTTGTGGCGCGGATACGGTACAGCCTGGAGTTTGTTTACAAGAGTTGGCAGCACGCCTGATGAGCAGGCTTTTGATGTATGGGGGCTACGGGCTATAGAGTGAGTGGCGGCAGGGCGTGTGAACGCCTATGGTACAAAAACATAAATTTCCGGGCACAACTTTAGAAACAAAAATCAAGGTGGTTGTTATTTGAACACAAATTTAGGTGTGCGCCTGCCTGCCCAAGAGCTTCACTGAGCAGGAAGTTCAGGAGGGGCGTTTGGTCAGAGCGATGGACGAAAGCTGGGATATACCACTGGAGATTCATTTGACCAGGCCGAAGGCAATTCTTAGTCAGTCTGCGGAAGAGTTC…
>Contig_217
CATGGCCCCTCGGTGGCAACGGCGATCACCGGTGTAACGATCCCACGTCCAGCGGCCTACGGATTTGACCGTGGCGCGTATCGACGACAGCGGCAGGTTTTCCGAAAACCCCTGCTTCAGAAAGCTGTTGTGGTTGTACGCATACGCATCGAGCGAGCGCATGAACGACTCGAACGAACCCAGCTCGCGCTCGCGATTGACGATGCTGTACGCAAAATAACGCAACTGCTCGAACAGGATGCAGTGCCGCGAATGACTGACCTGGTCAAGCTTGGGGCCGGTGGCCCACGGCTTGACGGTCAACTCCACCGCACTCGCCAGTTCGCCCAGTTCATAAACGTGGCTGTGAAATTCGGTCGTCTCCCACCAGGGGTGGCCGGGTGTTTTGGCCACGGGGCC…
>Contig_218
CTACTTCAGACCTTCCCTAAGACGCCGGGTTCAGGCCTCTCATCTTTTTTCTTAGTCAGTGATGTCTTGACTGATGCAACCCCTGCTGCAACCAGAGGACTCAGCCATTCTTCCAACTGAGCGAATAACCTTTGAAGCGATCGCTGCCATTCCTCTCCGAGCTCCCGGCTCGAGGCGCTGGTTTGCTCTTCCTGAGTTTTTTTGAGGCGCAGAGCCTCGGCCAATTTATCCATCTCTGACATCGTTCTTCCTCGACATATCGTGCAGCTCAGCGAGCCAAATGCCCGCCGCTGCATGTTCATGCAGGCACCGCTCAGTTTCAAGCCTTGGAGTGATAAGCCCACCAGTCGCCGATTGCGACCATGGGAAGTGCGTCGCGGTCACCACCTGTGACCTGCA…
>Contig_219
TTCTCGCTCGTAGCTACAACCGGTTCAGGTCAGAGTACGTGCTGTACTAAGATCCTCAGCGATAGCTGACATCGTCGATGCAGACGTACGTAGCTGTACATCGATCGATGCTCAGCGGACAAGTCCGCTGCTACGGCTTTCGGCCAGAATCAAAAGCGGACTTGTGTATAACGATAAGGGCTGAGCGTGATAAATGGTGGCGTTCAGGCTTCTGCCCGCAGGGCGTGTGCGAACTTGTTCGCGAAAGCTTTATTCCGAGCGATACATCTCCTGCGGATAACACGGCCCTTTCGCGGACAAGTCCGCTGCTACGGCTTTCGGCCAGAATCAAAAGCGGACTTGTGTATAACGAGGAGGGCTGAGGGGGACGGGCATCGGCCTGCGCAATAAATCTGCGCA…
>Contig_220
ATGAAGCGTTTCATGGGCAACCCTTGCGATGAAATCCTGGGAAATCATAGCAAAGGTTTACCTTGAGTTTTTACACACTCTGGGCCGGTAACGGCCAGATAGCCGGTTGTCAGCGCTATGGCGCCCAGTGTCAACCCATTGGGGATTTCCTTGCGGCGCGCATCCTGTTCGGCGCAAATTGCAAACCAGACCAGCAGAAAAAATAATTTCATCACGCAAAAAACATCCTGCTTTCCGTAAAGAACCTATGCTGTTCAAAGGTCGTAGATGTCAGGGTAGACGTTGAAATGAAAACACGTGCGCAGCATACCTTTCCCGACAAGCAACAGGGTGCCGCCGCTATTGAGTTTGCCGCGGTGTTCGTCGTTTTCTTTGCGGTGTTCTACGGCATGGTGAGTT…
>Contig_221
GTTCAACGCCTGCGGTTTGAGTTGGCCTACGTCATTGTCCGATGCCGAGCTGGAGCGGCTTTTGTTCCCACCAGCTCCAACCGTGCCAAGCGATCAAAGGCCGATGCCTGACTGGGCGTGGGTACACGCTGAGTCGCGCCGTCCCGGCGTCACCCTGGCGCTGCTCTGGCAAGAATATCGACTCGCCCACCCGCAAGGCTTTCAATACAGCTGGTTCTGCGAGCACTACCGCCTCTGGGCCATATCCAGACTAAATCTCATGATTACACCCGCCATGGCACGGTCACGTTATTCGCCGCACTGGATTACCTCCAAGGAAAATTGATCAGCAGCATCGAGCGTCAGCACCGGCATCAAGAGTGGCTGGCCTTTCTCAAGAAGATCAATAAAGAAACGTCC…
>Contig_222
CCCGGTATCCGGTTAACCGCAAGGCTGCACCGCTTAAGTGAACAGCATTGCGCACTTGGCGGGCTTTTCTTGGCTTTCGCGGTTCTCAGTGGAACCCGGCGAAAGTACATCTGGTGCGGACGGAGAGACTCGAACTCTCACACCTTGCGGCGCTGGAACCTAAATCCAGTGTGTCTACCAATTCCACCACATCCGCATTTCAAACTTTTAAAGCAAAGGCGCCAGATTATGAATCTGGCGCCCTTCTTAATATGGGGTGGACGATGGGGTTCGAACCCACGACCGCAGGAGTCACAATCCTGTGCTCTACCAACTGAGCTACGCCCACCATATTGCATGTGACGGTGTATCTTACTTGCTGTGCCAAAGCTGCCTTTAATGGCGCACCCGGCAGGACTC…
>Contig_223
GGACGAGCTGAATATGCTGACGAGTCTGGGCTGCACAATGGTGCAAGGCAACTTCTACAGTCCACCGATAACGTTCGACGAGACACTGGTGTGGATTGAGACGCCGGATGACGAGTGCACGTTCGGTTAGCCGGACTCGCTCAACGTCTGTCTTCCCTAAACAGTCGCATTAATTGCCCTCAGCCGTCGCAGCTATTTCGAAAATCTAAAGCCGCCGATTGAGGCCTTCGCCAATCAGATGTCGCATTTATTTCAGAAACCGACACTGGTCGCAAATACCATGAGCTCAGTGGCACATAATCCGAGCCAGCGGCTACTGATAGTCGCAATTAATGCGAGCCAGCTGTTTTCGATTGCAAGCCGCTACACGTACCGTTTATCCGGATCAATTGCGCAACT…
>Contig_224
GGACTGTAGAAGTTGCCTTGCACCATTGTGCAGCCCAGACTCGTCAGCATATTCAGCTCGTCCTGCGTCTCGACACCCTCGATCACGCAGTCCAACGACATGTCCAGGCTCAGGGCTACCAGCGACTTGACGATCTTGTAACTGGTCGGATTGTCATGCACGCCCGTCACAAAACTGCGAGCAATCTTCAGTTTGGTCAGCGCTAGGGCGTGCAACTGACTGAGACTGGAGTAACCGGTGCCAAAATCGTCAAGGGAGATACCGCAACCTAGCTGGCGAAACTGGGCAATCGCCTGTTGAACCTGCCCAATGTCCTGCATGACGGCCGTTTCAGTGATTTCCAGATCAAGTCGTGAGGCGTCAAAACCACTGTTCTCTATTATCTCGACAATTCTCTTG…
>Contig_225
ACGTTGAGAAAAAAGCAGCATAGTTAGACGGTTGACGCGACAACTACCTTGAAAAACGCCGCTTTATAACGCTTAATCCTGCGGACAAGGTCTGTCCTCCAGAGGTATGGGATGCAGGTGAGGTGATATTTACAGATCGCATCTCAGACCCGCTTGTAGTCAGGCAAGTAGAAGAGTCGCGTGCAGCTGACAGAGCTGACGCTGAGGCAAAGGTCGCCATTTGCGAAATCATGGGCATGACGACTGCTGCCTGGAAAGAGCGTGCCCTTGCTGTATATCAGCCTGATCGCGTCGAGTTACTGGAGGCAATTCAGTACTACGACACCAACCCTTCTACGCCAGGGGGGCAGGGATGGAGCGTAAGATCTGATGACCCTGGTCTGTCTGATATTTTGAGTG…
>Contig_226
CTCGGCGTCCTGCCTCGCATCCCCCGGATCAGTGTCAGGGCTCAGCCGTCACTTGCGTCGCACTCTGCGTCGTCAGTGCCATCGCGATGAAAAACACATCTAAAGCAATTAAAGCAGTAACGAACTGCATGACGACGCGGAGCGTCGCACGATAGTCAAGATCCCTGTGGGGAGCTTGCTCACGAAGACGGTATTCAGACGACGCATTTGCGGAGAATGCATCGACCACTTCGCGAACAATGCGGGTCGCCGCCCCGGTCGCTCCCACGATAGCGCTGAGCGCTCCAGCGTGTATGCGTAACGACGCCCTACTGAAAAATCACCGGCTCTTCCGCTCTTGCAGAAGCGACCCCAGGCACTGCAATCTCCACCGGCATGCCGTCTTCGGCTGCCACCACG…
>Contig_227
CGATGAAATCCTGGGAAATCATAGCAAAGGTTTACCTTGAGTTTTTACACACTCTGGGCCAGTGATTGCTCGCGTAATACAGGGTAATAAAGGTTGCGATGGTGCCGAAACCGATGCCACCCAGCGCCAGACCCATGCCGTGCGGAAACACCCGCCCCAGTACGTGCATGAACGGCAGTCGTTCACCGTGCACGATCGGCGCGGCTTCCTTGTGCCAGGTCAGGTACAGGCCCAGTGCGCACAGCAACATGATGCTCACGCCCACTGTCCACAATCCAAGTGAGTCGACCATCCACACGCCCAGTGGTGCGCCGATGGCCAGTGCGCCATAGCTGGCGATGCCGTTCCAGGAAATCACCTTGGCAGTGTTCTGCGCGCCGACCCGGCCGATGCCCCAGC…
TAGCTCAATTGGATAGAGCATCCCCCTCCTAAGGGGAAGGTTGCAGGTTCGAACCCCGCCTGGGACACCATATAACTCAATATCTCTAGCTTTTTTGGAGCACTCACAAATAATTTGTGGGTGCATTGTGGGTGCAGTCGCCTATCAAGGAAGGTGTGTATGAGCGGTTTGCTTCAGCCAGTGCTGGATGCTTGATGCAATCATCGAGTCATTGAAAGTCACAATCACAACGGCAGCCCCACTCAGCATAAGCAGTGGCAACTGGTCATTTCCAGGCGTAACGAAAAGCGATTTGATCAATCGCACAAATGATCTGAGAACACGTGTCGCGGACGCGGTTGAGCCTTCGACTGAGTCTGAAGCCGCTATCGCGGCGATCGTCGAGCGGCTGACTTTTTT…
>Contig_228
ATCGTGGAATCAGTGGCCGGATGTTCATGGAATGGGTGGCCGGATGACCGTGGAATCCGCACCAAGGCTGGGATTGCAGGCGGATTCTGACCGTAACGTGGTCTTCCCCGACCTGCGCCAGCAGATCATCAAGCTTGAAGAACGCCTTCACGGAAAAAGGGCAGGTCGGCTCAAGAAAGACTTCGAACAGGCGAGGCCCGTGGCCCCACGAAAGTGCGTCTGAATACATGGTCATGTTTCTCCCGTTGACGAGGGTGTGGAATGCGCAGGCGGATTGACGCTTGGCATCGATCATGCGGTTTTGAGAGCCGGTGGGGGGCATGAGTTCGATTTTCAGGCCAGCAACTGTTTAATTCAGCAACGCGGTAATCCAGCGGATCTGCTGCGCAAGGTCCTGCA…
>Contig_229
GATGAAATCCTGGGAAATCATAGCAAAGGTTTACCTTGAGTTTTTACACACTCTGGGCCAAGGATGGCCCGTTGCGGCGGCCCCCGGATCAGTGTCAGGGCGAAGGAACCCGACGAAGTCGGGCCGGAAACGGAGCCGGGACTTTGCTTACTTTGGTCCCTCAAAGTGAGTCGCCGAGGGGCGAAAAGGTGACCTGAGCCTGGAGCATATCCGACTGACATCGCAAAACCGCTTTGCGACGCGGTCGGCACGATAGTCAAATCTTCCATGCGACGTGACGTAGTGTTTTACCAGTAGCTCGCGGCACAGTGCTTTAGATGTGCTTTTCGATCGCGATGGCACTGACGGCGGACATGCTAACCTGCAGCGGCCCGGGCAATCCGGGCCAAGCCCGCCAAA…
>Contig_230
GCTCGGTGAAAGGTGTTGGGGTATTTTGCCAAATCAGGAAACCTTTTTCAGAGTTTCCTTAGGGTCAGACTCTCGATGAAATATGTCGGGCAGCACCCAGCGTGGTTTAAAACGTTCAACACGATAGCAACCATTTGGACTAATCGTGTCTGTCCCCAATTTTGGGGCCAACGCTTTTTCCCACCATTCTGAGGCGGTCCAGAGGCTGCCCGCTATGACGGTGTACGTTAAAAAGAACACTGTTCGATGTAATGACGTTTTCAAGGCATCTCCTAGAGCTCTATAGTTTTGTTGATTTGCTTCCAAAGTATGTTTGAATAGATTAGGAAGTCACCTCCCTTGCCCGTTTTCTCTCTATAACCACGGAAGTGAATGTTTGTGATGGCAGAAAAAGGCCCG…
>Contig_231
CCCCGGATCAGTGACAGGGCGAAGGAACCCGACGAAGTCGGGCCGGAAACGGAGCGGGGATTTTGCTTACTTTGATCCTTCAAAGTCAGTCGCCGAGGGGCGAAAAGGTGACTTGAGTCGAGCCCGAATCTCACTGACTCGCAGAACCAACATGTGGCGCGAAGCGCCACATAGAGGACGCAGAGCGTCCAGAACGGCATGCGACGCGGAGCGTCGCACGATAGTTGATAATCAAAGCGCTTTTTTATCGCGACCCGACGAAGTCGGGCCGGAAACGGAGCGGGGACTTTGCCTACTTTGATCCCTCAAAGCAGGGCGCCGAGAGGCGAAAAGGTGACTTGAGCCGGGAGCCTGGAGCCTATCCAACTGACCTCGCAAAACCGCTGTGTGAAGGCGCAA…
>Contig_232
TAATCAACGAGCAAGCATAGACGATTTTACAGAGCATTTATTTTTGAGACAGTACACTAGGTGCAGTCGCCTCGCAGACGGCCCTAGTGATTTACGGGTACTCACACATGGTGGGGTACTACGAACAATTCGGGATAGATACCAATGAGCTTGCGCTAAGCACGCCCACCCTGTTGCTGCAGGGGTACATAAACATACTCACAGGTGCTCTCAGGGCCTCGAATTCTTTTCCGATCATTGGCCCTGGCCTGATGGCATTGGCGTTCGTTCTCTTAGCTGCAGTTTTCGTTACGGTAATCACCAAGCGGCTAAAAGCGGAAGTGATTATCGGCTTGTCTACGTGGATCGGGATCTCGATGTTTGTAGCATTCTTCGCTCCAGCTATTGGCGTAAATAAGG…
>Contig_233
CAGATTCCGGATTTTCCTGCTGGCCGAGGATTAGTCAACAATCCTTAAGTGAACAGCATTGCGAACAGGTCGGGGCGTTTTTTTGTTGCCGGGCTATCAGCTGTCGCGGTTTCGGGTCAGCAGGGCCGGTTTTTCACCGCGTGGGCGTGCTGGCAACTGGTCCAGTTGCTCGGCAGACGGGAAGCGGTCGATCTTTGACTCTTTGTGCACGATCTTTGGCTGAGGCTGGCCGTCGCGCGGGGCGCGTACAGCGGGCTCCTGGCCTTCGCGCGGCAAGGGTTGATCTTCGCGTGCCGGACGACGACCGCGTGGCTGGCTGTCACGCGAGCGCGGCGCCGAAGAACCCGAACCATTGCGCTTTGGTGCACCCGTACCAGAACCGGTACGTGGCGCGCCACC…
>Contig_234
GGGATTCGAACCTACGACCAATTGGTTAAAAGCCAACTGCTCTACCAACTGAGCTAACGACCCTCTGTTGTGTGGCGCGTATATTACTGATTTTTATCAGTAATTCAACACCTTTTTTGAAAAACCTTAAAAATAACGTGTCGGGTCTGCCATGCCGGCAGCTGTGAAGCCCTCTGCGCGCAGGCGGCAGCTGTCGCATTTGCCACAGGCACGGCCCTGATCATCGGCTTGATAGCAGGAAACCGTCAGTGCGTAGTCGACACCCAAAGCAGTGCCCGCCTTCACGATGTCGGACTTGCTCAGGTTCTGCAGTGGCGCCCTGATTGTGAAGCCCTGCCCTTCAACACCGGCCTTGGTCGCCAGGTTGGCCATACGCTCGAAAGACTCGACGAACTCGGG…
>Contig_235
GATGCGAGGCAGGACGCCGAGCAAGCTGCACCGGGCCAAGGATGGCCCGTTGCAGCGACCCCCGGATCAGTGACAGGGCGAAGGAACCCGACGAAGTCGGGCCGGAAACGGAGCGGGGATTTTGCTTACTTTGATCCTTCAAAGTCAGTCGCCGAGGGGCGAAAAGGTGACTTGAGTCGTAAACAAACATCACTGACCTTACAGAACCGCCGTGTGACGCGGAGCGCCACAAAGAGGACGCAGAGCGTCCAGAACGGCATGCGACGCGGAGCGTCGCACGATAGTTGAAAAAACGCTTTTTTACCGCGATGGCACTGACGACGCAGAGTGCGACGTAAGTGACGGCTGAGCCCTGGCGCTGATCCGGGGGATGCGAGGCAGGACGCCGAGCAAGCCGCA…
>Contig_236
CGGAAACGGAGCCGGGATTTTGCTTACTTTGATCCTTCAAAGTCAGTCGCCGAGGGGCGAAAAGGGCACTTGAGCCTTGCATCTATCCAACTGACATCGCAAAACCGCTGTGTGACGCAGAGCGTCACGAAATGCATTACCACGCGGAGCGTGGGAACGATAATGATGCATTTTCGACAACTATACCGGCCCCTTCGCGAACAAGCTCGCTCCCACGGCCTCCGGCCAGCATCCAAAGCAGAGTTGTGTATAACGATGAGCGCGGGAACGAGAGTCATCAATCAAGTCAGCAGCATTTATCAAAGATAAGCCGTCGCAATCCCTTTGCGTTCTGTCAGGCAATCTTCCGCACCCGCTTCAAACTCGCGACAGATCAATGGCCGTCTCTCGTAGATGGTG…
>Contig_237
CACACTCTGGGCCCGGTGCAGCTTGCTCGGCGTCCTGCCTCGCATCCCCCGGATCAGCGCCAGGGCTCAGCCGTCACTTACGTCGCAATCTGCGTCGTCAGTGCTATCGTGGTTGAAAAGCACATCAAAAACACTGGGGTGCGAGTATGGCTATCGTGCCGATGCTCCGCGTCGGTATGCAGTTCGTGACGCTCTGCGTCACACGGCGGTTTTGCTATGTCAGCGATGTTTGGTTATGCCAAGGGCACAGTGAGTCATGAGTCTGTATGTCTACAGCACTACAACCCGCCCTTCGCGGGCGCTCAGGCGTGCTGCGTCCATGACCTGCGCTGATGCGATTGCATCGTGGGGGTCGACAGGGTTGCTACCCTGCTCGTCCACTGCACGTTGCAGTTGCTG…
>Contig_238
GCTTTCAAGTGGCTGGTTTCGGCCCATGCCGGGCACACTGGGAGCGAGCTTGCTCGCGAAGGCATCACCACTGACCCACCGCTTTCGCGAGCAAGCTCGCTCCCACAAGGGATTGCAGGCGGGCTTTCAGCACGGCTCGACGCCACATTTCTGCCACCGTCAGCACACACGCACATGACAGATACACCCACACCCTGTGGGAGCGAGCTTGCTCGCGAAGGCATCACCACTGACCCACCGCTTTCGCGAGCAAGCTCGCTCCCACAAGGGATTGCAGGCGAGCTTTCAGCACGGCTCGACGCCACATTTCCGCCACCGTCAGTACACAAGCACCTGACAGGTACACTCACATCCTGTGGGAGCGAGCTTGCTCGCGAAGGCATTACCACTGACCCACCA…
>Contig_239
CGCACGCTCCAGCGTGGGAATGCAGTTCTGGACGCTCTGCGTCCGATCTTGAGCAGCGTCGCAACGAGGACGCCGAGCCACGCAATACATGCCAGCGCAGAGCCATGCGTTGTGCAATCACACAACACACACCCCGCGTAGCCGTGCAAAACCCCAAAGCGTTTTCGCGACCCGCCCCCTATGATCAGGCGTGCATCCGGCAAGTCCCCTAAAAACAACAAGCACAGAGGAACACACGCCATGACCCTTACTTCGACCCACGAGGTGGGCGACGCTGACGGCAATCATGTCTATCGTCGCATCACCCTGCGCCTTATCCCGTTTATCTTCATCTGCTACCTGTTCAACTACCTGGACCGCGTGAACGTCGGCTTCGCCAAGCTGCAAATGCTTGACGCC…
>Contig_240
CATCGTGGAATCAGTGGCCGGATGTTCATGGAATGGGTGGCCGGATGACCGTGGAATCCGCATCCTTGACCAGCTTGGCAATGGTTTTCATCGCTTTGACCAACGTACCTTCGGTGTAGGGCTTGGGCGGCTCAGTCTTCAGTGCTTTCAACTGCAGGTCTTGGATGTCGCACCGAGTGCCTATTTGCAGCATGGGCAGGGTCTGTGAGCGCCCCCCGCTTTCATCACCCTCTTCCTCGGACGATGTCGAAAAAAGAATTTTCCAGCCCGGGACCACTATTCGCTTCCCCACTGCTTGCAGTGAAACTGCGTTGCATTCGAAGGTTGCCACGGTCCGGTCGTACTCATGGGTAGGCAGGAACTGCGCAAGGAAGTGAGCCCGAATCAATTCATAGACCT…
>Contig_241
TACCTTGAGTTTTTACACACTCTGGGCCAAGGATGGCCCGTTGCAGCGACCGCCGGATCAGTGACAGGGCGAAGGAACCCTACGAAGTCGGGCCGGAAACGGAGCGGGGATTTTGCTTACTTTGATCCTTCAAAGTCAGTCGCCGAGGGGCGAAAAGGTGCTTTGAGCCGTAAACAAACATCGCTGGCATCGCAAAACCGCTGTGTGACGCGGAGCGCCACAAAGAGGACGCAGAGCGTCCAGAACTGCATGCGACGCGGAGCGTCGCACGATCGGTTCGGGTTTTTTCAGCTTTTGACGTGTGGGTCAGTCGCGATAGAAGACCTGCACCAGGTGGTAGCCGAATTTGCTTTTGATGGGGCCGTGCACCACGCGTAATGGCTTCTTGAAGATCACCTG…
>Contig_242
ATCGGGAGCACAGCATCAAGCTTCAATTACCGGCTGGGAATGTGGGGTTCATGAGGCGCTTACGATGTAGGTGATGTCGCCCACCCAAGCCTTGTCAGGCTCCTTCACGGCGAACTGGCGATCCAGCAGGTTTTCCGAAATGGGTAAGTCATGAGCGCTATCAGTGGTCACTTTGAAACGTCGTTTGCCCTTGCCGCAAATACCGTGGAGCTGCATCAGCTTCTGCACACGCTCCTTGCCGACACGGACCCCATCGGCCAGTAAACCCCGCCAGATACGAGGCCAGCCGTAGCTGCCACGACTGCGGGCATGAATGGCGCGGATGTGGACGAGCAAGGCCGCGTCGCTTAAACCTCGTTGAGGGCACTTAACTGCACAGCGAGCCTGGTGGCAATGAAA…
>Contig_243
AATTTTGACTATCGTGCCAACACGTTGGTATTCAGGTCGCTCCGCGTCACATCTATGCTGCAATACAGTGTCAGGGTGAAGGAACCTGACGAAGTCGGGCCGGAAACGGAGCGGGGACTTGCCTACTTTGGTCCCTCAAAGTAGGGCGCCGTAAGGGCGAAAAGGTGACCTGAGCCGGAGACACACATCACTGACATCGCAGAACCTTTGTGTGATGCGGAGCGTCACGAACTGCACTTCCACGAGTAGCGTTTGAGCGATAATTGATAATTAAAGCTAAGGTAGCAGTGATCAGTAGATCTCAGAGGCTGCCCCTGCTTCGTGGTGAGCAAGGCGTATCGCCGCCCGGGTCACAAACAAACGGCGAGCCTGCCGATGAGCGTTACTTCGGCCTGAACA…
>Contig_244
CAACCGACAATAAGCGCTGCGCGCCGACCACATTCTGTCGGGTTTTTACACACTCTGGGCCTGGGTGCCGCACTGTTGACCGGCACGCTGGTCGCACCTGCCAGCGCACAGGCTGAAGGCGAAATTCGCATTGCCGAGCAGTTCGGTATCGTCTATCTGCTGCTCAACGTGGTGCGCGATCAACAACTGATCGAGAAGCACGGCAAGCAAGATGGTCTGGAGATCAAGGTGGACTGGACTCAATTGTCCGGTGGCTCGGCGGTCAACGATGCGCTGCTGTCGGGCTCCATCGACATTGCCGGTGCCGGCGTTGGCCCGTTGCTCACCATCTGGGACCGTACCCATGGCAAACAGAACGTCAAAGCGGTCGCTTCGTTGGGTAACTTCCCGTATTACCTG…
>Contig_245
CTCGGTGAAAGGTGTTGGGGTATTTTGCCAAATCAGGAAACCTTTTTCAGAGTTTCCCTAAGGACTGCTCCGATGGATGCGCTAACAGTTAACGTTGATGTTTGAAAGCCGCTCATAGCGGAAAACTGCGTTTGCTACTTTTTTTGCTGTCGCAGGCGGTTTCAAGGCCTGCGATCAGGGTTGCGGCGTCATGCCTGAGAGGAGGGGGGCATCAAAATATCCGTTCTTTGAGCACATTCTTCAAATACTGACCGTAGCCATTCTTGATCAACGGCTGGGCAAGCTTTTCAAGCTGCGCGGCATCGATCCAGCCAGCGCGGTAGCAGATCTCTTCGGGACAGGCGACTTTCAGGCCCTGGCGTCGTTCCAGCGTGGCGATGTACTGGCCGGCTTCCAACA…
>Contig_246
CTACTTCAGACCTTCCTTAGCGATTACTCATTGTGGCCGTCATTTCGTCGAATTAGATGCACATTGTGGAGAATTAATTGCCTAAAATGATTCAATAACGAAAAACCTGTAGATGTTTCCGTAGATCGCAGCGGAAGATGGCATCAATCGCAGTGAGCCGAACAAACGGGTCCATTTGCAAAATGGGAAGGCGTTCACGAAGCAGGCGTTCGCGCAAACTCATCACCTGGAACATTGGTGTTATATGTTCACGGGGAAAACCAGATATAGGCACTGAACCGTACACAACCTGAGCTGTCTTTAGCGCCTGAAAGCTCTGCGACACGCACGATTACAAGCGCTACGGGACGACTTCACTGTTTGCTACTCTAGATATCGTAACGGGCGAGGTTATTGGTC…
>Contig_247
CTACTTCAGACCTTCCTTAGGCGTATCGAGTAATCGGTAGTCCCAGCTGTGTAATGTTCGCATCAAAGTCCCTAGGCTATGAGATAACCAAATTTGTCTGTTTTAAAGGCTTCAAGCGCAGATCCGGTTCTTTATCTCACCGTATCCGAATGCGTGTTAGCGTCAACACCTCTGTGGGTTGCAGCGTGGATGCTTCTACGAGCACTCAAAAGGTCTCCAGTTGCGGTGTTCCTGAATTAGCTTTGAGACCTCCAAAAGAAATCCCGGCATCGACGTAACGCAAAGCCGACTTCATGTCTTTCCAGCCCACATAGCTCATCAGCCCTTTGATGTCCCAGCCGTTGGCCGAGGCCCAGGTTGCAAAACCCCGTCGCATCGAGTGGGCGCTGTACAGTTCTT…
>Contig_248
GCTCGGTGAAAGGTGTTGGGGTATTTTGCCAAATCAGGAAACCTTTTTCAGAGTTTCCCTAAGAAAAATAGCAATTTCGCTTCAATATACTCATCAAGTCCGAAGGACTACGATTCTGGCTTGAGCTCACGCGAGATCACTAGAGATATTAATATGCGTGTAGCTTTCCAGCATTCCGCTGGAGAATCAGTTGCGTACTGGCCAATACCTACATTTGCGCTAGGCCCTCCAAACCCATATGAAAAGCCCTACAGAGCGGCAGGCTTGATCAACTCTGGACGTAATAAAGCGACTTTGGGTGTTGCACAATTTCTCTGGCAAGATGATGAAAGCACTAACCAAGCGCAGGCTATGATCGAAAGGCTTTATCACTTCTTTGACGGTAACCCACAGCTGCCT…
>Contig_249
TGTTTGAAGGAAACTCGATGAGTTAACAGCGCAAAAACGTCTGATTATCTGATCGGGCGAGTTTTTTTGAACCTCGATCCACGAGGGCGTCAAAAATCGATGCTACTTCAGACCTTCCCTAAACCCTTTTTACCCGTAGGTAAACGCTTAAACACAGTCGTTGGTTTGTCTCCATCATCTTTTCTTCGGTTCCTACCTATAACTAAAAATTTTTCCTGAATGTCGGAGGAAGACATTCCGTGCCCGTCATCCACGATATTAATTGATATAGGTTTCCCACCACTCTCATGAAATCTTAGACTGACAGATGATGAGTCGGCATCATATGCATTAGATATTAGCTCTGCCAAGGCAGGCGGCAGAGTTGAGTACATCCTAACACCTAAATGCTCAATGGTT…
>Contig_250
CCCTTCCACGGTACGACCTGATCCATCTCAATCAGGAAGCGCTCGCGACGGGTCTGCTTACGTTTTCCGGCGTATTCGGCGTCGGCGAAGGACATCTGTTTCATCGGAGAGGCTCGGTGAAAGGTGTTGGGGTATTTTGCCAAATCAGGAAACCTTTTTCAGAGTTTCCCTAGAAAGCCTGTTCGCAGGTCTGTGATAGTGTCTCTTTCAAGTTTCTTTGATGTACTGATCATTCGGATCAGCTGTCGATTTGGTTCGATGATCAAGTTTTACTAGTCAGAATATGGGTGACGTCTTAGAAAACTGTAAATGATTACTACTCAACAAGGAGAGTAATCATGGCAATAATATGTCCTGCTTGTAATAAACAAGTGTTTAATGAATCCAAGCAAGCTCGAA…
>Contig_251
GTAAGCGCCTCATGAACCCCACATTCCCAGCCGGTAATTGAAGCTTGATGCTGTGCTCCCGATTCTTTTCAGGAGCCAGCACCTCATGATGCGACCCGACGCCAAAGTCGAAAAAGTGTACCTTTACCCCAAGCCGGTGGACTTTCGAAAGTCCATCGACGGCCTTGCCGCACTGGTTGAGCTGGATATCAAAGTCGCCGTGTTCGACCCCGTGCTTTTTGTTTTTCTGAATCGCCACCGTAACCGGGTGAAAATACTTTATTGGGAGCGCAACGGCTTCTGCCTTTGGCTCAAGCGTTTGGAGTCCGAGCGGTTCAAAACATCTCCCGATGAGACGGACCAGGCCATCGTGCTGACGGTCCAGGAACTGAACTGGTTACTGGATGGATTTGATCTCTG…
>Contig_252
CTACTTCAGACCTTCCAAAGGCAAGATCAGATAGCTGAGAAGGACGTCTTTTTCGACGCCATCCCAATTATCATAAAATGTATGGATCACCGGAGCTAGCGCAAACGGCGTCCGACGCAGCGTGTAGATGTGATCAGCAGCGTTGACACTCATTACCACAACCTCCAAAGGAACTCGTCATCCTTGTCCTTTGGAACAACGTCCGCAAGCATATGATAAATCCCATTCCTGAAATCAAAAGTTGTGTCCTCGAACTCCAAAAGCTGGCGAACGTCCATGTCGTGCCGTTCAAGATAGAAGTCGATGGAATCCTTTTTTAGCCGCACAGGGCAAGTAACGTGCTGACATTTCCCTATCGCTCGCTCACGTCCGACTAAATGACGCTCGTGGTGATACTCC…
>Contig_253
CTACTTCAGACCTTCCTTAAAGGATTGCACGCTTCCCTTCTGAAGAGAAACCGTTAAACAAACACCTATGCACGAATTCAGGCGGCAATGGTCTACGACTCAATGACCACGCCGCGCTGAACGGGCAACCGTGTTCTGTTTGACGTTGAATTCGACTGTCGGTGATTCGTTTCAATAAACGGCTTCAAGGAATGCTGCCAGGGTCGGCGATACACACGAAAACAAGATATCAACTACTTACTTCTCGCGGAGATTCGCATTATGAGCACTGACGGTGCTTCAAATAGAAATCGCCTGTTGCCGACCCTGCTCGGGCTGGTGATCCTGCTGATGGGGCTGGCGTTGCTGGTCGGCGGCGTCCGGCTGCTGCAACTGGACGGCTCGCTGTATTACCTGCTG…
>Contig_254
CCCGTTCTTACGATCGCGTAGCAGCAGAAACATTGATTTGAGCTTTGTCATGATGCCCGTTATTGATCATCATGAAGCCTGCTTACCCACCGCTGCTGCTTCAGATGAGTCCAGCCTACACACCTCGACCGCTCAAAAACCTCTTCACCGCTAACCAGTGCTGGGCACGCCTCATCGAGGAGGGCGGCTTGCGCGACATCGAAGTCGAGTCCGTCACCAAAATGCTGGCCTGCGGCACCTCGATCCTGGGCGTCAAACACTACACCTGCGGCAACGACAGCTGCTCGCACGTCAAATACCTGTGCAACACCTGCAGTTGCCGCGCCTGTCCATCCTGCGGCAAAAAGGCTACTTGTAACGACCTGCAATCGAAATGGCCCCGACCTGCAATCATCGCGT…
>Contig_255
CAATTCACCTGACGTCGACAACTAACGCCACGCACAAACATCCGAAAGTGAAGGCCTGGCTCGAAAAGCACAAGCGCTTCCATATGCATTTCACCCCGACTCAAGTTCGTGGATGAACAGGTTGAGTCGCTTCTTTCGTGACATCACGGTATACCTGCGCGACGGTAGTTTCAGCTCGATTCGCGAATTGGAAAGCTCAATCACCACATTTCTGGCACTGCGAAATGCCCAGCCGACTCGCTACGTTTGGAACGCTAAGGGAGAAGATATTTTGAACAAAATCCAGCGAGCCCGCGTGGCAATGAGCACGCAGGCATGAGAGAAGTTAATTTTGAGACGGTACACTAGAACCAAAACATTGGATGAGATGGTAGGGCGAATTGAAAAAGCCCACGATGC…
>Contig_256
TTTTTTCATCGGTATGCCGGGACCGATCTGTGAGCGGGTGAAGTCCAGAAGGTCACCGACAATCTGGCTGGCTCGTTTCACGCTGGAGTAGATTCTTGACGCAACCTTGGTCGACCTCGGGCCCAGATCGCTGGTACGCAAAAGTACGTCTGCACCCAACAAGATGGCGCTTAACGGGGTTCGCAAGTCATGCCCGAGGATGCCGAGGAAGATATTGCGCGAGGCTTGAACCGCACCGGTGTAGCTGGAGATGGATTCTGCAAGCACCTGATCGATTGCCTCGTTGAAGCGGATCATGTCGCCCATCTGCGATTGGGTATCGCCTCGTTCCTGAGCCATCCAGAGCTTGATGACGCTGGCCCGCAAGGCCCGAAACTCAGAAACCACCTGATCGATGGT…
>Contig_257
GCTCGCAGCACATGCACGTAAAGCTCACTCGCCGCCCTGCTAAGCGGTGCCGACTGACCCGTAATGATGCTGATGCGCTCGCTTATCGAATGGGTGCTTTGATAGCTGATACCCGCCATGGCGAGCAGCAACACCACCAGCACGGCAAACCCACCGATCACTCGCTGAAGAACGGTCATGGCTATCCTCTTTTATTTTTATTGCGCTGAAGCGATTCGGGCTGGCGCGGAGAACGCCAACCCGGGAAAAGATCAGAACTCAATAAAAGCTGTCGGCCAGACAGAGAGCGACTTGAGCGGTCCGTCACAGTATTTTCCTGCAAACAGACGCTCACAAAAAAGGGCTGCATGAGCGAGCTCTCACGCAGCCCTCTGGCTGGGGCTTATCAGCGAAAATGGC…
>Contig_258
CATCGTGGAATCAGTGGCCGGATGTTCATGGAATGGGTGGCCGGATGACCGTGGAATCCGCAGCTTTGCGGGTAAATCATGGTGATAAGGCGGTCGTGTCCGCTAAAAACGGGCATACCCATTACCTCCAATGCTGGAATCCTGACGGTATGTTCACTGGGTGCTTTGTTGACGTCAGTCAGCGGCTTCAACGTCAGAGGAAACCTCAGTCGCAGCTTCCCTGGCCTTGCTCAGAAGCTTCTCCTGCCTTTTGTTCCTTGCCTCAAGCTTCTTGAACGACTCGAACTCTGACTGAATCAACTCATAACATTTATGGGTGGAATAGACTTCATCCAGCACGCGATTCTGAATCTCAGCATGGTTCTTGGCTTCATAGAGCAAGAGCGTGGTATCTCGAAC…
>Contig_259
CACTGCTTTCAAGTGGCTGGTTTCGGCCCATGCCGGGCACACTGGGAGCGAACTTGTTCGCGATGGGCTGCGAAGCGGCCCAAAACCGGCCACCTTGGTTGTATCTGGCGCACCGAGTCGGCTGGTTTCGCTGCCGGTTCCCGGCAGTTCGCGGACGAGTCCGCTCCCACACAAGCGAAGCGTCGCCCGGTCCGCGCTGATAACGCCAATCAGAACGTGGCGTTTGCCAGACCGTCCAGGTAGCGCTCGACGTCCAGTGCAGCCATGCAGCCTGCGCCTGCCGAGGTGATTGCTTGGCGGTAAACGTGGTCAGCCACATCACCGGCCGCGAATACACCTTCAACGCTGGTGGCAGTTGCATTGCCTTCACGGCCGCCGTGCACAACCATGTAGCCGTCC…
>Contig_260
GAGCCCGCGTGGCAATGAGCACGCAGGCATGAGAGAAGTTAATTTTGAGACGGTACACTAGGCCTGGATACCGGTGACCGCATCGAGTTCGTCGAGCTGCCAGACGGCAAGTTCGCTATCATGGCCGCCACCCATTCGGTCCGGGACCTGAAAGGTCTGGTTCGTAAACCGGCAAAAAAGTCAGTATCGAGGACATGAATAACGCTATCACGGCACAAGGATCCAAAGCCATATGATCGGTCTGGATACCAATGTGCTGGTGCGTTACGTTGCTCAGGATGATCCGAAGCAATCGCCGAAAGCGTCAGCACTGATCGAGTCGTTTTCGATAAGCAGCCCGGAGTTTATACCGCCGTGTCCGTGGTTCAATAGTGTGGGGTCTCCAGTCCTGCTACGAAT…
>Contig_261
AAAACAAGTAGATAGAGTTAGGCGATGAAGGCCAGGCTCAATTGCCAGGCAAAAAGCACCCAATACTGAGCAAGCTTTTGCGCACATATGCGCAAGCTCGTTTAGGTGCTGCAGGGCGTGAAATAAAAGCCGCACCTGATCTCGGCCTGCTCTCTGTGCGCAAAGGTTTGCACACGGAGAGCGCCCCGAAGTGCATGACAGAAAAAGCCAGGCACCAGGCCTGGCTCGGGGCAGGAGACAAGCGTGTTCAGGCAGCGGCTGCGACCTTCACCGCGCTCTGACGGCTGACCCGCAAAGCCACCAGGCTACCGACGATGGTCAGCGCGGCCAGCGAGTACAGCGCCAGGGTGGTCGAACCGGTCTGGTCCTTGATCCAGCCCACCAGGTACGGGCTGAGGA…
>Contig_262
AAGATGTCAAAAACCCGGTATCCGGTTAACCGCAAGGCTGCACCGCTTAAGTGAACAGCATTGGCAACAGGTGCGGGATTTTCTCGACCGGCATGTAGCTACAGGTCGTTTTACTGGACGCCCCTTGGTGGCTCTCAAGGTCGTTATCGGGCAGAAGGGTATACACCCGCTACTTTGTGGGGTGGATTACACTGCCTATCTGCACCGCACGGTGAGCGGCGTCATCGAGAATGCGCTGCGCCTGGTCAACCAAAACCATCGCATGCAGTGGATTGGAGGGATCGACAGCTATTCCTTACGGGATCTGGAGGACCTGTTCTATTTCAGCAGGGCCATGAATGACCAGGTGCAGCAGCGAAAACTGCTCACTGACTATGCCGATTACGACCAGTACGTCGC…
>Contig_263
CCTGACAGGTTTGGCAAATCGTCGCTGCTTTGACCAGACCCTTACCAAGGAGGCTCGGCGCGCACAGCGTGAAGGCACAACGTTGGTATTGCTCATGATTGATATCGACTACTTCAAACGCTTTAATGACACCTTTGGACATGTAGCTGGAGACGTGTGTCTGCGGGCGGTTGGAGAGATCTTAGAAGATTCTGTAAAGCGACCGTCCGATCTGGTGGCACGATATGGTGGAGAGGAGATGGGGATAATCATGCCGAATACCGACGGCCAGGGAGCTACGGTGGTGGCACAACTCATCATAGATCGTTTGGAACGGAAGAACATTCGCCATAACTCGAGTCCGTTCGGGCGGGTAAGTGTTAGTATCGGCATCATAGCCGCTGCGGGCTCGCAACTTGA…
>Contig_264
CGCGGTTGAAGACTTGATACGCCCAGGGTTCCGTAGACACTCAAGACCCTCGTTGCGCGTAGCGCCGTTCAAACTCTACAGGGGACAGGTCGCCAGTTGAACCATGACGGCGTTGTGGGTTGTAGAACATCTCGATGTAGTCGAACACCTCGGCGCGTGCGGCGTCCTTGGTGGGGTAGATCCGCCGCCTGATCCGCTCGCGTTTGAGCAGACCAAAGAAGCTCTCCACCGGTGCGTTGTCATGGCAGTTGCCACGCCGACTCATGCTGCACACCAAGCCATGGGACGCCAGGAAACTGCGCCAGTCATCGCTGGTGTAGACAGACCCCTGGTCCGAATGAACCAGGCAACCAGCGCTGGGTTTGCGCCGCCACACCGCCGACAGCAAGGCCTGCACGA…
>Contig_265
AAAAAACCGAGATAGACATCCAGCCCATATGCGCCCGCATCGTCGACGAGTCCCGCACGGTCAACCCCGAGGCGGATATTCGCCTGACTTCAAGCGAACCGGTGGTCGGCGTTTTTGATGGCGATCGGCTGGAGCAGGTTTTTTCAAACCTCATAGGCAACGCTGTCCAGCATGGCAACAGCCGCGATCCTGTCGAAGTCATGCTGACAGCCTCCGAAGGCATACTTCAATTCACTGTCCATAACACTGGCAGTCCGATCCCGGAAGATGTGCTCCCGTTCATCTTCAACCCGATGGGTCGCTACTCTCCTGAGCAGATGACCGACAACGGCCCTTATTCAAGCCTGGGGCTTGGCCTGTTTATTGTTGCCAGGATAGTTGACGCGCATGGCGGGCGTA…
>Contig_266
CAAGCATAGACGATTTTACAGAGCATTTATTTTTGAGACGGTACACTAGAATCCCTGCAATACCCCAGCGGGTCACCGAATGTATGTCACGCAATTCCATGATGTTTTCCTGTGCTTCCGCTGCATGACCTAATCACGAATAAACCCCTAAACCACTCGTACATTCATGGCGTGGCTGGCCACCCCCTGACAACCGCACGCCAGCCGATGGCCGTGCAGCACCATCGGGATACCGTTCATCTTTCGGGTGGGGTGGCCTTCGATAAAGGCAAATTCACCGGAGTGAAGCGGGCAGGTGGCTTTGTCACCCAGCACGGCCGGTGGCTTGCCGTTGATAGCGTGGGTGCCTGCCAATTGGCAGGACACCACTTGGCCACCGCTGCTGGTGGCGTCGCCCAA…
>Contig_267
TCGCCGCAACGGACCATCCATGGTCCGGTGCGGCTAACTCGGCATCCTTGCCGAGTTCCCCCCGGATCAGTGTCAGGACTCAGCCGTCACTTACGTCGCACTCTGCGTCGTCAGTGCCATTGTGATAAAAAAGCGCTTCCGTTTATGTGCAGTAACTACGGGCAAGACATGACATTGTGTCGCGTCGAAGATGTATAACCCAGAGCCGCACAACAATCATCTCAGTGGTTGTAAGCCCGCTCATTATGCTCGGCCAGGTCCAGCCCCATTTCTTCCACGGACTCGTGTGCCCGCAGGCCGATCAGTGCGTTGACTGCTTTGAGGATGATCCAGCTGACCGCAAAGCAATACACGGTGGTGAACAGTACGCCTTTGATCTGTGCAATGACTTGCGCGCCC…
>Contig_268
AGATTCCGGATTTTCCTGCTGGCCGAGGATTAGTCAACAATCCTTAAGTGAACAGCATTGCGCTCATTAGAGCGGCGTTTTTGTTAACTGCATAAGGGTCAGGCGGGGTAAATAGCGCCCAGAACCCTGCGGCCTTTGGCGCCGGTTACCGTTGGACGGTTCGCCGGCACACCTTCAAGGCAGCAATGAGCCAGCCAGGCAAACGCCATTGCTTCCACCCAGTCAGGGTCCACGCCGAATTTTTCGGTGCTGTTGACCTCGGTGTCTGGCAACAGCTCAGCCAGGCGCTTCATCAGCGCCTTGTTATGTGCGCCGCCTCCACAGACCAGAAGCTCCTTGGTGACCGCTTGGGCTGTTTGCAGCGATTCGGTGATGGTCAGCGCCGTCAGTTCCAGCAGG…
>Contig_269
GGCAGAGGCTTTGCGGTAGTCGCCGACGAAGTGCGCTCACTGGCCAGCCGTACCCAGACATCGACCAGCGAGATCCAGGAAATGATCGGCCAGATGCAGAGCAAGATTCACTCGGCCGTGCAGGTCATGAACGAAAGCCAGATCCAGTCCAATCACTGCGTGACGCTGGCCTCCGGTGCCGATGAGTTGCTGGTGGAAATGAGCGAGGCGGTCGACACGATTCGCGACATGAATATCCAGATTGCTGCCGCCACAGAGGAGCAGAGTGCGACGGTGCAGGAAACCAGCCGCATGGTCACGCACATCAATGATTCTGCACAGCAGGCGGCCGATGGTGCCGAACAGTCTGCCAGCAGCAGTCAGGACCTGTCGAAGATGGCCAGGGATCAGCGCGAGCTG…
>Contig_270
TTAACAACTGAATCAAGCAATTCGTGTGGGTGCTTGTGGTATCAGACTGAAGTCAACAGATTATCAGCAACCCAAGTTACTCCGCGAGAAATCAAAGATGTAACCAACGATTGCTGAGCCAAGTTTGGGGTTTTCTCAAAACCCAGTTAGATGTTTGAACTGAAGAGTTTGATCATGGCTCAGATTGAACGCTGGCGGCAGGCCTAACACATGCAAGTCGAGCGGCAGCACGGGTACTTGTACCTGGTGGCGAGCGGCGGACGGGTGAGTAATGCCTAGGAATCTGCCTGGTAGTGGGGGATAACGCTCGGAAACGGACGCTAATACCGCATACGTCCTACGGGAGAAAGCAGGGGACCTTCGGGCCTTGCGCTATCAGATGAGCCTAGGTCGGATTAG…
>Contig_271
CGTCCAAGCTGGAAGTAAAAGAGGCGGTGCCGACTGGTTGATCAATGAGGTATTTTGCGTAGATAGGCGACGTCGAGATGTTACGACCCATGTCCTGCTCGCGAAAAGGATAGCGAACCAGTAGTGTGCCGTCAGTATAAGAGACTCCAATAGCTCCATCCTGTCCAACATCAATTTTTCCAAACAGCCGCAAAAAGTTTTCTATCCCCAACGTGACTGATACGACTCCTGCAAATTCCCCCTGAGCGTTATTGAAACGCATACTGACGGTGATCACCCACTCCAAATTAGAACGACTTTGGATTGGCGGCCCGATAAAGATTTCATGAGATGGATCATCGCGATGATGAATGAAATACGCGCGATCAGAGCTGTTCGACCCCGCGGGAATGGGCCGGC…
>Contig_272
AAACTCTTCAGTTCAAACATCTAACTGGGTTTTGAGAAAACCCCAAACTTGGCTCAGCAATCGTTGGTTACATCTTTGATTTCTCGCGGAGTAACTTGGGTTGCTGATAATCTGTTGACTTCAGTCTGATACCACAAGCACCCACACGAATTGCTTGATTCAGTTGTTAAAGAGCGGGTGGTTAAGATCTTTCGTCTCAACCGAGGCGCGCATTCTACAGCGTCTCTTGTATCTGTCAAGCGGTTATTTTCAGAAGCTTTCAAAGTTTCCTTTGCAACTTCAACCACTTGCGCTTCGATCAACTCTAGATTGCTCATCAGCGGGAGGCGAATTCTACAGCGTTACAACCGCGTGTCAAACTCTTTTTTCTCACCGCTGTCGATCAATCCAGACCCGACC…
>Contig_273
CAAGGTGCTTGAAGCGCACAAGATACTGATGGGCCTGAACGACTCGAATCGTGAAGCATTCCACGATCTGGTCAACGCGCTGGAAGGTCAGCGCTAGGCGACCCACTTGTTGGCTCGAATGGCAGGCGATAAAAAGGGCGACACCCGCGAGGGTGCCGCCCTTTTATATTGTCAGGACTTTTTGGCAGACAGCAGCGCTTCCAGTTTTTCCTGATCGCGAGCGAACTGACGAATACCTTCAGCCAGCTTTTCAGTGGCCATGGCATCTTCGTTGGACGCCCAGCGGAACTGGCTCTCGGTCAGGCTTTGGCGCGCCTCACCCGCATTGCCCGGCGCAAGTTTCTGCTCCAGCGTGCCAGTGTCTTCAGCCAGTTGCTTGAGCAACTCGGTGCTGATGGT…
>Contig_274
CCATACCACCTCGGTTTCAGCCTCAAGCCCCTTGAGCGCAGCATGATCGGAATCGATGCGCACGCTGAGCTTGTCGCCGATCTGGAATGCACGGGGCGCCTGTACCTGCATGCCCGAGCTGGAAAGGTCAATGCACACGGCGGGAATCACCTGGCCTGCGTGAATCAGGTTGACGTCTGCATCGACGCGCATGCGGATGTAATCCCGCTTTTCCTCGTAGTCTCGATCATTTCGACTCATGTACAGTCCTTCGATTTAGTTGCTGATGTGTCAGTTCTTATAACTCTGGGTGATTTGCGATGTAAAGAGCGCAAAGTGAGGGCAGGAGCATGCTTGAAACACCCGTCGGATGGGAGTACCGTCTGCGCCTTGAAGGGCACCTCTGAAACACGAAAGGCA…
>Contig_275
GGTTTGTCTCTTTAAAGCGCGCTAAGCCTGTATTCCAATCATTTACAAATGCGGGCACCATTTGACCAATCAGGACTAACGCAATAAACACTGAAATTGTCAGAAGTGCAGGGAACGATGTAGTAATCAGAAGAATAAAATGATGCTCGTACGAGTGCGCCAAACGATGGGGGAAGATCTACCAGAACGAAATCATATTCATGTCCAGCCTGTTTTTCAGCTTCACTAACCAGTCGGCGTAGCGCGACGTATCGAGAGAGGCCGGTACCAGCAAGTAGATCGTTACCAACATTGAGTGAATCTGCATAGACGTTCAGCCAAAAATCGCCAGCGACAAGGTCGACATTTTTGTCGGTATGAAGCCCTTTATGCAGAAATACTCCTTCTCCACCCGTGTTC…
>Contig_276
GTAATCAACGAGCAAGCATAGACGATTTTACAGAGCATTTATTTTTGAGACAGTACACTAGCGCTCTGGTCGATCAGGCGTTGAGTGGCACGGCAACACACAGATACCACCTCCAAAAAGCGCGTCGCAATTCCGGGTCGCCATCATCAGATAACTTGCTCGTGAACGCCAAACCGCCCGCAAACGCTGATGCGACCAAATAATCAGGTTCAAACGCCTCAGGATCCAGGTCCTGATCGCGCTGGTCGTCGGCGTCGAACTGAACATCGGAAACTGCCGTTACGATTGAATTGGCAGCAGCGTGCCCGACGAACATCGCAGGGTATTCGTTGGGTTCATAGCTTTCATTCTCGACCACAGACACATAAAAATCGTCTCGTACGGCCATCGCATCGGCCT…
TAAACCCTGTCAACGAAGTGCGTGGCGTTGCAGAACGTGTTCACCTCGCCAGTTGTCTACCGACGGCTTCAGGTCTTCAATTAAAAGCAGCGGGCACTCTAATGCCGCGGTTTTGCTGCCGATAGGATTGCATCGGGCATACCGCTCTTTTCAGGAACCTGGGCATGTCGCAGTGGCTTCGAGCGGTTGGGTTGCTGGTCTTTCTGCTGATGGCAAACGCCAATGCAGCTGAAAAGTTGCGTCTTGTCGCTGACCCCTGGCCTCCGTTCACCGATGCGCTGCTGCTCAATGGCGGGCTGGCGACCGATATCGTCAACACGGCGTTGAAGGGCGCCGGGTACACGACTCTCTATGAACAGGTGCCTTGGGCGCGGGCGCTGCTGGGGTTGAGCAAGGGGC…
CAGCCGTGATATCTGATTCAGCAGGCGCAGTACTGCAAGGAAAACCATGAAAGTTCTACTTCTGGTCCAGAAAGAGCAGCGGGCCATTCTGGACCGTCTTTATGAAGCATCGCCGCGTATTGTGAGTGCGAGGTGCGTTGGCTGAGCTCCGATGAGCAGCGCAACCTGCGTGGCTATTTCCGCCGTGAAGTGGATGTCGAGCGTTACGACCGGATCGTGTTTTTTCTGCGCTTCAAGCAGGAAGTCCGTCAGGTCGGGTTCATCCGCACGATTCCCAATCTGGTCATCCTTGAACACGATGCCTACCAGAACTACATCCCTTGCAAGTACACCGGCAAGTTCAGCGCGCACTATCGCAAGCTGCCCTGGTCGCGGGTGATCTGTTCGGGCTTCATGGTC…
CCAGATACTGGTTGATCGCCTCTGCCAGCGCGAAGGTATTGATGCCCAGCAGCCTGGACGATTGCTCATCGGTGAATAACGCGCGGTACAGCGGCGGTTTGTCGACTGTCGGGTCCAGAGCGAACAGGCCGCTTTGCTCGGCGGGCCATTGCAGTTTGACCAGCGGGCTCCACGCTTCCAGGGCATCGGCCAGCTTGCCGATGTTCAACTGACGCATCTGATTGCAGCGCGAGCAGCCCATCAACAACGCGATCACATACGTCTGTTCGATGCTCAATGCTTTGGTGTGGTGCGCCAGCGGTTCATCGGCCAGCGCGTGGTGCAACTGGTACTGGCGGGCAATCTGGTAAATCTGATGCAGTTCGAGCCAGAGGCCGTCTTGAATCGGGCAGTACAGCT…
AATTGCCTTGCGCCCCCTGCGACCCTTCTCTACAATTGCGCCCCTTGCTGTCACGGCAGGCGCGAATGTGCCTGTCCCTGAGCAAGACCAACAGTGTCATTCACTCCTTGTCTGACCGCTATTTGAGCGGCAGGCTACAACCCGTAAGGAGCATTCATGCGTCATTACGAAATTATCTTTTTGGTCCACCCGGATCAAAGCGAGCAAGTCGGCGGCATGGTAGAGCGTTACACCAAGCTGATCGAAGAAGACGGCGGCAAAATCCACCGTCTGGAAGATTGGGGCCGTCGTCAACTTGCCTATGCAATCAACAATGTTCACAAGGCTCACTACGTGATGCTGAACGTTGAGTGCACTGGCAAGGCCCTGGCCGAGCTGGAAGACAACTTCCGTTACAAC…
>Contig_277
TTTTTTATGCCTGCCTTTCAAGCACGCTGCCGGGCACTTTCCGAGCCCTGAACAGCGACGAACGTCGAGTGGCCAACCACGCGAATGACAAATGTTTTCGCCTGCCGCTCGTACATTGTGTATTGTCAGAAAACGCTAGCTGGCTCATATAACGATGTAAATTCTTTACAGTGTTCTGCTCAAGTTACGTGCATAGCCACCCGACATAACTGAGTGGCTTGGCCCGGTGGGTGCAAGGAACGCAAAGATCAGCCTGGTGTGCCAGTTCTGACTCGGTCATAAAAGGCGCATCCGGTATTTCCGGGGTCATGAGGCTATTCGCCCTGCGACACGAACTAAGGAACGGCCATTGAAGCTGGAACTCAAGAACAGCCTGTCGGTAAAGTTGCTGCGCGTCGT…
TACTCGTGAGAAAGGTCCGTGGTCCAGATGGTTTCACTGCAATCACCACGACCCAGTTCGATACGGATGGTGATTTCGGCCTCGGCCATGACCGCCGAGCCCTGCTCTTCGGTGTAGGTCGTGGCGCGGCAGCCTTGGCTGGCGATGCACACGCCGCCCAGGAACACGTCGATCTTGCTCACGTCCAGGTCCGGCACACCGGCACGGCCGACAGCGGCCAGAATGCGACCCCAGTTAGGGTCGGAGGCAAACAACGCAGTCTTGATCAGCGGCGAGTGGGCGACGGCGTAACCGACATCCAGGCATTCCTGATGATTGCCACCCCCGTTGACTTCCACGGTGACAAACTTGGTCGCGCCTTCACCGTCACGCACGATGGCCTGAGCGACTTCCATGCAC…
CAGAAGTACAGACCCTTGACCAGGGTCGGCTCTTTCTTGCCAAACAGCTTGCCGAACAGGCCTGGCTTGCTGTCGTGAGCGGCGACCAGATCGTCATATAGGCGCTGCAAATGGCGCACAGCGTTTTCCTGCGCGGCATCATGGAAGAAGTCCGGGCGTTTCAGATCAGCTTGATATCGTTCTAGGGGCGTCATAATTCGTTAGCAAGGCAACAAAAACGGGTCGTCACTGTAGCGACGACCCCGGGGATTGGCAATCAGTCCTGTTGAGGAGCGAGCGCCAGCTTGAGGGTCTCAACCGCATTGTCACGCGCAGAGGCATCGGCGAACACCGGGCTGTCGGCTACACACTCGCCGTTCAGCCACAACGTAAAGCGATCGGCGTCACTGCGCAGATCCA…
>Contig_278
CTACTTCAGACCTTCCTTAAGATATTCCAGTTGAGCCTTGCTTAATAAATTTGGGTAACACAAGCTGGAGTGCTGTGAAAAAAGCTCAGGTATTTTCATCCGCATTTATGAATTTCTTACGATTCACCATCCACGGCAGCGCGGGCTGGCTACGTATTTTTTTATAGCGGTTTTTTGTAAATTGGTAGGTCACAAGCTCATTGAAGTGACGACTACCTTTGACCACGTCATAAGTGACAAGAAAATAAATCAAAGGGTTTTCAGCGCTGGCCCAAGTGCTCAATGTTTTGTCCAGCGCCTCTTGAACGTCTTCTATTCGGCTGTAGCCAATAAAAGTCTGGAAGGCTGCTTGATTGGCTTTTTTGCGCAGTTTTTCGATTTCATTGATGTCCGTGTGGG…
GCCTCATTTATCCAGGTCAGATGCCTCATGCCGCTCCGGAACCTGATCCGCTTCTTCGCCCCAGGTGCGATTGACCTTCTGGCCTTTGATAACAGCCGGACGCGCTGCGATTTCTTCCGTCCAGCGGATCAGGTTCGGGTATTCGTGCACCGACAGGAACTCGGCAGCCGAGTAAACCTTGTTGCGCACCAGCGCGCCATACCATGGCCACACCGCGATATCGGCAATCGTATAGGTATCGCCGGCCAGGTAGCGGTGCTCCGCAAGGCGACGGTCCAGCACATCGAGTTGACGCTTGGCCTCCATCGCAAAACGGTTGATGGGGTACTCGAGTTTCTCGGGCGCATAGGCATAAAAATGCCCGAAACCGCCGCCCAGATAAGGCGCAGCGCCCATTTG…
AGCCTTTCGACTTCCTCGAAGGCGTGCTGCTCATGGAGCTGGTGGCTGACGAATATGGCGATGCCGCCCCGCGTCTGAACGACGTGGTGCTGGAGCCGGATCAGGCGCGCGAGTATCACGCGTTCCTGATCGAGCAGATCGTGCTGATGCTGTGTGCCGGTCTGGTGCACGGTGACCTGTCCGAGTTCAACGTGCTGCTGGCGCCGTCCGGTCCTGTGATCATTGACCTGCCGCAAGCAGTCGATGCGGCGGGCAACAACCACGCGTTCAGCATGCTGGAGCGCGACGTTGGCAACATGGCCCTGTACTTCGGCCGCTTTGCGCCGGAGCTCAGGAGCACCAGGTACGCCAAGGAAATGTGGTCGTACTACGAGGCCGGCACGCTGTCGCCCACCACGG…
>Contig_279
TGTCGGGTTTTTACACACTCTGGGCCCGGTGCGGCTTGCTCGGCGTCCTGCCTCGCATCCCCCGGATCAGCGCCAGAGCTCAGCGGTCACTTACGTCGCACTCTGTGTCGTCAGTGCCATTGCGGAAAAAGCGCTTTCTTCTACGGGCAAGGCATGACAGGGTGCAGCAGCACCTACTTGACGCAAAGCGTCCAGAACGGCATGCCAACGCAGAGCATTGGCACGATAGTCAGTTAGCCGAGCGCGGAGCGTGGGACGGTAGATGATCCGCGCACCCGCTCCGTTCAGATATCGCTCAACCCTTCCAGCAACGCCTGATGCTGCTCCGGCGTGCCGATGCTGATGCGCAGAAACTGGGCGATGCGTTGCTGCTTGAAGTGACGGACGATGACGCCCTGT…
CACTGGCTCATCCGCTGGAAGCGACCCAGCGCCTGCGCGAAGACGCGGTAACCGAGCGAAATCGACGCGACACTTACCAAGCCATCGCACCAGCGGTCCAAGACGGACTTTATCTGGTTCCGAAAGTCATCGAGTAAGGGAAAGCGCCTGCATGCACCAAATGACTCTGGCCGAGATCGCTCGCGGACTCGCCGAAAAAAAGTTTTCTTCCGAAGAGCTGACCCGCGTTCTGCTGTCGCGTATCGCGCAGCTTGACCCACAGCTCAACAGCTTCATCAGCCTCACCGAGGACCTGGCCATCACCCAGGCCCAGGCGGCAGACGCCCGCCGCGCGGCCGGTGAAAACGGGCCGCTGCTCGGCGCCCCGCTGGCGCACAAGGACCTGTTCTGCACCCAGGG…
GTACGTTTTGGCATGGGTTGTCACTCAAATCCGCAGGTCAGTCGGCAAGCCGTCTTGAACATTTTTCTGAGGTGGCCTGGGCGGCAGCAACCGGACGTGTGGTCCGGGGCCGCCCTGGGCACCTGCGTTTACAGTCTCAAGGCAACCGGTCAGCGTCGCTTGGCCATGGCGTCGATAAAGCGGTCAAACAGGGGTGCCACATCGTTCGGGCCTGGGCTTGCTTCAGGGTGGCCCTGGAAGCTGAACGCGCTCCTGTCAGTCAGCTCGATACCCTGCAGGGTGCCGTCGAACAGCGACTTGTGGATAGCGCGAACGTTGCCCGGCAACGTCGATTCATCAACCGCAAAACCGTGGTTCTGACTGGTGATCATCACAACGCCGGTGTCCAGATCCTGAACC…
>Contig_280
GAGCGTGGAATAGGTGGCCGGATGTTGGTGGACTGGGTGGCCGGATGGCGTGGAATGCGCAGCTGGTTCTCAGAGATGAATTTGACCTGGTCTAGTGAGGTATTGATCATTGCGCTTCCCACTCCTCGCGGTGCTGCTTGATATTGGCGCGAGGCGTGTGCGTCCAGCCGATATTGTCGGTGGCAGCGCTGCCGGAGATAAGGGACTTTCCGTACTCAATCAGCGCTGAGCCGTAGTAGGCGTTGAGATCTATCTCGTCGAATTGGCCTGCCATAGAGAGGTCGGCTACCTCCATGATCATGTCGACAATGATCTGATCGTCATGGCAATAGCGCATCGTCGTACTAAGCTGTTTGTGGCCCATCAATCGCTGGATCCGATACACATCCAATCCGACCT…
TTGACGATGCCGACACTCGTGCCACCTGGTCGCGTTACCAGGTTGCTCGTGCAGCCATGCACAAAGAACTGCTGATCCCGCATCTGGACATTTCGGCCGCAGTATCTGCCGCAATTGCCGATGAAGTCAGCCCGCTCAAGGCCGCACGCGGTCCTTGGCGTACGCTGGGTCGTCTGGCTGTAGCAGCGTCGGTTACTGTTGCTGTTCTGGCTGGTGTCCGCCTGTACAACCAGGATGACATTGCTGGTGCGCAATTGGCACAGCAGACACAGCAGCCTGCGAACCTCACCGTTCCGCAAGTAAAAGGTCCCGCTGTACTGGCTGGTTACACTGAAAGCACCGAGCAGGCACCAGGCCCAATGGCCAATGGCGTGTTGCAGGGTGCCGGCCAAGGTGATC…
TGGGCAGTTGCAGCATGACCCGGTCACCGGCCGTAATGCCCAGCGCTGCAAGGCCCCCGGCCAGGCGATCAACCCGCTGATCCAACTGCGTGTAGCTCAGGCGTACGTCGCCTGCGACCAGCGCGGTGTGTGCGCCGTACTGACTCGCCCAGCGACGCAGCCGTTGAGGCAGGGTCTGGTCGGCGAAGGGGTGCAGCGGGTCGTGAGACGTGTGTTCGGTGTGCATGGTCGTTTCCCGTTACGGATGGAAAGGGCTGATGCTCTGTTCGATAAAGTTCAGAACCTGTGCAGCGAAGGCTCTGGGGCGTTGCGTCAGGTAGAAGTGGTCGCCGGCCATGACCTGTTGCCGACAGTCGCCGCACAGCCATTGCCGCCAGGCGCTGACTTCCTCCTGATCGG…
>Contig_281
ACAACCGACAATAAGCGCTGCGCGCCGACCACATTCTGTCGGGTTTTTACACACTCTGGGCCACTGATGGCTCTCGCGCTGCTGGCATTCCCGATGACGTTTTATGCACACCGTGGCCTGACCCGCTTCGTACTGTCCGGGCGTGAGGGGGCCGACATCACTGAAGTGGTCGAACAGCATTTCGGCAAAAGCGCTGGCGCGATGATCACCTTGCTGTACTTCTTCGCGATCTTCCCGATCCTGTTGATTTACAGCGTAGCCCTCACCAATACCGTGGACAGCTTTCTTGAACACCAATTGCACATAGCGCCGCCGCCGCGTGCCGTACTGGCGTTCGTGCTGATCATGGGCCTGCTGGCGCTGGTTCGCTGCGGTGAGCGATTCATCGTCAAGGCCATG…
ATAGACGGCGCGTTTCACGGTGCCGATATCGGCGCCATACACATGAATGCTGATCGACACCTGATCATCAAAGGCATTGCCGACCTGATGGACATCGTTGCTGTGCGGCGACAGCGCCTCAACCTGGCCGGGTTGCAGGCGAATCGCCGGGCCGCTGGTCTCGAAGCGCCCTTGGGTATTGCGCACATAGCCCTGTGAATGCTCGGCGCCACGCAACATGCCGATCAGGCCCCAGACACGATGGTCGTGAATCGGCGTGCGTTGCCCCGGCCCCCAGACAAAACTGACCACCGAAAAGCGTTGCTGCGGATCGGCATGCAACAGAAATTGCTGATAGCGGGCGGGGTCGGGCTGGGTGAACTCGTCTGCCAGCCAGTCGTCATGGCTGACCAGTTGCGC…
>Contig_282
CCCCTATGCCGATTAAAGCAAGTTTTGCGAACGAAGTTTTTACTCTCACACGGGATGTGAAATGAAGCTCTACGAGAACGTCGTCATCGGGAATTTTCTCTACGGATTAGGGTTCGCCCTTGGCGCGCAGCTCAAATCGGGACAGTTGCCCAGTATGGTCAATCTGCTCCAGCAGACCCCCGATGACAAAAGGCTGGGTGATGTGCTGATGGCGTTTCCGGGAACGGTCAGGCTGATCGAGTTCAAGACCGAAGCCAACAAATCCACGAAAGAACAAAACCGCCACGCCTTTCTGTACCAGGTTCTGTCGCAGCGACTCGAGCAATTACCCAGCCTGCCTGACGTATCACGCAGAGTGCATTGGTACATCGAAACAGCGCCTGTGCCGGAGGCTGCGCT…
TCAAAACGCCTGCTGCGGCCTGCGGCGAGGACCAGGGCGAACACTTTGGGTATCTGGCTGTCTATGCTGCTCAATCCGAAACCTTATGCGTGGGTGGGGGACAGGGTTGTGCAGTCTGCCTGCCGCTGCACGATGCAGTATGGCGTGGCGCACGCACAATGCCTTATTTCGCTGCCTTGACGGTAGCGGCACGAACCATGTTTTCCGAGGGTAACAAGTGGACAATCACATTCGTCCGGTCGAGCTGGAAAAGGCCTACCGATTGCTCAACCACGGCCCGACCGTGCTGGTGTCCTCCAGTCATGAGGGTACCCATAACGTCATGGCTGCGGCCTGGGCTTGCGCGCTGGACTTCTCGCCGCCCAAAGTGACGTTGGTGATCGACAAGATCACCAAGAC…
>Contig_283
CTTGTGCGCCCAGCATGGGCGCCATCCTAGAGGTGAAAGTCCTCTCTTAAGCTGGCCACAGTGAATGAAGCGAAGCGCAACTGCAGAAGGGCGACCGACTGTGGGGAGGAAGCGTGGAGCGTAAACCGCGAGCCGAGGTACACAAATCGCATTCGAGGCGGATCCGGACAGGGCGAGCAGCCAAGTGACTGCAAAGCTCTTGTGGCCTAAGTGCCGGGTACGTAAATGCGGCGGTTGTGCGGTGAAGGATGGCGTTCTTACCTGGGGAGATCTCGCCTCATGCCTGAAAGGGCGACGGTGTGAGCCGGAGCGAGAAGTCAGCAGCGGTCATAGTAGCTGCGCTGCAGCGAAGGACCAAACGAGAAGAAGTGAGGTTTGACATGACGATACAGCAGGCCA…
>Contig_284
ATATTCGACAATGGTGAAACGGGCCTCACGGCTCCCGTAGACCCATCCGCCACTTTGTCTCTTCTGAACGGCTGCCGGCGCCACGGGGCCACCTGTGACGCCAAGATTACTCTGCAGTTCGGTCAGCAGAAAAGGTGAGATAGCCAGGGCGACAGCACCGATGCAGTAGAGGATTTGCCGGCGCGTCGGTCGCTTCATGCGGAAGCCTCTTTGTCGAGGAGCTGTTTTGCCAGCAGCTCCTGATCCAGCAGCGTCAGAAGAGCTTTCTGAGCGCTTTCAGGCTGAGGGTGATGTTCAAGCCACTGATCCAGCGCTTTGTGCAGTTGGGACTGAATCTCTCGGCGATCTACCGCTACATGTTTGACGACTTGTAAGTGCTCAATCAGTACCGGCGCGCAG…
>Contig_285
ATTAAACCTGCGTTGCCGCCTGCCTTATGGGTGGCCGGATAGCCGTGGAATGGGTGGCCGGATGACCGTGGAATCCGCATTCTACACACTCTGGGCCGGGGATGGCTGCGGTGTACACCATCCGCGCTCCGCACAGCACGCAGCTGAACGGATCCCGATGCAAGAACGCTTTGCTCATCTGCGCAAAATACAGTTTTGGCGCTTTGCCACGCCTTTCCATGCGTAGCGCCTCATGCACCCGGGGTAGCTGTCGGCCACAGACGCGGTTGGCCAGAAATCCAAAATACCGGATCATCCGAAAGTGCTTCTCCGGGATGTGCTGCACCACCCGGCGCAGCATGTCGGTCTGGCTCAGCGTTTCCTGCTGATAGGTCTTGGTGCGGTGATCCAGGTAGGTAA…
>Contig_286
AAGAACAGATCAAGCTGTTGCGTGACCGTATCTTTGGTCGCAAGTCCGAACAGACGGTCGAACCCAACACGCCGCAGCTGGCACTGTTCAACGAGCCCGAAAGCGAGCCGATGCTTCCCGTCGGCGACGCCGACGAAGAGGTCGTTGCACCGGTCAAGCGGCGCGGCAAGCGCAAACCACTGTCAGCTGATCTTCCCCGCATCGAAGTCATCCACGAACTGCCCGAGCACGAACTGACCTGTGCCTGCGGTTGCCGCAAGCATGTCATCAGCGAAGAAACCAGCGAGCAGCTGGATATCGTGCCAATGCAGATCCGTGTGATCAAACACATCCGCAAAGTCTACGGTTGCCGCGGCTGTGAAACAGCACCGGTCACGGCTGACAAGCCGGCTCAGTTGA…
>Contig_287
GGACCACCAGACCGAAAAGTCGTCCTGTTCGACTACACCTCCAGCCGTGCGCAGGAAGTGCCACTGTGTCTGCTGGAAAGTTATCGCGGCTACGTGATGACCGACGATTACGCGGGCTATAACGCGTTGGCGTTGCAACCGGGTGTGGAACGTCTGGCGTGCATGGCCCATGTACGACGCAAGTTCGTGGAAGCAAAGAAAGTGCAGCCCCAAGGCAAAACGGGCCGCGCCGATGTTGCATTGGCATCTATCAACAAACTGTACGGCATCGAGCGTGAACTCAAGGATGTCAGTGATGAGCAGCGCTACATCGGCCGTCAGGAAAAAAGCCTGCCTGAGCTGGCGAAGCTGAAAGCATGGATGGAAAAAACGCAGCCGCAGGTCACGTCGCAAAGTGTC…
>Contig_288
TTTTTTCGGCGGCACAACGCAGATCCTGGTACCAGACAATCTGCGCAGTGGCGTGACTAAAGCTCATCGTTACGAGCCCGACATCAACCCCAGTTACCGCGACCTGGCCGAGCATTACGGCATCGCCGTCTTGCCTGCTCGCTCACGAAAACCCAAGGACAAAGCCAAGGTCGAAGTCGGTGTTCAAGTGGTCGAGCGCTGGATCCTGGCGGTGCTGCGCAACCGCCAGTTTTTCTCGCTTGGCGAACTCAACACAGCCATCGCGCTACTGCTGGATCGCCTCAACCACAAGCCCTTCAAAAAGCTGCCCGGCTCGCGCCGGTCAGCCTTCGAAGCCATCGACCAACCTGCGCTGCAAGCGCTACCGGAGCATCCGTACGTCTACGCCGAATGGAAAAA…
>Contig_289
CCTCCCACACCACCGGACGTGCGGTTTTCCGCATCCGGCGGTTGGATTGCTCAGCGTTGCGCTGAGGCAAGATCCTGCGCAGTCACCAAACCATAGCGCCTCAGGCACTGATTACTCAGCGCTTGATGCATGGCCGGATGTCTCGCCGCTTTCCAGGCTCCGTCGTGGAAGCTTACTCGTGCAAGCCCCCTTTTCGAGACTCCCAGTCTGGACAGTTGGGCCATGCGGCCTCGCCGGCTATGCCAACGTTGCCAAAAGCATTTGCGCATATGGCGTCGCGTCCACTGGGAAAGCACGGTGAAGTCGCTCTCTACCGCCAGTCGGAAGTAACCGAACCAGCCGAACAGATATTTCCTCCACTGCTCCACCAGACCACGACTCGTAAGCCCTTGTCTGGCT…
>Contig_290
CCCGATATTGCCCAATGTCTGCACAATATTGCGCAGTGTTCCGGCAATGGTCGGATGCTCCAGCTCAAAACGCTCCACGGCCAGGTTCACGCCATCTGCCAGGCTGCTGTCCTGCTCATGAGTCGCTTGTTCAAGCTGAATTTTAGTTTCAATTTGTTGCATCAGTTCGTGCAGGTTGTCCCGCTCGGATTCTGACATCGGCGGATTGTGCTCAAGTTGCTCGCGCAGGGTATTGAGTTGTTCTTGAAGTTCGCGGGCGGGCATGACGTGCTCCTTGGTTGATAAGTCTGTCTCATGGACTTCGCCGAACGGCTAAAGGTCCGTAGTGACTCAAGACTAATCCAGTAAGCTTGCCTGTGCACGTATCAGGGTTTTTCACCCTTGCTACGTCGCAGTGCA…
>Contig_291
CATGCGCGCACCTTCTTCCACCGCCTGGCCCACCAAGCGCTTGATCTCGCAGGAAGAAATGTGGGGAAACCTCAGGGTCAGGTTCTTAGGTATCCCCACGTTTTTAAAGCACCAGCGTCATCTGCTCACGCACTGCTTCGGGCAGTGTACGTAAGCGTTCTAGCCAGCGTGAGACAGGTTCCATCGGCCAGCGCCTGGCCAGCGCCTGGCGGCCGACACGCAGTGTCGAGTAGAGCTTGCGTGTACTGCTGCGTGGCGATAGCCACTGGGCGATACCGGTGGCTTCGCATCCCAGTCCTGCCAGCCAACTGGCAAAGGTGGCCAGTGTGTTGAGCAACAACAGGATCTGCAACCGCTCGCCGCGACGGGTCAGGCTGTCTTCCATCGCCTGACCGTAGC…
