# Supplementary material for: Genome analysis of the kiwifruit canker pathogen Pseudomonas syringae pv. actinidiae biovar 5
Source: Sci Rep. 2016 Feb 19;6:21399. doi: 10.1038/srep21399 (PMC4759546; doi:10.1038/srep21399)
Supplement: Supplemental Document 2 [file srep21399-s2.xls]

## Sheet: Sheet1
Genome analysis of the kiwifruit canker pathogen Pseudomonas syringae pv. actinidiae biovar 5
Takashi Fujikawa and Hiroyuki Sawada
Supplementary Document 2. Sequences of MAFF212061 contigs
>Psa5-MAFF212061_Contig_0000001
GACACCCAAGCTGGAACTGGAGCCAGTAACAGGCTTGAAGATTCATGTCTGTTCATTGGTCGCCTTCGACTCGCCTGCTGGCCAGCCCTGGATGCCGGTTTACATCCACTCCAAGCTGATGATCGTCGATGATGTTTACACCACACACGGCTCGGCCAACATCAACACCCGCAGCATGATGGTCGATAGCGAACTGAACATTTGTCACGAGCATCCAGAGTTTAGTCAGCCGTTGCGGCGGAGATTGTGGGATCTGCATACGAAGGGGTTTGGGGTGCAGGACGAGCCTAGCGATGCTTTTGAAACTTGGCAGGACGTAATTGACATAAACAAACAATTGAGGCCAAAAAATGAGTCTCCACATGCCCCTCTCGTCGAATTTCATTACAGCAAAAAATC…
>Psa5-MAFF212061_Contig_0000002
CCCCGGCGAGCAGCAACGCAACGGCGGCGACACCGCCTGGGCAATCCGCAGCGGCGGACGCGGCAAAACGCCGGGTTACCAGCAACCGCTGCTGATCGCCTCATCCCCTGCCGACATCGCCACCGCGACCCCAAAAAGCACCCACCTGCACAGCGGCAAACACCTAACCCTGAGCACCGGCGAAGACGTCAGCATCGCCAGTGGCAAGTCATTGCTGGCCAGCGTCGCGCAAAGCATCAGCCTGTTTGCGCAGAATGCCGGGGCGAAACTGTTTGCGGCCAAAGGCAGGATCGAGCTGCAGGCGCAAAGTGATGCGATGGAGTTGACGGCGCAGCAGGGGTTGAAGATTACTTCTCTCGCACAGTTAGTGGAAATGTCCGCGCAGAAGGAAATTTTGCT…
>Psa5-MAFF212061_Contig_0000003
TTCGCGAGCAAGCTCGCTCCCAGTGTGCCCGGCATGGGCCGAAACCAGCCACTTGAAAGCAGTGGCCAGACTAAGTGACGACAACTGTAGCGAAACGCAAGGTGGACGCCGTGAGGCCAAGCTGAAAGAAGCGCGTAGCAAAGGCGCGACCGCAGGAACACGAACAGGCAGCGAGGCCGGATGCGGGCGATTAGTGTTCTGGGAACCACGAAATCCAACTGTCACCGAAAGACGCATCAGGTAGAGCCTGGCGGCACGCGCCGAAGGTTTCGGCACCTTACCCGGGGAGATCTCGACCACTGACAGTGGACGAGAAGTCAGCAGAGGCCGTAGTAGCGAAGAGGGGCAGTAATGTGCCTGGAGCAAAGGGCCGAAGGATAAGCAGCACCCCTGATGGAC…
>Psa5-MAFF212061_Contig_0000004
GTCACGCTGACTGATGGTGGCTGATCGTGTGCGACGGCTCAGCTCGGCGCTTTCCTCAGGACTCAGGACGATATCTTGGGCGCTCATTTCTTCGCCTCCAACGGTGTAATCAACAAGCAAGCATAGACGATTTTACAGAGAATTTATTTTTGAGACAGCACACTAGCGGCACCTGCCCACTGGCGGCCAGCAAACCCAGCGCAGTCGTCAGATCGAACCGCCCGCCACCTTGGGCAAGTCGGCCGGGGCAAGATTGAGCGTGATCCGCCGCGCCGGAAAATCCAGCCCGGAATTGAGAGTTGACCTTGCCCCTGAAAACTTCCATATCCCGCTCGCATGCGCATCTCTTATCTTTTAATACGCCAGAAACTGCAAGTGCTTAAGGGTTAGCTAAACGAA…
TGGTGGAGAAAGGCGGATCGAAACGAGTGTCCTGGGCCTCAGCGGTACGTAAGGTCTGCGCCAGCCGACCCAGTTCGCCTATCAATTGCACCGCGTATTCGATGGCGTTCACGCCGCTGGGTGCATGAGCCGAATGGCAGGCTGCCCCATGCACGTCGCAGCGAATCGCGACCTTACCTTTGTGCCCGAGCACCGGCTTGAGTTCTGTCGGCTCGCCGATCACGCAAAGTATCGGTTTTACCGGCCGGGATTGAAGCGCGGCCAGCAAAGAGCGCACGCCCAGGCAACCGACTTCCTCGTCGTAGGACAGGGCGATATGCACCGGCATGCGCAGCGGCGCCTGCGTCAGCGCCGGGACCAGTGCCAACACACAGGCAATGTAGCCTTTCATGTCTGCGG…
>Psa5-MAFF212061_Contig_0000005
TGAAAAGGTCGTTTTTGCTGCTATTTATCAAGCCAGGTACGCCTTCTCAAGCTAATCAGGGCCTCCGTAGCTCAACCAGAAGCTCTTTGGCGCTAAATACCCGACAACCGACAATAAGCGCTGCGCACCGACCACATTCTGTCGGGTTTTTACACACTCTGGGCCAGAAACGGCTCACCGGCTTTTTCATAGATGCCCATCGTCCGGTCGCCCGGCGCCTAGCTTGCCGATGTTGCCGCGTAACAGCAGCAGGTTGATGATCTGCTGCACGGCATCGCCGCCGCGCTTGTGCTGAGTGACACCCATGCCCCAGCAGCAAATGACCCGCTCCGAACGCATGTAGACCGCCGCCACATCTTCAATGGCCTGGCGCGTCAGGCCCGAATGGCTTTCGATGAG…
>Psa5-MAFF212061_Contig_0000006
GGAGGCTGAACGTAAGCTTTTGACTATCGTGCCAATGCTCCGCGTTGGCATGCAGTTCGTGACGCTCTGCGTCACAAGTTTGCGCCGCACCGCACACTCAAGATCGGACGCAGAGCGTCCAGAAAGGCATTCCCACGCGGAGCATGGGAACGATGAAAATCTCGAGATCACTATCGTGCCAATGCTCCGCGTTGGCATGCAGTTCGTGACGCTCTGCGTCACAAGTTTGCGCCACACCACGCACTCAAGATCGGACGCAGAGCGTCCAGGGCGGCGTTCCCACGCGGAGCGTGGGGACGATAATCAACGCCACAAAGTCCAGCTGTTACAAGCGCAACAAGGTCTTCCACGCGCGGCTCTGGAAGACGGTAATGGCCTGTTGCACGCGGGCATCGAGGA…
>Psa5-MAFF212061_Contig_0000007
AGCTTGGCCTCACGGCGTCCACCTTGCGTTTCGCTACAGTTGTCGTCACTTAGTCTGGCCACTGCTTTCAAGTGGCTGGTTTCGGCCCATGCCGGGCACACTGGGAGCGAGCTTGCTCGCGAATGCAATCGCCCAAACACCCCAATTCCGGGGGGGGTGGGCTTGTGCCGGCCCTCTTCGTGAGCAATGCGGATCGCCGCCGCGGTCGCTCTGCGTCGGGTCTTGAAGGCGCGATCTACTGCGTTAGCCGCTGCACGCGCACGCGATCTTCGGCGAAACCGGCTTCGGCTTTCACCCGTGCGGCCTGATACCCGGCGATGTCGGCCTGTAGCTTGTGCTGCTGGTCACGCAGGTCATTGAGCTGATCGACCAGTGCCTGTTGAACCGGACGCCCTGCGC…
>Psa5-MAFF212061_Contig_0000008
GCTATCAGCACGGCCCAAAAGGCCGGGTTACAAGTCATCACCATGAGGCAATCGAGTCGATGGGACAAATCGCCGCTATATATCGCCAGCATGACCCTCCCAGCAAAGTCGGGTAGCGAGGGCGTACTGGCTCCGTTGTTGGAACTCGGGTGGGACTCCAAAACAGGCGAGCTGGAGGACTGTGTACGGGCTCGCGCAGTTCTGCTTGCAGAGCGGGCTACATATGAAGGTTCTCTGATCGGGGAAGGGAGCCTGTCCTATTTCTGTCGCGCATCGCTACCCTATGGCAAGTGGTGCTCACTCTCTGTTCCGTTCGAGATCAGCAGCGATGACGTTTTGCCTAACCATAGATTTGTTATGGCTGGCGCGATGTCGAATTAATCAAGGTCTTACCCAGAG…
ATCACCCTGGAGCAGCTGTCGGACCACGAGGGCATGCAAGCCTGGCTCGCACTGTTCGACGCGCGTCTGCGCACCGGTGAGAAGTCGGGTCTGGTGTACAAGGCCAGCCTGCGCGAAGACCGTGAACGTAACGTCTGGCTGCCAGAGGTCGAACTGATCTCCCACGGCCTGTCGAACTACATCACCTTCAACCGCGACTTCTTTGGCAGCAACGACTACAAGACCGTTACAGCGCTGGGCGCGCAGATAAGCACGCTCCTGGAAGAAGGCGCGTACGTGCAACGTGGCGAGCGCAAAAAGCCCGTCACCGAGTTCAAGCAAGCCCTCGCCTGGCTGATGGCAGAAAGCACCAAGCGCCATACCATCCAGCGCTACAAAGGACTGGGTGAAATGAACCCG…
>Psa5-MAFF212061_Contig_0000009
AGGGCGGCAACCAGCGTCTCGATCTCGACGGTGGATTGCTGCGTACGCTGCGCCAGGCCACGAACTTCGTCGGCAACCACGGCAAAACCACGCCCGGCTTCCCCGGCACGCGCGGCTCGATGGCAGCGTTGAGGCCAGCAGGTTGGTTTGTTCGGCCACCGCCTTGATCACATCCATGACCTTGCCGATCTTGTCGCTTTCCTGCTCCAGCAGACCCATGGCGTCGGCAGAGCGACCCACTTCATTGGCCAGACGCTCGATCTGGGCAATCGCTTCGCCCACCACCTTGTCGCCATCGCGTGCTTCGCGGTCGGCGTTGGACGCTGCCTGCGAGGCCTGCTCGGCGTTACGGGCCACTTCTGCAACCGTGGCCGACATCTCGTGCATGGCCGTGGCCAC…
>Psa5-MAFF212061_Contig_0000010
GTACGACCTGATCCATCTCAATCAGGAAGCGCTCGCGACGGGTCTGCTTACGTTTTCCGGCGTATTCGGCGTCGGCGAAGGACATCTGTTTCATCGGAGAGGCTCGGTGAAAGGTGTTGGGGTATTTTGCCAAATCAGGAAACCTTTTTCAGAGTTTCCCTAAGAAAAATAGCAATTTCGCTTCAATATACTCATCAAGTCCGAAGGACTACGATTCTGGCTTGAGCTCACGCGAGATCACTAGAGATATTAATATGCGTGTAGCTTTCCAGCATTCCGCTGGAGAATCAGTTGCGTACTGGCCAATACCTACATTTGCGCTAGGCCCTCCAAACCCATATGAAAAGCCCTACAGAGCGGCAGGCTTGATCAACTCTGGACGTAATAAAGCGACTTTGG…
>Psa5-MAFF212061_Contig_0000011
CGCGCTGTGAGCAACCCGTCCGTGCAACAGACCGTCATTAGCCAGGCTCACAAGGCAAGCCAGGACGGCATCACTGCCACACCTACGCTAGTCATCAAGGACAAACAATCTGGCCGCTCGATCAAGCTGCAGGGAGCACCTGACGGTGACGTGCTTCTTTCCGCGATGGACTGGCTGATCAGCACGAGGGAAAAATGAATGAATCCAGCCTTTTCGCCAATTCCTCACCGAGGTTGCCAAGGGTGGCATGTACGGCCCTGAACCATAGGAAATTCACGACTGCTCCGTACTCACGGGGCCTAGGCCAAATGCGGGGGAAGCTCGCCACCCACGCATTTTAGGCAGTCTTTTGTGAGATATCAGAGCCCGTTAACGGCGTTTTGGAGCTTCCTTTGAGAT…
>Psa5-MAFF212061_Contig_0000012
GAAACCTCGGCCATCGACAGGTTCAGCGGGGGGAGCAGCATCTTGAGTAATGCAGCTCTGCGTTCAGGCGAATAGTACGGCACGATCAGTCTCTTTCCGCCCCCGGTCATGCTTTTTTAGGAAAAACCGGAGAGGCGACAACTATCCTGACACCGGGGGTCACGCCGAGTGGGCCTTTTTCGGCGGATTACCCTGTATAGGAATTATTGAAATTCCTATACATCGAGCTTTCAGATCAGCGATCAAAAAAGTTATTGTAGTGCCTAACGAACGCCTCACGAGAAGTGGTCATCGCTTCTAGATCTGCTACTATGCCGTGTCTCATAGGCGGTAACTCCATACCTCGCGCCATTGCTATGGCACGGACAGAGAACTCAGTTTTTGCTGCACTGCCCCTAT…
>Psa5-MAFF212061_Contig_0000013
CAGGGCGCTGCCGCAGGCCGAAGTGACTGCATTCAACGATGCCAATCACTACGTGCTGGAAGACAAGCACGAGGTGCTGGTGTCCGGCGATTCGCGCGTTTCTGGAGCGATCCGCTGTAACGCCTCGCAGATGGCAGCGCGCCGCGCGCGTTAGCCATGCCGCACTCAAGGCTGAAATTCCTGAAGTGGATCCCGATGCAGCGCACCGGTCATGCCGGCAATGTGCCGGCTGAGCTTGTTGCCAGCACGACACGCGTGCTGCGCTACGGTTCACACCGCCGGCAGCGGATTGCGTTGCGCATCGTCCACGCCCACCCAATCGGCGTCGGTCAGCGCGTGCAGGCCATGCGCCAAGCGCGATTTATCGCATTGCGCACTGCGCTGCCCGAATTCCAGCGA…
>Psa5-MAFF212061_Contig_0000014
TTAGCGCCCTGAAAAGGTCGTTTTTGCTGCTATTTATCAAGCCAGGTACGCCTTCTCAAAGCTAATCAGGGCCTCCGTAGCTCAACCAGAAGCTCTTTGGCGCTAAATACCCGACAACCGACAATAAGCGCTGCGCGCCGACCACATTCTGTCGGGTTTTTACACACTCTGGGCCGACGATGGCCAGCACCGGGTCCAGCGGCATGACCCGGCCAATGAAGAAAGTGAGCAACAGCAGACCGAACAGGGTCGCCGCCACTGATCCGCTGCGTCGGGTGCCGTGGGCGACCCGACTGCTCCAAAATGAAATCGATGCACTCGACATGGTTATTCCTGCCTTGGCTTGAGCGATTGAATGCGTGGGTTCAGCGTTGCTTGTAGACGTCACGCAGTCGGGTG…
>Psa5-MAFF212061_Contig_0000015
GAGGCGCCTGGAGGAACTGCGTGGCAGCATCGGTGTGCTCTTCATAACAAAACGCCCTAGGCCGGCGAGGCCCAGGGCGGTGAAGATGTCAAAAACCCGGTATCCGGTTAACCGCAAGGCTGCACCGCTTAAGTGAACAGCATTGGCAACAGGTGCGGGATTTTCTCGACCGGCATGTAGCTACAGGTCGTTTTACTGGACGCCCCTTGGTGGCTCTCAAGGTCGTTATCGGGCAGAAGGGTATACACCCGCTACTTTGTGGGGTGGATTACACTGCCTATCTGCACCGCACGGTGAGCGGCGTCATCGAGAATGCGCTGCGCCTGGTCAACCAAAACCATCGCATGCAGTGGATTGGAGGGATCGACAGCTATTCCTTACGGGATCTGGAGGACCTGT…
>Psa5-MAFF212061_Contig_0000016
ACGTTGAGCATAAATCATCGGCAGCCATGCAGGCCTCTTCGTGAGCAAGCTCACTTCATACATAGCCCCTGTGGGAGCGAGCTTGCTCGCGAAAGCGGAGTCACGTTGAGCATAAATCATCGGCAGCCATGCAGGCCTCTTCCTGAGCAAGCTCACTCCCACATCAGAGTACACATTCCCCTGTGGGAGCGAGCTTGCTCGCGAAAGCGGAGTCACGTTGAGCATAAATCATCGGCGGCCATGCAGGCCTCTTCGTGAGCAAGCTCACTCCCACTTGATACATAGCCCCTGTGTGCGAACTTGTTCGCGAAGAGGGCGGTACAGTCGATGCATTTTTTGCGTCTGCATACAGCTTTCGCGAACAAGTTCGCTCCTACAGTTATCCATGAGCTTTGGTGG…
>Psa5-MAFF212061_Contig_0000017
GGTCTGCTTACGTTTTCCGGCGTATTCGGCGTCGGCGAAGGACATCTGTTTCATCGGAGAGGCTCGGTGAAAGGTGTTGGGGTATTTTGCCAAATCAGGAAACCTTTTTCAGAGTTTCCTTAGAGAAGCTTTAAACACGTTCAGAAGTCATTATAGTTCACGCATCTTGTAGCGCTTTTGGGCCAATTAGGCCGACGCACCAATTTTTTCCTGAGCGTTCCTTAGCTTTTCCGGCGGAGCTACTCATAGGGAAATGTCAAACCCTCAGAACCAATCTACGGTTTCCTAAGGCGTTTTATCGAGCAGGCAGGCAAGGTTTCCCTTTGAGCTACAGTACCTCATCGGAGACCTTATGCGTTTGTATCTGTGCGAGAAACCCAGCCAGGGTAAAGACATTGC…
>Psa5-MAFF212061_Contig_0000018
TCTCGCGCGGCGACCGTCACGCTGACTGATGGTGGCTGATCGTGTGCGACGGCTCAGCTCGGCGCTTTCCTCAGGACTCAGACGATATCTTGGGCGCTCATTTCTTTGCCTCCAACGGTGTAATCAACGAGCAAGCATAGACGATCTTACAGCGCATTTATTTTTGAGACAGTACACTAGTGTCCCTATGTCCCGAGACAATCATTATCTGAGCGTTGTTAAACCCTCTCTTAGCTACATTGGTTATTCTTGTATGCCTAAGCTGCTATAGCGAGTCTCTGAGCCTCCTCCAGAAGCTCTATTGCACGTAACGTGAGGGGCACTGAGCGTGTACCATTCTTGCCATCTACTACGTCCACAGTCCTCTGTTCCAGATGCAGGCAGTTAACTGTCAGCTTC…
>Psa5-MAFF212061_Contig_0000019
CGTGCCGCCAGGCTCTACCTGATGCGTCTTTCGGTGACAGTTGGATTTCGTGGTTCCCAGAACACTAATCGCCCGCATCCGGCCTCGCTGTCTGTTCGTGTTCCTGCGGTCGCGCCTTTGCTACGCGCTTCTTTCAGCTTGGCCTCACGGCGTCCACCTTGCGTTTCGCTACAGTTGTCGTCACTTAGTCTGGCCACTGCTTTCAAGTGGCTGGTTTCGGCCCATGCCGGGCACACTGGGAGCGAGCTTGCTCGCGAAGACTGCGTTTCAGGCGACCCAATTCCTGCGACTGTACTGGCCATCTCAACTATCATGCCAGGCTCGCGAACTCCGCCGGTTATCCGCTAGCATGACCCATCGCCTTCCCTGCTGCCGTGGACGCCCTCATGCCTGCCCCGC…
>Psa5-MAFF212061_Contig_0000020
CATGGTTGAGCGCTTCTTTCGTGACATCACGGTATACCTGCGCGACGGTAGTTTCAGCTCGATTCGCGAATTGGAAAGCTCAATCACCACATTTCTGGCACTGCGAAATGCCCAGCCGACTCGCTACGTTTGGAACGCTAAGGGAGAAGATATTTTGAACAAAATCCAGCGAGCCCGCGCGGCAATGACCACGCAGGCATGAGAGAAGTTAATTTTGAGACGGTACACTAGCTGATTTTTGCTTGTCACGAAAGGCTGCTTTCGGCCACAACAGTTATTTTAAAGGGGATGCCTCAGCCGCCAGGGTAACCGTCAATGCCAAGGCAAGGCCTATAAGCATATGAAATCATTCTACGAAAACATCCGGGATTTCCTCATCAGCGGCACTGTCGTGGGAGA…
ATCTCTTCGCGGGCGTTTGCGTGCATTTGCACCATACGACCCACGCGCTCTTTCTTGCCTTTGACCGAGTTGATCACGCCGTCGCCGGATGCCAACACGCCCGAGTAAACGCGGACGAAAGTCAAAGTACCCACGAATGGGTCGGTAGCGATCTTGAACGCCAGCGCCGAGAACGGTTCGCTGTCGTCTGCATGACGCTCCATCAGAATTTCCTCGTTATCAGGATCGGAACCCTTGATAGCAGGAATATCGATTGGAGCAGGCAGGTAGTCGATCACGGCGTCGAGAACCAGAGGAACACCCTTGTTCTTGAAGGAAGAACCGCAAACAGCAAGAACGATCTCACCAGCGATAGTACGCTGACGCAGAGCGGCCTTGATTTCCTCATTGGTGAGTTCT…
>Psa5-MAFF212061_Contig_0000021
GAGAGGTGCGCCTGTAATGCGGAAAAACGCCTTGGAAGGGTACTGTTTGAAGGAAACTCGATGAGTTAACAGCGCAAAAACGTCTGATTATCTGATCGGGCAGTTTTTTTGAACCTCGATCCACGAGGGCGTCAAAAATCGATGCTACTTCAGACCTTCCTTAGGGTTTTTCAGTTCCTGGTCCTGATACGGCGGGTTGGAAAAGTGCCCGGTCAGCTCGGTCCCGCCCGCAATCAGGCTGGCAGCAGCGTCCGGGTGGGGCAGGCTCAGGGTGTACTTGTCCAGCCGTGCGTATTCCTTGTCGCCCCAGAGTTTGGCAGCGGCGAATTGCAGGTAGCGTGACTGCACTGAAACACTGACTGCCGGCACGGCGATGCGGTCCTTTTCGGTAAAGTCGGC…
>Psa5-MAFF212061_Contig_0000022
ATCTCAATCAGGAAGCGCTCGCGACGGGTCTGCTTACGTTTTCCGGCGTATTCGGCGTCGGCGAAGGACATCTGTTTCATCGGAGAGGCTCGGTGAAAGGTGTTGGGGTATTTTGCCAAATCAGGAAACCTTTTTCAGAGTTTCCCTAACTCCGCAGCTTTCAAAGCCCCCCTCACCGAGTTGCTCGCAAACCCGCCGACCAAGCCGAAAGGTATCGAGGCATACCCCGTGTATTCCGCTATTTTATAAGCGGTCTGATCGCCGGTCGCCGTGCCATACGCGACGGCTCCCGTTGCAACGGCACCCAACGCAGTGCCGATGGCCAGCGAGGTGGTCGCTATTGCCCCCACCGAGGCGGCGGACATTGACACGCCCAAGACCGTCAAGGGCGCAGTAAGG…
>Psa5-MAFF212061_Contig_0000023
AGGAAGCGCTTCGCGACGGGTCTGCTTACGTTTTCCGGCGTATTCGGCGTCGGCGAAGGACATCTGTTTCATCGGAGGGCTCGGTGAAAGGTGTTGGGGTATTTTGCCAAATCAGGAAACCTTTTTCAGAGTTTCCCTAGGGGCATCCAGAACCAGAATGGGTATGCCTTAGTACGATCTGATGGCACTGGGCTTGGTAGATGAAACCTGAAAAAATAGCGTCAACATCATCAGGGGAAAATGGCACGCCATCACGACTACGATCATTTTGCCTCTTCTGTACAGGCTTAATAATCAGCTCATCTACTCTGGTTGACGTTAAATCTAGGTGCCTTGCATGATTCTGAATTTGTTTCATTGACGCGAGAAGGGCGCTTACTCGCTCATGCCCCGTCATTT…
>Psa5-MAFF212061_Contig_0000024
TGATCCATCTCAATCAGGAAGCGCTCGCGACGGGTCTGCTTACGTTTTCCGGCGTATTCGGCGTCGGCGAAGGACATCTGTTTCATCGGAGAGGCTCGGTGAAAGGTGTTGGGGTATTTTGCCAAATCAGGAAACCTTTTTCAGAGTTTCCTTAAACGGGTAATGATAGGACGCTAACGATTTTTCTAAAAGCAATAAACCTGACATGGATCATTGCCGGTTTCGCAACAGTGCATTAAGGCGTGTGGGTTTATGCACCCGCGACGCTTACAATGGCCGACGTTTTCGACAAGCCCGGCGCGTCCCGTGCGCCTGTTTCTGGCTCATCTCTACTCATTCGCTTCAAGGTTCGTCATGACAACACCCAATCCCGATCCGCTGCACGGCGTCACCCTCGAG…
>Psa5-MAFF212061_Contig_0000025
CTGATCCATCTCAATCAGGAAGCGCTCGCGACGGGTCTGCTTACGTTTTCCGGCGTATTCGGCGTCGGCGAAGGACATCTGTTTCATCGGAGAGGCTCGGTGAAAGGTGTTGGGGTATTTTGCCAAATCAGGAAACCTTTTTCAGAGTTTCCCTTTGATCACGTACAAGCCGATCCGCAAATTCCTGTCGAACTCTAACCGAAAAAGCTCAATCAGAACTCTGACGCAAGAGGCCAGCCGTATTGTTGGGTTGGAACTGCGGATCGAAGAGTTCAAACCTATTACTAACGCGGCGCTGTTGATACTTACATCAGAGAAAAGTATCACTCTGAATGAGAACATGTCTTTGGTCGCGCTGGGAGAAGTTCGGGAAGAAAATGCGGATGAGTCGTTGCTTAA…
>Psa5-MAFF212061_Contig_0000026
AAACGCCCAAGCACCTTCAATTCACCTGATCGTCGACAACTACGCCACGCACAAACATCCGAAAGTGAAGGCCTGGCTCGAAAAAGCACAAGCGCTTCCATATGCATTTCACCCCGACCTCAAGTTCGTGATGAACATGGTTGAGCGCTTCTTTTCGTGACATCACGGTATACCTGCGCGACGGTAGTTTCAGCTCGATTCGCGAATTGGAAAGCTCAATCACCACATTTCTGGCACTGCGAAATGCCCAGCCGACTCGCTACGTTTGGAACGCTAAGGGAGAAGATATTTTGAACAAAATCCAGCGAGCCCGCGTGGCAATGAGCACGCAGGCATGAGAGAAGTTAATTTTGAGACGGTACACTAGAACTGACCCTCTGGGTAAAACTGGCGCTTTGA…
>Psa5-MAFF212061_Contig_0000027
ACGTGTCTAGGCTGGGCGGTGACGAATTCGCGCTGGTAATCAAGGGCGACATCAGTAACGAGGCGTTACTGATGTTCGGCAAGCACCTTTGCACGTTGATGCATGAAAGTTTTGAACTCTCGGAAATACCGATCCAGATCGGCGCGACTCTGGGTTTCGCGACGTTTCCGGCTACCGCCGACAATGCCGCCCAACTGTATGAATACGCAGATTATGCCCTTTATCAAGGGAAGAATCACAACCCCGGGTCCACTTGCCTGTTTTCGGCCAGTCACCGTGAACAGCTTAATGCCGATGGCGTAACCGAGCAGGCATTGCGTCGGGCGAACCTGGAGACGGAGTTTCACGTCTTGTTTCAGCCGATCATTGAAAGCTGCACACGCGAAACAGTGGCTTTCG…
>Psa5-MAFF212061_Contig_0000028
TGAGTTAACAGCGCAAAAACGTCTGATTATCTGATCGGGCGAGTTTTTTTGAACCTCGAGCCACGAGGGCGTCAAAAATCGATGCTACTTCAGACCTTCCTTAGGCTAAAGCAGTATCGCCACTGTATTTGAGAGTCCACGAGGCATTTGCCGTTTAAAAGCCTGTGAAGCGTCTCAGTTGCACATGACTGTAATTTATGGAGACAACTGAAAAATGAGCGGTCATCAAGAGCCCAGGCTCAACATTTCGACATACGCCACCTGTGTCACTGTTTTTACAGTGGCGGCAACAGCGCTGGTGATTTTGACACACTTACTCACCGGCCCCAACCCGATCTTATATTGGAAAAGTGATTATGCGATTTTCCTGATCGATATGTATCATGCCTCACAGTTTGA…
>Psa5-MAFF212061_Contig_0000029
CTAGTGTACCGTCTCAAAATTAACTTCTCTCATGCCTGCGTGCTCATTGCCACGCGGGCTCGCTGGATTTTGTTCAAAATATCTTCTCCCTTAGCGTTCCAAACGTAGCGAGTCGGCTGGGCATTTCGCAGTGCCAGAAATGTGGTGATTGAGCTTTCCAATTCGCGAATCGAGCTGAAACTACCGTCGCGCAGGTATACCGTGATGTCACGAAAGAAGCGCTCAACCATGTTCATCCACGAACTTGAGGTCGGGGTGAAATGCATATGGAAGCGCTTGTGCTTTTCGAGCCAGGCCTTCACTTTCGGATGTTTGTGCGTGGCGTAGTTGTCGACGATCAGGTGCAATTGAAGGTGCTTGGGCGTTTCCCGATTGATTTTCTTGAGGAAGTCCAGCCAC…
>Psa5-MAFF212061_Contig_0000030
CAGCCCGTGGCGCTGCGCGGGAGAACCGTCATCGCAGAGAATGGCGAGGCTGACCGGCTGGCCGATGAGTTTTTCAGGATCGTATTCGGTGTCCTGCACCACCACGTCGAGGGTGTAGCGGGGGACGCGACCGATGCGTTCGACCCCGTACACACGCAGGGCCTGAAGCTGATACTCGCCCAGCGGTGTGGTGAGTTGCAGCAGGCGGCCACTTTGGCTGAGGGCGGTGCCGAAGGTCAGATCCATGGTGTAACTCCTTTACTGCTTGAACCGGTTTGCGACGTATATTCGGTTTGACCCGCTTCTACGGGAGGTTTGGCATCTTTATAGTTTTCATCGATCTTAATGCCCATTTTTTCAGCTGCGTCTCTGTCTTTTAATGTCCGAGGCCCCGCAGCC…
>Psa5-MAFF212061_Contig_0000031
AATCAGGAAGCGCTCGCGACGGGTCTGCTTACGTTTTCCGGCGTATTCGGCGTCGGCGAAGGACATCTGTTTCATCGGAGAGGCTCGGTGAAAGGTGTTGGGGTATTTTGCCAAATCAGGAAACCTTTTTCAGAGTTTCCTTAGGGTCAGACTCTCGATGAAATATGTCGGGCAGCACCCAGCGTGGTTTAAAACGTTCAACACGATAGCAACCATTTGGACTAATCGTGTCTGTCCCCAATTTTGGGGCCAACGCTTTTTCCCACCATTCTGAGGCGGTCCAGAGGCTGCCCGCTATGACGGTGTACGTTAAAAAGAACACTGTTCGATGTAATGACGTTTTCAAGGCATCTCCTAGAGCTCTATAGTTTTGTTGATTTGCTTCCAAAGTATGTTTGA…
>Psa5-MAFF212061_Contig_0000032
CGGCGTTTTTCAAGGTAGTTGTCGCGTCAACCGTCTAACTATGCTGCTTTTTTCTCAACGTTTTGCTCTCGATCCGGGTTTAACAGCACGGTGCCGATCGGTTCCCAGTTGCGTGTCTCCCTCGACCACCGCTCTGGCCTTTTCTCTCTGGCTTGCTCGTACAGCTCATGTCGCCTGGCCAGGATCTGATGGTCCAGCCCTCGATGCCGCTCAGTCGGTGTCACGAAACGTATCCGGCTGTGCCGATGATCATTGTTGTACCAACGCATGAAATCCCTCACCCAGAGGCGTGCCGCGTCAAGGCTGGCAAACCCGTCCTGCGGCCATTGCGGGCAGTATTTCAGTGTCCTGAACAGCGACTCCGAGTAAGGATTGTCGTTGCTGACACGCGGTCGCCCA…
>Psa5-MAFF212061_Contig_0000033
TGATCCATCTCAATCAGGAAGCGCTCGCGACGGGTCTGCTTACGTTTTCCGGCGTATTCGGCGTCGGCGAAGGACATCTGTTTCATCGGAGAGGCTCGGTGAAAGGTGTTGGGGTATTTTGCCAAATCAGGAAACCTTTTTCAGAGTTTCCCTAAGCAAATCGAATGCCCCGTCATGGAGATTATTGGCCGCGATTCCGAGTCTGCCCTACTAGTCGGCCCTGGCCAGATTTTCATTAGATCCCCTGCTTCGATGGGTTTCGTCATGCATGCAGAGGCTAAGGACGAGGGCCAGGCCTTCGAAGCGCTAATGCAAGCAAAAACCAATCCCTACGAAAATTTAGAACAGCTGAGAGTGTTTGCTACGGACTATGAAGGCACACGCTGGAACTGCGGCTGG…
>Psa5-MAFF212061_Contig_0000034
CACGACGACCTCTCTGCTTCGATAAAAGAGGTCGATGGTAGTGAATTAAACCTGCGTTGCCGCCTGCCTTATGGGTGGCCGGATAGCCGTGGAATGGGTGGCCGGATCATCGTGGAATCAGTGGCCGGATGTTCATGGAATGGGTGGCCGGATGACCGTGGAATCCGCAATTAGTCCGTTGATTGATGCGCACGATGGTGCCGAACGCATCGAAGACGATGGCGCTGATCATGATCCGCAAGCCTCTGTGATGTCAGTAATCTCATCGGAATCAGTGATGACGATCATCCTTGCCACCTCGTCAGACAACCTTCAGAACATTCTCATTACAGCGGACAGAGAAATGGATTTGCGCCGGCCATTACCCAGCAAAACGTACAGTTTGTGCTGCGTCTGAAA…
>Psa5-MAFF212061_Contig_0000035
GGCCCAAGAGTGTGTAAAAACCCGACAGAATGTGGTCGGCGCGCAGCGCTTATTGTCGGTTGTCGGGTATTTAGCGCCAAAGAGCTTCTGGTTGAGCTACGGAGGCCCTGATTAGCTTTGAGAAGGCGTACCTGGCTTGATAAATAGCAGCAAAAACGACCTTTTCAGGGCGCTAAGGCTCTCATCAAGTCAGGCATGCCGATGATTTTCATCACCCGCTTCAGGTTATAAGCCAGCACGTTCAAACTCATTTCGGTACTCACTCCGCCAAGCCGACGCGTCAGAAAGTGCGTTGCACCCATCCACTGCTTGAGAGTCCCGAAGGGGTGCTCCACGGTCTGCTTGCGCAGGGTCATTACCTGCGGCGCGTTGGCCAGGCGGACCTGCATTTCTTCTAGC…
>Psa5-MAFF212061_Contig_0000036
GACATCTACAACGCGCACCGGATTGGTGTCGCTGACGTAATCGTCGAGACTCTCTGGAAGAAGGTACTTTGACCTCGGTGTTCGCCTTGATGAAGCGTTTCATGGGCAACCCTTGCGATGAAATCCTGGGAAATCATAGCAAAGGTTTACCTTGAGTTTTTACACACTCTGGACCGCCGTTCTCTCGCAGACACCCGCCACTGCCAAGGCCGCGCCCTTGATCCTGCTGATGATCATTTTCATCGACGGCCTGGGCACGGCATTGCTGCTGCCGATGCTACCGATGCTGCTCGACCCGGGCGACCCTGCGGGGGTGGTTTTCGGCAGCGCACCTACTGCCGCTCGGACCGCCGGGCTCTACGGCGTGCTGTTGGCAGGCTACGCCTTTGCGATGATGGT…
>Psa5-MAFF212061_Contig_0000037
GAGTGAGTACCGAAATGAGTTTGAACGTGCTGGCTTATAACCTGAAGCGGGTGATGAAAATCATCGGCATGCCTGACTTGATGAGAGCCTTAGCGCCCTGAAAAGGTTCTTTTGCTGCTATTTATCAAGCCAGGTACGCCTTCTCAAAGCTAATCAGGGCCTCCGTAGCTCAACCAGAAGCTCTTTGGCGCTAAATACCCGACAACCGACAATAAGCGCTGCGCGCCGACCACATTCTGTCGGGTTTTTACACACTCTGATACGGGAATGGCTGATACCGCCAAGCATGCGTTTAGTAGCTTCGGCGCGCATTTCGTCGAAGTGCGTTGGGATCCGGGTATTTCTCGGCTGCGGGTATCGCGAGTGGTCAGCGCCATTGATGTGGGCAAGATCATCAAC…
>Psa5-MAFF212061_Contig_0000038
TACACACTCTGGGCCAAGGATGGCCCGTTGCAGCGACCCCCGGATCAGTGACAGGGCGAAGGAACCCGACGAAGTCGGGCCGGAAACGGAGCTGGGACTGCCTACTTTGGTCCCTCAAAGTAGGTCGCCGAGGGGCGAAAAGGTGACTCGAGCCGTGAACAAGCATCTCTGCCATCGCAGATCGCTGTGACGCGGAGCGTCACGAAATGCATCCCCACGCGGAGCATGGGGAGGAGCGTCAGCGCGGCTTCAACCCGCGACCAGCACCCGAATCGCCTCAAGGCGCAGCGCGGCTTTTTCAAGCATCGCCAGACCTTGTTCGCGCTGAGCGCGCAAGGCGACCAGTTCGCTGTCACGCACGGTAGGGTTGACCGCCTGCAAGGCGGTCAGACGGGCCAA…
TGATGCCTGCTGCAACGACGACGGCAGGCATTAATGACATCTGACTTTCAATTTTTTGTTAAGGGCAGGCCTGTGGCCGGATCCAGGTTTTTTTCCTTACTTAATCTTTGCAGCAGCATATCGTTCGGCTTGTCAGGCGCGTTTTTTGCGTCACGCTCCTTTTGCCATTGAAAGGTGCCGTCCCATGCAGGAAGTTTGGTTGGCGGCAAGGGAGCAATAATGTCTAAATCTGGAACTTTTGCTCCCTGTGCTTCATTTGATTTTAGAAACTTATGGATAGCCTCATATCGCTTCGACCTTTCCTCGTCTGCTTCCAAGTTCATGTAAAACAAACTGTCTGGTGAAGAAACTCCTTTGAATGCTTCGCTTAGCATTCTTGCCGAAATTGTATTTCCTGAC…
>Psa5-MAFF212061_Contig_0000039
GGGGGGGGCAGAACTCCCTCCTGTGTAATTTCTTTCACCTGGCTTAGGCTTAACTAGCTGCTCGTCAGCAGGCACATTCAACAAATTCGACAAGCTACTTACTTGAGAAGAAAAATATTTACCGACCGCCTTAGCTCGATCTTTATCTTCATATTTTTTTAAAACATCTGCTTCTATAGCTTCTTTCTTTACTAATACATCTAGCTCTTGAAGTAGAGTTTTTCTCAAACTGTAAAATGCGGTATCTAATGTCTTTTTACTATGCGACGCCAACACATCATCAAGCTTCAGGCGGTTACGCTTCTCGGAAGTCACCATATCAATTTTATTTATTTTTCTTCCTATCTCTCGAAGCTCCGCCGAAAGCTTCATCATTGTCATAGTGCTATTATCACTATT…
>Psa5-MAFF212061_Contig_0000040
ATTGGACTTTCGAAAGTCCACCGGCTTTGGGGTAGAGGTACACTTTTTCGACTTTTGCGTCGGGTCGCCTCATGAGGTGCTGGCTCCTGAAAAGAATTGGGAGCACAGCATCAAGCTTCAATTACCGGCTGGGAATGTGGGGTTCATGAGGCGCTTACGATTATTTGCGAATGAACCTGCATTCATCTGGTTATACCTGCAATAGATCGTCATGAGCCGGAAGTGATTGCGAGTGAGCGCACGCCGTTTCTGTCTAATTTGAGTCCACGTCATCATGGTGCTTCCCGATCGACCCATTCGTCAGTTTTGAGCCTGTCTTCGGAACCCACGAGCCCTTGTGACCACATATAGGATCCGATTTATCTCAGATAGCTCAGGTCCTAGTCAACAATGCCCAAC…
>Psa5-MAFF212061_Contig_0000041
CATAATACGAATACAAGTTTCCAAGCAGATGCCGCCATTCCTTAAAATGCCAAGCCCCTCTTGGAAATGGCCACTCGTTGCCGTCTTCTTTCCATAAATAACAGTTGCGGCCTTATTACCTGCCTGCGACTCTGCTTTCAGCTGATCCAAAGTCAACTTATCCAGTCGTGCAAGTTCGGCCTCAGTCGGATAACCGTTAGACAAAAGCCAATTTGCCTCGGCATCCGAGTTGGCCACCAGCGGGCCACTTGCCTTGCAGGCACTGTTGCCACCCTGACACAAATACTGCTTAGCATCTTGCACGCCGCTAGGCTGGGCTACCTTTGCCGCCTGCTGCGCTCCATCCACAGCTGTGCCGTGGTCAGCATTTGCAGTCATAGAAGTTTCAGCCGGGGATGA…
>Psa5-MAFF212061_Contig_0000042
CCTTGATCCATCTCAATCAGGAAGCGCTCGCGACGGGTCTGCTTACGTTTTCCGGCGTATTCGGCGTCGGCGAAGGACATCTGTTTCATCGGAGAGGCTCGGTGAAAGGTGTTGGGGTATTTTGCCAAATCAGGAAACCTTTTTCAGAGTTTCCCTAAGGACTGCTCCGATGGATGCGCTAACAGTTAACGTTGATGTTTGAAAGCCGCTCATAGCGGAAAACTGCGTTTGCTACTTTTTTTGCTGTCGCAGGCGGTTTCAAGGCCTGCGATCAGGGTTGCGGCGTCATGCCTGAGAGGAGGGGGGCATCAAAATATCCGTTCTTTGAGCACATTCTTCAAATACTGACCGTAGCCATTCTTGATCAACGGCTGGGCAAGCTTTTCAAGCTGCGCGGCA…
>Psa5-MAFF212061_Contig_0000043
CATGCCTGACTTGATAGAGTAGCCTTAGCGCCCTGAAAAGGTCGTTTTTTGCTGCTATTTATCAAGCCAGGTACGCCTTCTCAAGCTAATCAGGGCCTCCGTAGCTCAACCAGAAGCTCTTTGGCGCTAAATACCCGACAACCGACAATAAGCGCTGCGCACCGACCACATTCTGTCGGGTTTTTACACACTCTGGGTCATGGCTGGCTCCTTGCGAAAAAGGTGCGAGTGGGCATGGTGTCAGGTGCAATCTGGGTCATTCGCCGTATGTCCTCAGGTAGCGGCCATCGAGAAAGCGTTGCCCCAGGGCCAGATCACACCCACAAAAAATCGTTGATTGCCGGGCGTAGCGGTACGGAAGATGTCTACCCCCCGTGCATAGAGCACATTGAAGTGGCA…
>Psa5-MAFF212061_Contig_0000044
GTCGATGGACGTTTCGAAAGTCCATCCGGCTTTGGGGTAGAGGTACACTTTTTCGACTTTTGCGTCGGGTCGCATCATGAGGTGCTGGCTCCTGAAAAGAATTGGGAGCACAGCATCAAGCTTCAATTACCGGCTGGGAATGTGGGGTTCATGAGGCGCTTACAGTATAGCGTTGAAGCCTTAGATATATATCCAAATGGAACGTACTCTGGCGCGCTTCAGAACCTCGACCGAGTAATCTTGGGCTGGGGAGAGGCTTTTTCCTTCTGTACTAATGGCCAGTGGATAAAAGGCTTGGATGACTACATCACAGGAGTATTGACGCAGTACGAAGTGGATAAAGGGAAGCTCTTTCAAAACTCAAAGACCAATGCTCAGCGCAGAATGTTGGGAGTAAGG…
>Psa5-MAFF212061_Contig_0000045
ATGATCGGTGAATACGTCGAGGCGTGAGAGCGGCTGCTCGGCAAAGTCCAGAACAGCGCCTAAATCTTGAGCGACAGACATAAAAAATCCGGAATCCATAATCAGATTCCGGATTTTCCTGCTGGCCGAGGATTAGTCAACAATCCTTAAGTGAACAGCATTGCGAACAGGTCGGGGCGTTTTTTTGTTGCCGGGCTATCAGCTGTCGCGGTTTCGGGTCAGCAGGGCCGGTTTTTCACCGCGTGGGCGTGCTGGCAACTGGTCCAGTTGCTCGGCAGACGGGAAGCGGTCGATCTTTGACTCTTTGTGCACGATCTTTGGCTGAGGCTGGCCGTCGCGCGGGGCGCGTACAGCGGGCTCCTGGCCTTCGCGCGGCAAGGTTGATCTTCGCGTGCCGGA…
>Psa5-MAFF212061_Contig_0000046
TGACGTAATCGTCGAGACTCTCTGGAAGCAAGGTACTTTGACCTCGGTGTTCGCCTTGATGAAGCGTTTCATGGGCAACCCTTGCGATGAAATCCTGGGAAATCATAGCAAAGGTTTACCTTGAGTTTTTACACACTCTGGGCCCAGAGTATCCCCCGGTGGCCATGTGGGCACTCCGGCTGATTGGGTGGGTGAGTCACCATTAGAGAGTTTGGACTCAAACCCGTCCCACAACCGGAATCTACGCTGCTTTACTCGTGCTGCCCGTAGGCTTGCGACCGCGCCGCACCTCGCCCAGGGCCTCGCTCCAGTTCATGCCGCGATAGCGCCGCATTCTCAGCGCCTGCCACTTGATGCCCTGGATCAGCGCCCATTCCTTGGCCGGACGTGTCTGGCCGG…
>Psa5-MAFF212061_Contig_0000047
CGCCTGGAGGAACTGCGTGGCAGCATCGGTGTGCTCTTCATAACAAAACGCCCTAGGCCGGCGAGGCCCAGGGCGGTGAAGATGTCAAAAACCCGGTATCCGGTTAACCGCAAGGCTGCACCGCTTAAGTGAACAGCATTGCGCTCTAATGAGCGGCGTTTTTGTTTGCAGCGGCTTTGTTTGAAGCCGCACTCCATCAGATCGAGAACGAAGAACCGCAACCACAAGTCGTGGAGGCATTGGGGTTCTTGATCACGAAGCGCGAACCCTCAAGCCCTTCCTGATAGTCAACCTCTGCGCCCGCCAAATACTGAAAGCTCATCGGATCAACCACCAGACTGACGCCTTCGCGCTCGACGATAGTGTCATCGTCTGCCACGTCTTCATCAAACGTGAAGC…
GGTTGAAACAGCGCAGCGCACGGTACAGGTCGATGGGCGCGGCAGCAAAATCAATGGACATACGTTGCGATGGCACGACCTGCATCACGTCGCCCGCCAGGATGTACTGCTTGATTGTGTCGACTGCGGCTTCGTAATCATTTTGCGTAAAGCTTGAGCGAAACACCGGGTCGGCAGCCGGAGGCCGGTCCAGATCCAGGCCACGACGCGGTGTGATCGGCTGACGCAGCTTGTGCATCAGCTCATCAAGCAGTGCAGCGCCACTTTCGTAAGCGTCCTGCTGCGCCGGATCGACCAATACGATGGCGTGCATCTTGCCCGCCAGATTGTCGAATACCACCACGGCATCGGACACCATCAACAGGATATCCGGTACGCCCAGCGGATCAGGGTTCGGGC…
TCCGAATCAGAAAAAATGGGACAACAACAAGTCCTGGGGCAAGAAAGGCAAGCGTCAGGAGTTCGAACCGCGCACGCCGCGTGTACCGACCGCCGTCGAGCCGCCTATGCAGGCCGCATTGAGAACCTTGCTGCACCACCCTGAACTGGCCGAAAAGGTCGAAAATGCCAGCCATTTCGCTGCAGAAGACCAATCAAACGCACAACTGCTGGTTGCTCTTATCGAAGCCCGGCAAAAGAATCCCAACCTGCGGTCGTTACAGTTGATAGCGCGATGGCACGGGACTGAACAGGGCCGCCTGCTGCGTGCACTGGCAGAAAAGGAATGGTTGATTGAGACCGACAACCTTGAACAACAGTTTTTCGACACTATAACTAGTTTATCCGCTCGCCAACGCGA…
>Psa5-MAFF212061_Contig_0000048
TTTTCTCACCGCTGTCGATCAATCCAGACCCGACCTCCTCCCTCGCTGACTTGATTCGCAAAACCCTTGTAAACCGTTGATCTACAAGGCTTTTTCGTTTCCGTCTGCGCCGGAAGTGGGGCGAATTATAGACAGATCACAGAGGGCGTCAACCGTTATTTTCCAAAACCTCGCTATTCGGTGTTTGGTGATTGCCTATATAGAAGAGCACCCAAGATTGCGCAATATATTGCTCAAAAATCGATTATTCCCCATCATGTACTGGATACCCGTACCCCGCTCACATCAGGACGCACCACCGAAATGTCTGATAAACCCCATACGATAGCGTCTGCCCTGTTCCCGCTGGGGCTGCTGATCATTGCCATGATCAGCATTCAAAGCGGCGCATCATTGGCG…
>Psa5-MAFF212061_Contig_0000049
GACTTGTGCGCCCAGCATGGGCGCCATCCTAGAGGTGAAAGTCCTCTCTTAAGCTGGCCACAGTGAATGAAGCGAAGCGCAACTGCAGAAGGGCGACCGACTGTGGGGAGGAAGCGTGGAGCGTAAACCGCGAGCCGAGGTACACAAATCGCATTCGAGGCGGATCCGGACAGGGCGAGCAGCCAAGTGACTGCAAAGCTCTTGTGGCCTAAGTGCCGGGTACGTAAATGCGGCGGTTGTGCGGTGAAGGATGGCGTTCTTACCTGGGGAGATCTCGCCTCATGCCTGAAAGGGCGACGGTGTGAGCCGGAGCGAGAAGTCAGCAGCGGTCATAGTAGCTGCGCTGCAGCGAAGGACCAAACGAGAAGAAGTGAGGTTTGACATGACGATACAGCAGGC…
>Psa5-MAFF212061_Contig_0000050
AGGTACGCCTTCTCAAAGCTAATCAGGGCCTCCGTAGCTCAACCAGAAGCTCTTTGGCGCTAAATACCCGAAACCGACAATAAGCGCTGCGCGCCGACCACATTCTGTCGGGTTTTTACACACTCTGGGCCCGGCAATGTGCGCGAACTCGCCAATGCGGCCGAGCGGCAGACCCTGGGCCTGGAAATGACGCCACCGCAGGCCGACACTCAACTGCCGGGGCATTCACTGGCGGCGCGTCAGGAAGCCTTTGAAGCGCAATGTCTGCGTGCCTCACTGACCCGCCACAAAGGCGATATCAAGGCTGTGCTCAACGAGTTGCAATTGCCCCGACGGACGCTGAACGAGAAAATGCAGCGTCATGCTCTGGTGCGGGAAATGTTTCTCGGCTGAGGTGTT…
CCGGCTTCCCACGCCTGGTGCGAGCCGAGTGGCGTTTCGTGCTGGTTGCCGGCCTGCTGTTCTTCGGCAGCCTGATCGGCATGGGGTTGCTGGTGTACGCTTTTCCACACCTGATCTACAGCGTCGTCAGCCCGGAACAGGTCGCTGACATGCAGAGTATGTATGACCCTTCAGCCAGCCGGATAGGCCAGTCCATCGACAGGGCCTCGGACGCCGACTGGATGATGTTCGGCTACTACATCATGAACAACATCGGTATTGCCTTTCAAACCTACGCCAGCGGTCTGCTGTTCGGGCTGGGCAGCCTGTTCTTCCTGTTTTTCAACGGATTGATGATCGGCGCGGCTGCCGGCCACCTGACCGGCATCGGTTACGGTCAGACCTTCTGGACATTCGTCA…
>Psa5-MAFF212061_Contig_0000051
GCTGGCACCGGAAAACCCGGAATTCATGCCGGCGGTCGACAAGCAGACCTACAGGCCCAGCCCCACCTTCAGCGAATCCACGGCAGCGATCGATCCGGCGTTCCGCGCGCAGGTGGCCGCCGATTCGATCGCCCCGTGCAAGGGCAAGGGCCTGATCGCGGCCGGCTTCCTCGAAGACGGCCAGAGCTTTACCGCTTTTGCCAACAGCAAGGGCAACTTTGGCTATCAGCGCGGTGCGCGCTTCGACTACACCTGCACCGTGCGCACCGAAGATGGCCGCGGCTCGGGCTGGGTGGGCCGCAATCTGAAGGATGCCGCCGACTTCAAGGCCGAGCAGGACATCCGCATCGCGATGCGCAAGGCCAGCGATTCGGCCGAAGCCAAGGCGCTGGAGCCGGG…
>Psa5-MAFF212061_Contig_0000052
GCTGGCGATGGGAGAGGTGCGCCTGTAATGCGGAAAAACGCCTTGGAAGGGTACTGTTTGAAGGAAACTCGATGAGTTAACAGCGCAAAAACGTCTGATTATCTGATCGGGCGAGTTTTTTTGAACCTCGAGCCACGAGGGCGTCAAAAATCGATGCCTACTTCAGACCTTCCAAAGGCAAGATCAGATAGCTGAGAAGGACGTCTTTTTCGACGCCATCCCAATTATCATAAAATGTATGGATCACCGGAGCTAGCGCAAACGGCGTCCGACGCAGCGTGTAGATGTGATCAGCAGCGTTGACACTCATTACCACAACCTCCAAAGGAACTCGTCATCCTTGTCCTTTGGAACAACGTCCGCAAGCATATGATAAATCCCATTCCTGAAATCAAAAGT…
>Psa5-MAFF212061_Contig_0000053
TTCTGTCGGGTTTTTACACACTCTGGGCCCGGTGCAGCTTGCTCGGCGTCCTGCCTCGCATCCCCCGGATCAGTGCCAGGGCTCAGCCGTCACTTACGTCGCACTCTGCGTCGTCAGTGATATCGCGGTAAAAAAGCGCTTTCGTTTATATGCTGTGATAACGGTCAAGGCATGACGTCGTGATGCAGCGCCGATGTAACGCAAAGCATCACGAAAGGCATTTTCACTGGAGCGCAAGGAACGAGAAGTGTCCGGGATAACGCTTGAGTCAGCGCACAGCTATACAGCGTGATCGAGCCCGCACGCACCAATCCAAGGCAATAACCGAAGCGAACTGTCCAGGCATATTGCCCCGCAAAGACCCCTACACCCCAGCCGGTCGGCCCCAACCGAAAACTG…
>Psa5-MAFF212061_Contig_0000054
ACTTTTTCAAGCACTCGAGCCATAGCGTCTGGCGGCAAGAATGACTTACGTCCGCGGCCAGGCTTATCGATCAAACCGTCTAGTCCCTGTTCTTGAAAACGCTTGCACCAAAGAGTGACTGAGCGAAGAGAGAATCCAACCAGGCGGGCTATTTCAACCCTTGAACAACCTTGAGCAGCTAACAGGATGACCCTCGCGCGGCGACCGTCACGCTGACTGATGGTGGCTGATCGTGTGCGACGGCTCAGCTCGGCGCTTTCCTCAGGACTCAGGACGATATCTTGGGCGCTCATTTCTTTGCCTCCAACGGTGTAATCAACGAGCAAGCATAGACGATTTTACAGAGCATTTATTTTTGAGACAGTACACTAGCTGCTGAATACGTTGATGCGACGGTAC…
>Psa5-MAFF212061_Contig_0000055
GGTCGCGCCTTTGCTACGCGCTTCTTTCAGCTTGGCCTCACGGCGTCCACCTTGCGTTTCGCTACAGTTGTCGTCACTTAGTCTGGCCACTGCTTTCAAGTGGCTGGTTTCGGCCCATGCCGGGCACACTGGGAGCGAACTTGTTCGCGAAAGCTTTATTCCGGGCGATACATCTTCAACGGATGTAGCGGCCCTTTCGCGAGCAATGCGGATCGCCGCCCCGGTCGCACACGCCTTCGGCCAGAATCAGAAGCGGACTTGTGCATAGCGATGCACCGTACGCAGAGCGGGCTTCTGCCCGCAGGGCGTGGGAGTGACCGGGCGGCGATCCGCATTGCTCACGAAGACGCTGGTTCAAATTCCCTATTCCCGGGGCTGTACCGGCCTCTTCGCGAGCAA…
CCACAAACTACAGACGGCAACCGAATGGTTGCCTCAGCAGCACCGTTATGATGGGCAAGCGCTACGCCCGGCCAGCATTGCAAGGCACTTCCCTCCCCGCGCATTGATCTATAACGTCAATGGTCATTTCAACGCGACCGGTCCTGCGATCGTCCCTGAACAAGCGAGGCTCTTCATGACGCAATCTCCTTACACCCCACCAAAAGTCTGGCAGCCGGAAACGCCAACGGGTGGCGCGTTTGCCAGCATCAACCGGCCTGTCGCCGGCCCCACGCATGAAAAGGAGCTGCCGGTCGGCAAGCATCCGCTGCAGCTTTATTCACTGGCCACGCCCAATGGGGTGAAGGTCACGATCATGCTGGAAGAGTTGCTGGCGCTGGGGCACAGCGGGGCGGAATA…
ATCAGCAACATTGCAAAAATCAGTTTCATCTCACACTTCCTTGGGTTTGCCGGGTGTACAGCCTGGCGCTGGGTGATTCTGTTTCATCGAGCGTGCGACACTATATCAAAATAACATCATCTTAAGTGAGCGTCCTGGAAGCAGATTGAAGGGTCTCAGGCCAATAGCTTTCAGCCAACAACCATTGTAGAAAAGATGCTTCAGCCGCTGAGTTAAGCCGCCAGGCTTGGGCGAGGGCGCTCTCAGCGTGGATAAAGTTAGGCGGAGGCATGCCGATACCGTAGCGAGGGTGGAAATAGCGCATGGCGCTTGAACTACGCCTTTGGGGCTTCTCCAGTGATGCATGGAAAGCTGACTATCAAAAATACGGAAATAGATAATGAAACGAATCGAGCGAGA…
>Psa5-MAFF212061_Contig_0000056
GGTCGAACACGGCGACTTTGATATCCAGCTCAACCAGTGCGGCAAGGCCGTCGATGGACTTTCGAAAGTCCACCGGCTTGGGGTAAAGGTACACTTTTTCGACTTTGGCGTCGGGTCGCATCATGAGGTGCTGGCTCCTGAAAAGAATCGGGAGCACAGCATCAAGCTTCAATTACCGGCTGGGAATGTGGGGTTCATGAGGCGCTTACCGTGAACCTGCTTTTGGCTCTGGAAACCGCGACATTGACCATACGTGCATCGTCTACGAAACTCAGGCGCTCCGGGCTTTTGTACTTGTCCAGCACAGTAGAAAAAACGATTTCGTCGCACTCCCTCCCTGCCCTGAAATTTATGCACGGTGGCTCTGACGAAATCAACTGGCAGGCAGGAACCTGAAAG…
>Psa5-MAFF212061_Contig_0000057
TTCGAAAGTCCATCCGGCCTTGGGGTAGAGGTACACTTTTTCGACTTTTGCGTCGGGTCGCATCATGAGGTGCTGGCTCCTGAAAAGAATTGGGAGCACAGCATCAAGCTTCAATTACCGGCTGGGAATGTGGGGTTCATGAGGCGCTTACGAACATCTGGAGTTTCTGTCCCAGCTCTCACCACTGCAGGACTGGGGTTTTCCTGACGTTTAAGCCTCCTGACTCTTCACCGGGTGGCTGCGTTCATGGGTGACGTCAGCGCTCTGATCGGCTTAAATCGAAGCTCACACGTAAGGCTTTGCAGGAGTGATGATGAACTCATTGGTGCGGTCGTCAGCTGTCGTGCTACTCGCACTGCTGACAGGCTGCGGCGGTAAGCCTCAAGCCACCTCAGAAGC…
>Psa5-MAFF212061_Contig_0000058
GCTGACCACATCAAGACCCTGGCAGGGAAATACTTCAAGGCAGGTCGCAAGGAACCCCTTTATCTTTTTGTCATCACCAATGACACCAAGGACGGGGTCGGCATGGGCACGGCCAAGACCCAGGAAATGCTCGCCAGCCTGGGCCGGGCCGAGACCATTCCGGCGATCACCAAGCTGCGACTGATCAAGGAAATGAAAAGCGAAGCACCGGTCAGACCCCGGCCAGATGGGCCGAACGACCGTGCCGGACAGAGAAAGCTGGACGAATGGCAAGCGGAGATAGACAGGAAAACCAAGGAGATTGAAGACACCAAGCTGGAACTGGAGCCAGTAACAGGCTTGAAGATTCATGTCTGTTCATTGGTCGCCTTCGACTCGCCTGCTGGCCAGCCCTGGATG…
TTGTGTGCATCTGCGTGCCTGCCTGAAATATGCCCTGATCCGACAGTGCGATGCGCACTGGCGCCTGTTCGTGCTGGCTAAACCGGGTCCGGGCATTCGCGGTGGCGAGTAGCAGACAAACCATCGTTGTTAGCGCTAACATCACCAGTATCAGGAATTGGCAGATAGATCGTCCAATACTGAAAAATTAGTTTTATATTCTTTTTACTTTTATACGAAGTGATCGAGCATGGCTGACGAAAAACCTGCGACACGCAAACGCCGAGGCGCCGGCCGGGTGACGATCACCGCCGTGGCACGCCAGGCGGGAGTGTCGGCCATCACCGTGTCGCGCTATTTCAATCAGCCGGAGCAAGTCTCGCCCGAACTGCGCGAACGTATCGCGGCGGTGGTCAATAC…
>Psa5-MAFF212061_Contig_0000059
GACTGAGGCGTTTGTCGCAGACCATAGACGGTCAACTGGCGATCTCGGGTGATCCAGACGCTATCGCAAGAATCGCGCCAAAGGTTGATCGACTCGTTGATACAATGAGAGTAGGCCTGGTTAATGCAGATCTCCATACCAATGCCCCGATCGGCATGGTTGCTGACGACATCCGTCCTGGCATCAATGCGTTTTTCAAGGGTGCCTCGAGCTACGATCAGAAGCTTGCATCTCAGATCGACGCAGTTCCAACGCTACAGAGACCCCGAACTCGGCTGGTCGTCAATCGTCCACTCCGAGCAGCGCGTCATATCTACACTTCAGTACGTAGAGCAATCCAGCAACAACCTCACCAAAGGTGGTGATCCAGAAATTGGGAGAAATTCACTTTCACAAGCC…
>Psa5-MAFF212061_Contig_0000060
CCTTTGCTACGCGCTTCTTTCAGCTTGGCCTCACGGCGTCCACCTTGCGTTTCGCTACAGTTGTCGTCACTTAGTCTGGCCACTGCTTTCAAGTGGCTGGTTTCGGCCCATGCCGGGCACACTGGGAGCGAACTTGTTCGCGAAAGCGCCGGTATATTCTCAAAAAATGTATCGGTTGAGCCGCCGTATTCGCGGACAAGTCCGCTCCCACGCCCTCCGGGCAGAAGCAAGTTTTCAACTATCGTGCGGCACTCCGCGTCGCATGCTATTACGGGCGCTCTGCGTCCGCCCATGAAAGCGCAACGCAGCAACCAGCCCGGCTCAATCCCGCGTCTAATTAACCCGCGCCAAAAACGTCATCAACGCACCCGACACAAAATCCGGATTTTCCAGATTGGC…
>Psa5-MAFF212061_Contig_0000061
TTGAAGGAGCCCCGCGCGTGCGCTACGACAGCCACATAGGCGATATGCCTAATGATCTTGAGAGTGGTTTGAAGGACTACTGGCTGGTCTCCGAACCGCTAAAACAGCTACTCGAAGCTGCGGACCCGGAAGGATTTGCCTTCGCGCTATGCGACTTCCGATTGGAAGACGGTACGCCCGCGGCACCGCACTATCTTTGTGAGGTGGTGCGGATTATCGACGCCATCGACGAGGAGGCGTCCACCATCAAGGTGTTGGCCGGACATCGGAATGGCAAGTATTACAGTCTTAGGGGCGGTGCCGAGTTGGCATTCAAGAAAGAGGTAATCGGGGCTGCACACGTCTTCCGAACGCCTTATACGGCAGACGCTTTTTGCGACCGATTTTTACGCGATACCT…
>Psa5-MAFF212061_Contig_0000062
CCCATGGTCAGCCCGGTGAGGGCCAGGAAATCCACGTCGCTGCACGGGCAACTCCCCAATAGTCCCGCGCGGCGCGCAGGTGGTGTGGTGACACGCACATGGCTCTGCGCGCGGTATCGGCCGATTCTTGCCGGGCGATGAACGCTGCGTCAAATGACTTTCGGCAGGGGTGCATATGCAAACGTTGGCCCGTATGAAGCCGGTGGCACTCCCGGCTTGCGTTGATGCGTGGCGAGCGCGGCTGGCGGTGCGACGACTATTGCCGCGCGTTGGAGACGCAGACTGATTTCTTTCTCAACGAAGGCCGAGCAACAAAAGAGCTTCACCAGACCACCGACCAACTGTCTGGCGCAGTGAGGGCAACGTAGCTTGGACTGACCAGGTTTGGCGCATGCCAAG…
>Psa5-MAFF212061_Contig_0000063
CCATGCGCGCACCTTCTTCCACCGCCTGGCCCACCAAGCGCTTGATCTCGCAGGAAGAAATGTGGGGAAACCTCAGTTTCTGGACCACAAATGAGTGCGGCAAAGAACCCATCGAGCATTTCGAGATTCATTGCAGGTGCGCCGACTCCTTCGAGAAAGTCGCCCAGCCGATCAAGCTGGGCATCGTTCAACGGTTGTTGCGTCATTTGTTGCATGGTGAATCTCCAAGGTTTTTAAGGATCATTCGGTTTGGTCAACGGTCTCAGCTCGCCGCGCGCGACAGCTTCCGGCACCGAGAACGAATAGCGTCCGAGCATGTTGATGTGCTCGTGGCCGAACGGCGACAGCCGTGCCTCGTCTTCTGGCTTCACGGGGTAGCCTTCGCTGCGCAACTGCGTC…
>Psa5-MAFF212061_Contig_0000064
TTAAAGATCTGATGCCACTCGTATCAGGTCGCAGGCAGCTGGTTGAGGTGCCTTGATTTACCGGGGTATAGCGCAGTCCGGTAGCGCGCTGCTTTGGGAGCAGGATGTCAGGAGTTCGAATCCCCTTACCCCGACCAAACACTGTTGTGTGCCTGAGATCTTTAATTGCGGTGTGTCGTCTGCTTCTTGAGGCGAGCATTGCAGGTGAAGCGATTTATCCAGGCAAGCAGCCGTCTGTCGCGAAACATAACGCTGGCACGCGGTGATGTCAAATTGCAGCGCCCTGTTCCAAACAAAAGTTTGGGAACAGGGCGCTTTTTTGTGCGCGTGCGACTCAGTGCCCACGGCTTATCGGCCATATGACGACCTTCCTGAGGCCGCTTGGTGGTTCAGGCGACA…
>Psa5-MAFF212061_Contig_0000065
AACCGCTCCACGACGACCTCTCTGCTTCGATAAAAGAGGTCGATGGTAGTGAATTAAACCTGCGTTGCCGCCTGCCTTATGGGTGGCCGGATAGCCGTGGAATGGGTGGCCGGATCATCGTGGAATCAGTGGCCGGATGTTCATGGAATGGGTGGCCGGATGACCGTGGAATCCGCAAGCTTGATTCCCATGCTGCGCCGAATCTTCAAGGAAGCGGGGCTGCCTGAAGAACTGTACAGCGCCCACTCGATGCGACGGGGTTTTGCAACCTGGGCCTCGGCCAACGGCTGGGACATCAAAGGCTGATGAGCTATGTGGGCTGGAAAGACATGAAGTCGGCTTTGCGTTACGTCGATGCCGGGATTTCTTTTGGAGGTCTCAAAGCTAATTCAGGAACAC…
>Psa5-MAFF212061_Contig_0000066
TGGTGTCGCTGACGTAATCGTCGAGACTCTCTGGAAGCAAGGTACTTTGACCTCGGTGTTCGCCTTGGATGAAGCGTTTCATGGGCAACCCTTGCGATGAAATCCTGGGAAATCATAGCAAAGGTTTACCTTGAGTTTTTACACACTCTGGGCCGAGCGTACTCGTAGGTACGAATTGTTATGGACGAGACTTGAATCAGTTGGTCGAGCGCTCGGGCGGATGGTGCAGGCTGATCCTGGTGTCGTACAGTACATTGACCAACTCGACAATCATGATCGCGGTCAGCCCCCAGATCTTGTATTCGCCGTATCGATAACTGGGTACGTACCAACTGCGGCCTTCGTAATCGATACGGTGAGTGTGCTCGCGGGTGTCCTGACGAAAGAACTCCAGCGGCA…
>Psa5-MAFF212061_Contig_0000067
ATCCCGGGGCTTGAAGATCGACAGCACTTCATCGATAACTGCGCTGCGAGCAACCCGTCCGTGCAACAAGCAGTCATTAGCCAGGCTCACAAGGCAAGTCAGGACGGCATCACTGCCACACCTACGCTAGTCATCAAGGACAAACAATCTGGCCGCTCGATCAAGCTGCAGGGAGCACCTGACAGTGACGTGCTTCTTTCCGCAATAGATTGGCTGGCTGCGAGGCCGGCCGCTGGTGATCAACAGTGAACGCAAACGCCTTCAAGAGCGAAGTACTGGTCAGCTCAAGCCACCCTGTCCTGGGTAGGGTGTACTGGAGCTTCGTCTGGAACGGCGACTGCAACTACCCCGATTATTACGGAATCACCGACAGTCGCGAGTTTGCAATGCGACTGCCTC…
>Psa5-MAFF212061_Contig_0000068
CAAAGCCGCCCGTGTAGTACTTGGCATAGACCTTGATCGCCGCGGCCTTGCGCAGGTCCGGCCGGCGCATCAGGCAGCATCGCCACCGCTTCGCCGGTGTTTTCCTTGCAATCCAGCGCCACCGACATCGGCTCGGGCTTTTTGAGCACGTGCTCCAGCATCTGCTCCACGCCGGCGATGGTCTGGTCGGTCTTGACATAGTTTCCGTCAGACGGGTTGCGAATCACCAACGGCATTTCACGCAGCTCGGCAAACGGCACCTGCGACACCAAGCGGTTCTGCGGGTCGCCTGCCATGCGGCCAACGCTGAAATCGTGCATCAACACCGGCACGCCATCGGCACTGACCTCGACGTCCAGCTCCAGATTGCGGTAGCCCTGCTCGTAGGCATGATCGATG…
>Psa5-MAFF212061_Contig_0000069
AGCTCAATCACCACATTTCTGGCACTGCGAAATGCCCAGCCGACTCGCTACGTTTGGAACGCTAAGGGAGAAGATATTTTGAACAAAATCCAGCGAGCCCGCGTGGCAATGAGCACGCAGGCATGAGAGAAGTTAATTTTGAGACGGTACACTAGCCGGGTTGGTCGGACGGAGTTGAAAACACTGCTCGATTTTCTACGCCCTGGCGATACATTAGTGGTGACGCGTGTTGATCGTCTCGCACGAAGCATCAAGGATCTTCAAGACATCGTTTATACGCTCAAAGAACGTGGGGTTAGTCTCAAGGCGACGGAGCAACCAATCGATACGCAGAGCGCAGCCGGAAAAGCATTTTTGGACATGCTGGGCGTGTTTGCTGAGTTTGAAACTAACCTGCGA…
>Psa5-MAFF212061_Contig_0000070
GAGCCTTATACGTGGCTGCGCCACGTACTTGAGCGTTTACCGCATGCTGCATCGGTAGAAGATTACGAAGCGTTGTTGCCGTGGAATTGCTCACCAGAGATGCCTCGCTAAACCCCATCCTCATTTTTTGCTAGGTGGGGTTTGTGGCGCGGATACAGTACACTCAACTGCAGGCTGGTCCGGCTTGTCCATGGAACTCGCCTGAGACTTCGGTAAACGACGCTTGTGACAATGAAATTCTCTACGCGTTAGAGAATGATGCAGCACACGTCTTGGTGACCGAGGATCAGGGGTTGCACCGCAAGGCGCGGGTACGCGGACTGAGTAGCCGCGTGTACTTCATCCAGACTGCCGACGACTGGCTGCGTCGGCTCCATGAGCCCGGTGAGGTGCTACTCC…
>Psa5-MAFF212061_Contig_0000071
CTGCTCGGCAAAGTCCAGAACAGCGCCTAAATCTTGAGCGACAGACATAAAAAATCCGGAATCCATAATCAGATTCCGGATTTTCCTGCTGGCCGAGGATTAGTCAACAATCCTTAAGTGAACAGAATTGCCCTTATTAAGGAGCCTTTCAGTATAAATAATGGCGGAGAGATAGGGATTCGAACCCTAGGTACCGGTGAAGGTACAACGGATTTCGAATCCGTCCCATTCGGCCACTCTGGCATCTCTCCAACGGCGCGAATAATAACAGCATCGGCGCGGAAGGCGAAGCCCTTCCGCTGATTTTTTTTGTGCTATCAAGCGCTTGCGTGGTTTTTCGGGTTACAGCGGTACGCCCAGACGGTTTGCGACTTCTTCGTAAGCCTCGATAACGTCGCC…
ACTTGAGCTGATGCGAGGCCAATCGCAAGGTCGTCCATCTCGGCCCAACTCCGAGCAGGTGCTCCAGACGTACCTTGATATCAAGTCGCTGGATCAGGCGACCGACGAACAGATCAAGCAAGCGCTCGTGTTCGTCCAGGGCCAGATCATCGGTGAGGGGTCAGCCGCCGTAAATCTGCCCAGCGTTGCAGCTCTTCAATCGCCAAAGACTTGCTCTACGGTCTGCTGCGCTCTTCGCATGATGCAGAACTAATGTTCAACGCACTTTACGACAAAGGCGTGGAAGCGTTGGCCAGCGACGCCTTCAAAAGTCACATGACCGGCAAACTCGCCGACACCTCGCGCCAGGCGCGTGAGCTGCTCGGCTATGTTGCCAGTCACGCAGCACGCACTCCGTTC…
>Psa5-MAFF212061_Contig_0000072
AGCTCAATCACCACATTTCTGGCACTGCGAAATGCCCAGCCGACTCAGCTACGTTTGGAACGCTAAGGGAGAAGATATTTTGAACAAAATCCAGCGAGCCCGCGTGGCAATGAGCACGCAGGCATGAGAGAAGTTAATTTTGAGACGGTACACTAGCGCATCGGCCTGGTGTTTCAGCTTTTCACGACTGCCAATCACAATTTCCATATTGGGTTTTGGCAGTTGAACAGGCGTATTGAGTACATAAACGTTCATAACGGCATTCTCTTTGGGTATCAATGGGTCGGCGCTTAAACAGCGGGCTCTTCAAGTGCGTTATTGAACGCAGTCAGCAGATCGAAGGACTGAACTTTAATCTCTTTCCAGTTGGCCAGCAGTGTTTGAAAACGGGAAACAAAA…
CCAGGGTTACACGACGCGGATTGGACATATGGCTGTCATCCACCAGCGCCTGAACTTCGACCAGCATCGGTCGGGTGCCTTCCCATGTGGCCATGACCACGCTGCCGGGCACTTCTTCCTGCGCACGGGTCAGAAAAATCGCCGACGGATTGGACACTTCTTTCAGGCCCTTGTCGGTCATGCCGAACACGCCCAGTTCGTTTACCGCGCCGAAACGGTTCTTTACGGCGCGCAGCAAACGCAGACGACCGTCCGACTCGCCTTCGAAATACAGCACGGTATCGACCATGTGCTCAAGCACACGCGGCCCCGCCAGTGCGCCTTCCTTGGTGACATGCCCCACCAGGAAAATCGCGGTGCCACTCTGCTTGGCGTAGCGCACCAGCAAGGCGGCGCTTT…
>Psa5-MAFF212061_Contig_0000073
GATCGTGTGCGACGGCTCAGCTCGGCGCTTTCCTCAGGACTCAGGACGATATCTTGGGCGCTCATTTCTTTGCTCCAACGGTGTAATCAACGAGCAAGCATAGACGATTTTACAGAGCATTTATTTTTGAGACAGTACACTAGGCCAAGCAAGAACTCGTCGTCGTAACGGACTGATCCAGAGGGATGATCTGTTTGTGTGCCGCTTTCAGCTTACCGGCGACGATTACCGCGCGAGCGAGTACTAAGAAATTAATTTGGCGTCAATTAAATAAAAGCCATAACAAGACAGAAAGAGTTTGTTATTTTTATCAATTCTGATAACGTGACCGCACTGGCATAGTACCGTCCACGACGACGGCGCTTCACGAAGCTGATACTTCGCTCTTAGGCCTTGATT…
>Psa5-MAFF212061_Contig_0000074
CACCCCGCGAGTGATCGGCTGTCGCGCCTGCGCCTTCAAGTTCTACCCGGAAGTCAGCGGCAAGATGCTGTCCCCCGGCCAGATCGAGGCGCTGCTGACTACGGGCAAGACCGGTGTACTGAAGGGGTTTCACAGCAAGAAAACCGGCAAGTCCTTTGAAGCGGCCCTGAAGCTCAACCACGAAGCCAAGCTGGAATTCGTATACAGCCGCAAACCCACGCGCGCATGACCCCTCTCCTCAACGGAGGCATTTGCTATGTCAGACGAGAAATTACCCAAGGGAGCGTATGCCGCCCTTGAAGCGCTTCAGGCCCAGGCTGTAGCAGTAACAGCTTCGATTCCAAGCAATGACCTTGAAGCTGTGGCATTGGGCCGCAAGGCACTTGCGGACGCTCAGGC…
>Psa5-MAFF212061_Contig_0000075
CCAAGAGCTTTATACGTGGCTGCGCCACGTACTTGAGCGTTTACCGCATGCTGCATCGGTAGAAGATTACGAAGCGTTGTTGCCGTGGAATTGCTCACCAGAGATGCCTCGCTAAACCCCATCCTCATTTTTTGCTAGGTGGGGTTTGTGGCGCGGATACGTTTTAATGTACGAGGCGCGCTATTTGAGCGCGCAGGAAATTATGTCTCGCTTTAATATGCCGGAACCTTGGGCGCTATGGTACGAACGTCATATAATTTTCTTTTCTTCTCTTCGAGAGTTTCGAGATAATATTGTACATAATGGTTCCGCAGTTTCATCTGTGTTTGCGGATGAAAATGGGTTTTCAGTATCTATTCGAGACAAGCCATTTGATAAAATGAATATTTGGGCACACGA…
>Psa5-MAFF212061_Contig_0000076
GGACTTGCGACCAAAGATACGGTCACGCAACAGCTTGATCTGTTCTTTCAGATCAACGATGTGGGTGGCGTAAGCTTCTTTGGCGTCCTGTGCTTCAAGCAGCATCTGCTTAAGCAAAACAGGATCGTCAGGGAGGTCGTCGGGCATCAATTTCATGCCCTGGATTATACCCGTCAGGCGACAAATCGTGGAGTCAAAACCTTGTGCGGACGGTTACGCCAGAGATCAAATCCATCCAGTAACCAGTTCAGTTCCTGGACCGTCAGCACGATGGCCTGGTCCGTCTCATCGGGAGATGTTTTGAACCGCTCGGACTCCAAACGCTTGAGCCAAAGGCAGAAGCCGTTGCGCTCCCAATAAAGTATTTTCACCCGGTTACGGTGGCGATTCAGAAAAACA…
>Psa5-MAFF212061_Contig_0000077
CGCGGCGGTCGCCGATGCTGCGGTAATTGATCTCCACCAGCACCGGCCCGTCGCCGGTGAGAATGAATTCGCTATGGCACAGCCCGAAGCCGACACCGAACGCGCGCAGTTGTTGCAGCGCCTGCGCGATCACCGGTGTGTCCACGTCGGCATCCCACTGCGCTTCGCATTCGACGAAATGCGGTGGCGGCGACAACCGCACCTTGAAGCCGCCGACGGCTTGCAGGCGCTTGCCGTCGCCCAGCGTTTCCAGCGTAAACAGCGCACCTTCCAGCATGCTTTCCAGCAGCACGGTGCGCTGCGGATGGCGCTGCCATACATCGTCCAGGTAGGCCTGCAATTGCGCCGCATCGGCGCAATAGCGCACATCCAGGCTCGCCACGCCTTCGCGAGGTTTGG…
>Psa5-MAFF212061_Contig_0000078
ATAAGCGCTCGCGCGCCGGACCACATTTTCTGTCGGGTTTTTACACAACTCTGGGCCCAGTGCAGCTTGCTCGGCGTCCTGCCTCGCATCCCCCGGATCAGCGTCAGGGCTCAGCCGTCACTTACGTCGCACTCTGCGTCGTCAGTGATATCGCGGTAAAAAAGCGTTTTTTCAACTATCGTGCGACGCTCCGCGTCGCATGCAGTTCTGGACGCTCTGCGTCCTCTTTTTTGCGGTTCGAGGTTTTTCGGGTATTGAATAAAACAGTCATTACTTCGGCGAAATTGCCCCGTCCACCAATACCTGAGCCTCTGCCACCAGGCGCTTGAGGTGATCTTCGCTGACAAAGCTTTCGGCGTAGATCTTGTAGATGTCCTCGGTGCCTGACGGGCGCGCTGC…
>Psa5-MAFF212061_Contig_0000079
CTCAATCACCACATTTCTGGCACTGCGAAATGCCCAGCCGACTCGCTACGTTTGGAACGCTAAGGGAGAAGATATTTTGAACAAAATCCAGCGAGCCCGCGTGGCAATGAGCACGCAGGCATGAGAGAAGTTAATTTTGAGACGGTACATTAGGAACATTAAAATCACAGCCGGCACATGCCATTCGATGGGGACAACTGCTCCAGAACGGATTTGAACAGTACGAATCACCCAGATCATAAAAGGTATAGGGGTCAGATGAATGGCGCGCGATTACGTCGTGGTCGATAAGCACTGACACCATGTGCGACATTTGATCCGCTCTAACAAATGATGCCGCCAGCTTGGTGGGGCGGATGCGGATGTAATGGAGCGTAGAACTGGGCGAACTGTGCCCGG…
>Psa5-MAFF212061_Contig_0000080
AAGAGCCTTATACGTGGCTGCGCCACGTACTGGAGCGGTTGCCGCATGCTGCATCGGTAGAAGATTACGAAGCCTTGCTGCCGTGGAACTGCTCGCCAGAGATGCCTCGCTAAACCCAATCCTCATTTTTTGCTAGGTGGGGTTTGTGGCGCGGATACCCTACATCCCGACAGATGAGGGCTGGCTGTTTCTGGCGGTAGTGGTAGACCTGTTCAGCCGCCAGATCGTGGGCTGGTCGATGGACGAACGAATGAAAAGCAGCTTGGTGATTGATGCGTTGCGCATGGCCTGGTTCAAGCGTCATCCACAGAAGTCCTCAGGACTGCTGTTCCATAGTGATCGGGGGAGCCAGTACGCCAGCTTTGATTTTCGTCATGTCCTTCAGGGCTACGGGATTGT…
>Psa5-MAFF212061_Contig_0000081
CGCAGTTGGTGGAGGGATAGAGTTTGTCGGCATCGACGAAGCGGCACGCGCTTTGCGCAGTGTCTCGGCCACTTCCTGCGGCGTTTCGATCGTCGTGCTTGCCACGTCGATGGCGCCGACCATCACCTTCTTTCCGCGAACGAGTTCGATCAGATCGATCGGCACGTGCGAGTTGTGGCATTCCAGCGAAATGATGTCCAGCGAGGATGTCTGCAGCTTGGGGAACGACTCTTCGTACTGGCGCCACTCCGAACCCAGCGTCTGCTTCCAGTCGGTATTGGCCTTGATGCCGTAGCCATAGCAGATGTGGACGGCGGTCTCGCACTTCAGACCCTCCACCGCGCGCTCCAGGGTGGCGACGCCCCAGTCGTTGACCTCGTCGAAGAAGACGTTGAAGGC…
>Psa5-MAFF212061_Contig_0000082
GAAACGGCTGCTGGCGATGGGAGAGGTGCGCCTGTAATGCGGAAAAACGCCTTGGAAGGGTACTGTTTGAAGGAAACTCGATGAGTTAACAGCGCAAAAACGTCTGATTATCTGATCGGGCGAGTTTTTTTGAACCTCGATCCACGAGGGCGTCAAAAATCGATGCCTACTTCAGACCTTCCCTAAACCCGGATCGAGAGCAAAACGTTGAGAAAAAAGCAGCATAGTTAGACGGTTGACGCGACAACTACCTTGAAAAACGCCGCCCTGTGCACCGGCATGGGTGCAAAAACACCGGCGCAAGGCCGGTGTCAGTGGAGTAAGTTTAAGAGAACTCTATTTTGCACTCTGACAGAGGAATGGAGCGGCCATCGGTAATAACAAATTGATCATCTTCGA…
>Psa5-MAFF212061_Contig_0000083
CTGGACAAACACGTGCTGCGCGGATCAGTTCGCGGAGCATTTGGATTCGTTGGGTGGGGCCTCGGCGGGCTTTGCCGGGGGGGCGGTTGCCGAACGCTTTGGACTGGTGGTATTGAGCAACTGGGCCTTGGGCGAAGGGCTCGCTGCTGGCAGCACCCGGCCAGGCACGGGAGCAGGCGTTGTCACGGGGGCAGCGCGAGGCACGGGGGCATGGGTGAAGGGCATGTCTTCCCATTGCCCTTCCGGTTCGGACAGTTTGGGTGCAGAGCCACACCCTGACAGCAAGGCAGCCGAAAGCAGCCCGCTCAAAGCAAGTTTGAAATTCATAGTTGGATTACCCGTTGTTGCGAGAGAGGGGGGAGCAGTTGAAAGCTTGTGTTCGAGGGGCTAAGAGATTTT…
>Psa5-MAFF212061_Contig_0000084
TGAATGGCAAGAGTGCTACGGTGCCTGTTTGGTGGCTATTCGTGCACGCCATGTCCAAGGCGGCAACTGCAGCCTCCGTGGCGGCGATACCCTGCGGAGTGGACCTGCAGCAGGTACGCATGGAAGTCAACAAAGCCCGCATCAATGACCCACTGCTGGCCCAAGAAGTCGCGGACTTCACGAACGATTGCTACGCACGTGCGCGCGCAAAGCTGTTTATGACTCAGCCGACCCTCAGCAAAGACCAACTCAACGATGTCAGCTGGATCGGATCGCAGTTCTTTCTACAGACGCCCGGCTACTACAGCGATGGGTTCTCCGGCTTCAGGTCACAGACTCCAAGAACCAGATGGCCATATGACGCAACCCGCGACGCCGGCTTGCCGCAAACCACCGGCG…
>Psa5-MAFF212061_Contig_0000085
CCTACAAGGCGACGCGCAGTTCACCGGCTGTGTGAAAAGTTCGTTGGCGATAGGATTGCTGCATGTGGCGCGGGACACTGGCTCCGCTGGCAGGAATGCTGGCTAGGACCATCACCCAAGCCACAAGGAGCGTTGCAATGAAGTCATTTACCGTAGTCCTGAAGTCCCTGCTACTGGCGTTGCTGTTGTCCTCGAATGCGTATGCACTCGACAAGGTCGATATCAACACCGCGTCTGCTGAGGAATTGGACAAGGTGCTGGTGAATGTCGGGCGGTCAAAAGCCGAGGCAATCGTCGAGCACCGTCAGGCAAACGGTCCCTTCAAAAGCGCCGAGGAACTGGCACTGGTCAAGGGCATCGGACTCAAGACGGTCGAACGGAATCGCGACCTGATCGAAG…
>Psa5-MAFF212061_Contig_0000086
TGGTCGAGACCGCCAAACTCAACGGCCAAGAGCCTTATACGTGGCTGCGCCACGTACTTGAGCGTTTACCGCATGCTGCATCGGTAGAAGATTACGAAGCGTTGTTGCCGTGGAATTGCTCACCAGAGATACCTCGCTAAACCCCATCCTCATTTTTTGCTAGGTGGGGTTTGTGGCGCGGATACTAGTTACCTTGCGCGTGCGGAGTCTGCGCAAGGCCACGTAACGTCTAAAATTAAACTGCGGTAGCTTTCCGAAAAGTGTACCGAAACTGCAATGCCACCTTTTGAATCAACAGTCTCTCGACATTTACTATATCGCTGCAGACATATTGTGGAACCCCCCATCTACAAAAATGCGATCCCCTGTCACCCCTATTGAATTATCGGAGATCAAAAA…
>Psa5-MAFF212061_Contig_0000087
GCTCACCGAACGGCAGAGCTTGGCCGCCAAGCGCACCCATGAACTGCGGCACAAAAGCCACTGAATCGAAGATCCGTGCCGCGTGCAGGCAGCTTCAAGACCAAGGCAAGGCACTGGTGCGTTCTGCGATTGCAGCACTCGCCGGCGTTTCTGCGAGCACGGTGGCCAGGTACGCACACATCCTGTCTGAGGTGACCAAGCCTGCCACTGTGAGTGTGCTCAAGGTGAGCGCAGACGCGATGCCAACTGTAACCCCGGGCGACCAAGCGGCACCCCGAGAGGCCGTTCAGTGCCTGAAAAAACAGGCCCTGACGGATCGCGACCAGGGGGTGTCATATGCTGTACATCAGATATCTGCGGTCCCGCAGGGGCCGCAAGCCGGAGAGTCCTTAAAAACAG…
>Psa5-MAFF212061_Contig_0000088
TGAAATTCACCTGACGTCGACAACTACGCCACGCACAAACATCCGAAAGTGAAGGCCTGGCTCGAAAAGCACAAGCGCTTCCATATGCATTTCACCCCGACCTCAAGTTCGTGATGAACATGGTTGAGCGCTTCTTTTCGTGACATCACGGTATACCTGCGCGACGGTAGTTTCAGCTCGATTCGCGAATTGGAAAGCTCAATCACCACATTTCTGGCACTGCGAAATGCCCAGCCGACTCGCTACGTTTGGAACGCTAAGGGAGAAGATATTTTGAACAAAATCCAGCGAGCCCGCGTGGCAATGAGCACGCAGGCATGAGAGAAGTTAATTTTGAGACGGTACACTAGGCCTGGATACCGGTGACCGCATCGAGTTCGTCGAGCTGCCAGACGGCAA…
>Psa5-MAFF212061_Contig_0000089
TAGGTTCCCTTCGGCCTTGCCATTGTCTTCTCGACTGTCACCCGGTGCTGCCAGTTGTCGCCAAAGTCGTAGGTGTAGGTCAGCGCGTCACCGACGCGGCATACATCGCACAGCCGCAACTCGCTACTGATCTGGTCACCGTAGCCGCGCCCGTCCTGGTATGAGAACAGGTGCATCAGTTCCCAGCCCATCACGCCCTGGATGAAGTAGTGCAATTGCGAGAGTTTCACATCTGCGTAGGTGTCGAAGCGACGCCACACGGGTGGCGCGACATCCAGCAATTCGACCCTAAGACGCCACACGGAGGCCGGATTCTCAATCGTCATGTTTGATGATTGCAATAGCGGCTCGCAAGCCGCCGTTTATTGTGGAGACTTCACGTGCTATTGCGAAGAGGCG…
>Psa5-MAFF212061_Contig_0000090
TGGAAAGCTCAATCACCACATTTCTGGCACTGCGAAATGCCCAGCCGACTCGCTACGTTTGGAACGCTAAGGGAGAAGATATTTTGAACAAAATCCAGCGAGCCCGCGTGGCAATGAGCACGCAGGCATGAGAGAAGTTAATTTTGAGACGGTACACTAGGATAAGCACCGCTTATGTTTGAAGCTTTTGGCGACATGTCCCTCGACCTGCTGCGTGCTTTTGAAGTCGCGGCCCGCCTGCGCAGCTTTACTGCAGCGGCCATCGAACTGGGCACTACTCAGCCTGCCGTCAGCCAGCAGATCAAGCGCCTTGAAGAACAACTGGCCACCCGCCTGTTTGACCGCATCTATCGCGGCATCGAGCTCACCGAAGCCGGTGAAATACTGTTCAGCCATGTG…
>Psa5-MAFF212061_Contig_0000091
TAGCGCCCTGAAAAGGTCGTTTTTGCTGCTATTTATCAAGCCAGGTACGCCTTCTCAAGCTAATCAGGGCCTCCGTAGCTCAACCAGAAGCTCTTTGGCGCTAAATACCCGACAACCGACAATAAGCGCTGCGCACCGACCACATTCTGTCGGGTTTTTACACACTCTGTACCGAACGCGCCTCAATGAACGGCAACTGCTCGTCGCGCCAGAAGAAAGGTGTCGCGGTCGAGTTGCCGGGGTGGATGCTGTTCATGCGGAGATCCCGTCTGCGGAGTGACGAGGGTAGCTTAACGGATGAGCCAGGGCGACGCAGGTGTGGTGCAGATCGTCACTCGGACATGCTGACGCAGAACATGAAAAGCGGAGTCTATGAACCTTACTTCTCACTGGCACGGT…
>Psa5-MAFF212061_Contig_0000092
CTTTCTCGATATCGACGATCCATTGTCGCTCACGCCGATTCCGTGGGCCAGGCGAGCCTGATCCCAGCCCAGGCGCTTGCGCCTGGCACGGATGATATTACCGATATCGGAAGGCGTGCGGACAGTATCCATGAGCGCAATGTAAGCGATCGACGACATTGCTGCAATGTCGTCGATCGCTTACATCAACTTGCATTTTTCCACGCAAGGGCCCGGCCATCTCCACACGTCATGTCGTCGAGCGACTACATCAACAAAATGTAATCGTTCGGCGACGTCAAGCCGCCTGCACCACATGCAACGCCTTGGGATTGCGCCACTGTGCCAGCAGCGCGGCTTCGCGCGCCTTGGCTTCCTGCAGATGCGCATGCTTGACGTGGCCATAGCCACGAATGTGCT…
>Psa5-MAFF212061_Contig_0000093
ATGAGCTGTACGAGCAAGCCAGAGAGAAAAGGCCAGAGCGGTGGTCGAGGGAGACACGCAACTGGGAACCGATCGGCACCGTGCTGTTAAACCCGGATCGAGAGCAAAACGTTGAGAAAAAAGCAGCATAGTTAGACGGTTGACGCGACAACTACCTTGAAAAACGCCGCTTTATAACGCTTAATCCTGCGGACAAGGTCTGTCCTCCAGAGGTATGGGATGCAGGTGAGGTGATATTTACAGATCGCATCTCAGACCCGCTTGTAGTCAGGCAAGTAGAAGAGTCGCGTGCAGCTGACAGAGCTGACGCTGAGGCAAAGGTCGCCATTTGCGAAATCATGGGCATGACGACTGCTGCCTGGAAAGAGCGTGCCCTTGCTGTATATCAGCCTGATCGCG…
>Psa5-MAFF212061_Contig_0000094
CTTTGGCCTGGTGATCGCCCAATGCCGGCGTCTTGCCTTCGTTGCTCTCGATCTTCGGTCGTTTCACTCCATGCACGGGATTGCCGCCGGCGATCGCATTGCTCTCCAGGAGGTGATCAAACAGGCTGGCCAGCGCCGCCAATTTGCGTCGAATCGTGGCGCCCGCCAGACCGCGATGCTCGAGCTGGGCGCGCCAGGCCAGAACATGCGATCGGGTCACCACGCGAAATTCATCAGCGGAGGCCAGCCCGACAAATCCGCAAAAATCTTCCAGGTCATTTTGGTAGGCACGTCGTGTTCGAGGGTTGTCGAGGTTGGCAAACCACTCGACCGCGGCCGGAACCTGGGCCAGCGTCTGAAATTCGACTGACGTGAGCCGACGCTGATCGTTCTGATGGG…
>Psa5-MAFF212061_Contig_0000095
ACATCGATCTTTCTCCAGAGTGCGGAACAATTCTGATGCAATCGTGTTCCAGTGCCGCATGACCAAGCCAAGAATTTCGGCGGCTTGGCCATTGCTGTCGAAGCAATGGTCTTCCCCGAATACTTGTGGCAAGTGTTCGCTGGGCAAAACCGTTTCTGGACCTTAGGTATCCCCACGTTTTTAAAGCACCAGCGTCATCTGCTCACGCACTGCTTCGGGCAGTGTACGTAAGCGTTCTAGCCAGCGTGAGACAGGTTCCATCGGCCAGCGCCTGGCCAGCGCCTGGCGGCCGACACGCAGTGTCGAGTAGAGCTTGCGTGTACTGCTGCGTGGCGATAGCCACTGGGCGATACCGGTGGCTTCGCATCCCAGTCCTGCCAGCCAACTGGCAAAGGTGGC…
>Psa5-MAFF212061_Contig_0000096
CGTATCCGTCCGGCCATCCCGTCTTGTGTAACTAAACTGGTTTCCAGTTATGCGGCAGTAACTGACCAATCTCACTTGCCCGATGCGTCGGCAAGCGCGTGAGAACATCTTTCAGGTACGCATACGGGTCATGGCCGTTGAGCCGCGCAGACTGGATCAAACTCATGATCGCAGCCGCTCGCTTTCCGCTGCGCAGTGAACCTGCGAAGAGCCAGTTCTTACGACCAAGGGCCCATGGCCGCATCTGGTTCTCGGCCCAATTATTATCTATGGGTACGGCCCCGTCATCGAGGTAGCGCGACAGCGCTGCCCAGCGTCTCAAGCTGTAATCCAACGCTCTGCTAATCGCTGAGCCTTCGGGCACGAGATCACGCTGGGCGATCATCCAGGCATGCAGCA…
>Psa5-MAFF212061_Contig_0000097
CCAGAGCGCGGTCATGTCCGGCGTGGTCGCAATCGCTGGCAACGCGGCAATGAACTCCAGCCCCAACGCGGTGGGGGATCAGTTTTTTTCTTCTCTACCGCGTAGAAACCACGCTCCTGCAACTTGGCCAGTACCGCACCACGGGTCGCCGGGGTGCCGATGCCGCCGTTCTCGCCTTTCTTGCCCTGGTCACGGTCGATCAGCAGCTGCTTGATGCGCGGGTCTTTCACATACTTGGCCACGCGCTGCAGATCCTTGAGCAACGTGGCTTCGGTATAAAGCGGCAGGGGCTTGGTCTTTTCCTTGGCCACCGTAATGCCATCGCATACCCCGGCGTCACCGACTTTCATATCCGCCAGAGCATCGAAGGGGCTCGCGACCTCGGCGGCGTCCGACGCG…
>Psa5-MAFF212061_Contig_0000098
CCCCCACCCTGACTCGGTTGCCCTGACCAATGGGCAGGAGCCTCGCAAGACGTCGAAGCAAATCGCTCCGTCGCTGTTCGCCTCGAACGCCGTGGTTGTCATGGGCGCGGACAATCGCGCAGATTCGGCATCCTTCGAAGTGACAGGCAGCTGCGTCTCGATGGCAGCGCTGCGGAAACAGTATGCGAGGCTCATCGTGATGGACTACGCGCGCGGCGTCAATGAGCATGCCGTCTACACCTTGGGCGCGCAGATCGGCGATGCAATCGTCGCGTACTCGTTTCCTGCCAGCAAGCTCGATTGCATGAGCCGCGTGTTCATCACGCCCGCAAAGATCACGAAGAACAAGCTCGGAATTGCATAGGCGACGAGCACGAAATTCGAGGGCAGCGGTCTTAT…
>Psa5-MAFF212061_Contig_0000099
TATACGTGGCTGCGCCACGTACTTGAGCGTTTACCGCATGCTGCATCGGTAGAAGATTACGAAGCGTTGTTGCCGTGGAATTGCTCACCAGAGATGCCTCGCTAAACCCCATCCTCATTTTTTGCTAGGTGGGGTTTGTGGCGCGGATACGCATGAACGTCCCAATACCTTACCGACTTTAACGCTTGATTATCGACACCCAAGGTACACTGCCACGGCCCTGAACCTTGACCAGGCAAACAGCGACCCTAAGTCAGCTGCATGATTTTTGATTTAGAGATGCGCGTCTCTATGGCACATTTGAGTACTGAAACCCAATACAATCAATAGCACAAATGGGCTAATAGCCTCATGCCACAAGGTCAGGCAGCACGTGCGCGCTATCACGATTTCTACGGA…
>Psa5-MAFF212061_Contig_0000100
ACCCGAGTTCCAACAACGGAGCCAGTACGCCCTCGCTACCCGACTTTGCTGGGAGGGTCATGCTGGCGATATATAGCGGCGATTTGTCCCATCGACTCGATTGCCTCATGGTGATGACTTGTAACCCGGCCTTTTGGGCCGTGCTGATAGCTACGTCATGGGGCAGGCCCAGTAGTGCAGCCAACGCCCAGCCATCATGATCGTGATTAAGCAAGCGTGATACACATTGATTGGCCCATCTCTCTTCATCCGTTCGCAGCATTTGCCAATAAGGCTTCAGGACGTTCCTCAAGGCTTGAACTTCGTGTAATGCCCCTAAAAGGTTGATCTGATAATCAAGCGATGTGGGATCGTCGAGCAAACGAGCTGCGGTCGCCTCTACGACAAAATGCCCCTTCT…
>Psa5-MAFF212061_Contig_0000101
ATGGACTTTCGAAAGTCCATCCGGCTTTGGGGTAGGAGGTACACTTTTTCGACTTTTGCGTCGGGTCGCATCATGAGGTGCTGGCTCCTGAAAAGAATTGGGAGCACAGCATCAAGCTTCAATTACCGGCTGGGAATGTGGGGTTCATGAGGCGCTTACACTACAGTCGCCCCACGATCTAAAGCGCGTAGCGGAAGCTCAGCTGCTGGGTAAACGATCCCGGAAGTGCCTATCGAGAGGAAGACATCGCAATCCTCCGCCGCCGCAAGGCCTTCGCGCCATGCATCCTCGGGCAGCATCTCACCGAACCACACGACGCCAGGCCTCACATACTCATCACACGCACCGCATCGCGGTGGCTCAATCCGACTCCCACCCTCAGGCAGAGCTTCGGACGTG…
>Psa5-MAFF212061_Contig_0000102
ATGCGTGCAAACGCATTGGCACGAGGCTTAGTCAGGGTTATGTATGAAGAATCAGAAAGGAAGGGTTTTAAAAACCCCGGAAAAACAAAAAGGGCCATTCAATAATCGAATGACCCTTGGTCCCGCAGAGCGGGAAATCGTGGCGTCCCTAGGGGACTCGAACCCCTGTTACCGCCGTGAAAGGGCGGTGTCCTAGGCCACTAGACGAAGGGGACGCAAACCTTCAGTCAGGATCACCGAGCGGTGAACCCTGGCAAATTGGTGGAGCTTAGCGGGATCGAACCGCTGACCTCCTGCATGCCATGCAGGCGCTCTCCCAGCTGAGCTAAAGCCCCGGATTTATCGCCTCGCGGCGGAGATCAACGTTTAAGTATCACTCGGTGAAACTGGCGTCCCCTA…
>Psa5-MAFF212061_Contig_0000103
GCTCCAGCGTGGGAATGCAGTTCTGGACGCTCTGCGTCCGATCTTGAGCAGCGTCGCACGATAGCGGTAGTGAGATTATCGTTCCGCACGCTCCAGCGTGGGAATGCAGTTCTGGACGCTCTGCGTCCGATCTTGAGCAGCGTCGCAACGAGGACGCCGAGCCACGCAATACATGCCAGCGCAGAGCCATGCGTTGTGCAATCACACAACACACACCCCGCGTAGCCGTGCAAAACCCCAAAGCGTTTTCGCGACCCGCCCCCTATGATCAGGCGTGCATCCGGCAAGTCCCCTAAAAACAACAAGCACAGAGGAACACACGCCATGACCCTTACTTCGACCCACGAGGTGGGCGACGCTGACGGCAATCATGTCTATCGTCGCATCACCCTGCGCCTT…
>Psa5-MAFF212061_Contig_0000104
CCATAGAGCAAATGCACATGGTTAGGGTGGAAGGGCATGGGGTCCTCCAGTATTTCCTGGATCGTGATCATGCGGCGGTTAACCGGAAACATGTCGATCAGCGACTTGCCGTAAGTGGTTTTACCCGACCCTGGCCCGCCAAAAATGATGATGTTCTGGCGATTAGCGATCGCGATTTCCATGAATCGGTGCCACTCGCCGGCTGCGTGGGCTTCCTGCATGTCGCGCTGCCAGGCTTTCAGGGTCAGTATCGGTGAAGCGATGGCCCTGGCTCGGTCATAGCGGCCACTGTTGACGTAATCCATATGGGTGAAGCGATCCAAAGAGGGTTTTCGAAACGTCATCGACAAGGTGCCCTCTTCGCACGCCGGGGCCATGACGATCTGGCCCCGCTCCCCG…
>Psa5-MAFF212061_Contig_0000105
CACTGCTTTCAAGTGGCTGGTTTCGGCCCATGCCGGGCACACTGGGAGCGAGCTTGCTCGCGATGGGCTGCGCAGCGGCCCTGAAACCGGCCACCTCGGTTGTGTCTGATGAACCGAGTCGGCCGGTTTTGCTGCCGGTTCCCGGCAGTTCGCGAGCAAGCTTGCTCCTACGGCCTCAGGCCCGAATCAAAGGCGGACGTTGTCTATTTGGCCCACAACGGGGCTTCTGCCCGGAGGGCGTGGGGACCGGGCGACGCTTCGCTTGTCCGCGAAAGGGCCTATGCATTCTCCGAAATGCGCCGTCTGAAACACCGTCTTCGCGGACAAGTCCCACACAAAAGCGAAGCGTCGCCCGGTCCGCTCCTACATTAATAGATCGCGGGCGAGCGACACGTTAGC…
>Psa5-MAFF212061_Contig_0000106
ACAATAAGCGCTGCGCACCGACCACATTCTGTCGGGTTTTTACACACTCTGGGCCCGGTGCAGCTTGCTCGGCGTCCTGCCTCGCATCCCCCGGATCAGCGCCAGAGCTCAGCCGTCACTTACGTCGCAATCGGCGTCGTTAGTGCCATCGTGTTTGAAAAGCACATCTAAAGCATTTTTGACTATCGTGCGACGCTCTGCGTCGGCATGCCGTTCTGGACGCTCTGCGTCCGATCTTGCATCAGAGCAATCACTGCCTGGCCACCACAATTCCTTCCGCCAACCCCGCCACTGGTTCTTCAGCCACCATGCGCGCCGTCATTCGTTGCGCATCCCGGCTGAAGCAGCGTGATGCCTGATACAGAAACAGCAGGGTCAGAAACAGCGCGACCGGGATCA…
>Psa5-MAFF212061_Contig_0000107
GGCGATACTCAAGCAGGCTGAACCAGGGCGCGAAGACCAATTGCCAGTCATGCAGGCCGCCGTCGTTGCCCAGATAACGCACGCTTTCAACCAGCCCGTGGCGCTGCGCGGGAGAACCGTCATCGCAGAGAATGGCGAGGCTGACCGGCTGGCCAATGAGTTTTTCAGGATCGTATTCGGTGTCCTGCACCACCACGTCGAGGGTGTAGCGGGGGACGCGACCGATGCGCTCGACCCCGTGCACACGCAGGGCCTGAAGCTGATGCTCGCCCAGCGGTGTGGTGAGTTGCAGCAGGCGGCCACTCTGGCTGAGGGCGGTGCCGAAGGTCAGATCCATTATGTAGCTCCCTTGTCTGGAATTGCCTGGTATCTCTGATTCAACAGGGATTACCGCCCCGT…
>Psa5-MAFF212061_Contig_0000108
GCGTGCCGCCAGGCTCGTACCTGATGCGTCTTTCGGTGACAGTTGGATTTCGTGGTTCCCAGAACACTAATCGCCCGCATCCGGCCTCGCTGTCTGTTCGTGTTCCTGCGGTCGCGCCTTTGCTACGCGCTTCTTTCAGCTTGGCCTCACGGCGTCCACCTTGCGTTTCGCTACAGTTGTCGTCACTTAGTCTGGCCACTGCTTTCAAGTGGCTGGTTTCGGCCCATGCCGGGCACACTGGGAGCGAACTTGTTCGCGATGGGCTGCGAAGCGGCCCAAAACCGGCCACCTTGGTTGTATCTGGTGCACCGAGTCGGCTGGTTTCGCTGCCGGTTCCCGGCAGTTCGCGGACGAGTCCGCTCCCACACAAGCGAAGCGTCGCCCGGTCCGCGCTGATAA…
>Psa5-MAFF212061_Contig_0000109
ACGGCGACGATCGGCGCCGCTCGATGGCTGGCGTTGTCGCCGGCCGGGCGGCAGGTCTACGAGACCGTTGCGCCGCTGGTCAACGAGATGGAGCAACGGTTGATGTCGGTGTTCAGCGCCGAAGAACAGCAGGTCCGTGGAAAAGCTGATCGACCGGCTGGCCAAGGACGGGCTGCCGCGCATGGTCAGCAAGGACTGAGCAGCGCACGCTGGGAGCGAACGCGCGGTGCCTTGGTGCCGCGCAGGATCTGATCCAGTTGCAATCGATGCTGGCGTACGGCGCTGGTGCAGCACTGGCATCGATGCGGTGCCGCGGCACTGCAGTGGCGCGATTTCGATAGCTTGTCAGCGCGATCGGTCGCGCCTCTTCGCTCTCGCCAGCCACACATCGCCGCAGGA…
>Psa5-MAFF212061_Contig_0000110
GGTGGTCGGCAGCTTGCCTTCCAGATCGACGCGACAAAATCAAACGCCAGGCCGGTTTCTTCATCGACGGTCTTGGGGATGACTTGCAGCCCCAGCGAAATCAACTGCGCGACCAGGCGGCGTTTGGCAGTCTCGACCTTGCGCCAGCGCTCGCCGTTTTCGACGATGGACAGGTCGGGAATGGTCCGATTGAGGCTGCATGCCACACAGAACTCACCGGCGTTGTGCGCCGGAAACAGCCAGTTGCACGCCGCTGGCGTGTCGAGGTTGGCGCAACGCCGATACAGGCCCGCGCCCGGTTCGTCACTCAAGCGCCAGGTCGCGGCATCAGGACCCGCTTCCAGTGCAGCCACCCGGCTCTGCTCTGGCAGATAACCCAGCGCCGCCGAACAGGCCAGG…
>Psa5-MAFF212061_Contig_0000111
TGTAGTCGGCGCTATCGGCATACATCGAAAACGCCAACGGCGATTTCGGCCCCAGCGCCAGGCCGATCAGCATGTTCAAGACAAACACCGCCCACACCGCATCGGCCGGCACGAAAAACATCGCGCAGCTCAGCAGGCCGACGAGCACCATCAGCCAGAACATCAGCTGGCGCTTGTCCCAGCGCCGCGTCAGCAGCGGCGTGATGGCCGCACCCACGCCCAGGGCCACCGAATAGCTGCCCAGAAACAGGCCAACCAGATCCGGGCGTTGTACGTAGTACTTGAGGTAGTACACGCCCGCACCACCGCGCATGGTGATCGTGATCATGATGATCAACGACAGCACGAACAGTACGCACCACGGTTTGTTCTGCAGCAGATCGGCGATGTCGCGACGAA…
>Psa5-MAFF212061_Contig_0000112
GGGGCGGCGATCAGAAACGGCAGGCGCCAGCCCCAACTGCCCATCGCCTCGGTCGACAGGGACGACTCCAGCGCATAAGCCACCACGCAGCGGCGGCGAAGGCAGAAAACGTCGAGACCGGGACGAAGCTGCGTACCAGGCCCGCTGAGTACGCGGCGCATGCTCCATGAGGTAGGCGCAGGCCCCGGCATATTCCCCGCCGGCCGAGAAACCCTGCGCACAGCGAATGATGGTCAGCAGAATCGGCGCCATCACGCCAATCGCTGCATACGTCGGCAGCAAACCGATCAGCGTGGTGGCGCCGGCCATCAGCAGAATGGTCATGGCCAGGGTCTTCTTGCGGCCGATGCGGTCACCCAGCATGCCAAAGAACACCCCGCCCAACGGCCGGAATGCGAA…
>Psa5-MAFF212061_Contig_0000113
CAGCGCGCCTTCGCCACGCCATCGGCGGCGACCATGGCGCTGCTGGGTTTCGGCAGCGGCTTGCCGTTTCTGTTGATCGCCTCGCAGACCTTGTCCGTCCGATTGCGCGATGTAGGGCTGGACCTGCAGGACATCGGCTTTATCAGCCTGGCCAGCTTTTTCTACCTCCTCAAGTTTCTGTGGGCGCCGCTGATCGACCGCTATGCGTTTCCGCTCACCGCGTTTCTGGGGCGCCGTCGCTCCTGGCTGCTGGTGGCGCAGATCGGCGTCACCATCGGCCTGTTCGCGCTGGCATTTTCGCGCCCGGATCTGAGCGTGACCGGCCTGGTCGGCTGGGTGCTGTTCGCCTCGTTCTGGGGTGCCACCCAGGATTCTGTCGTGGATGCGTACCGCATCGAA…
>Psa5-MAFF212061_Contig_0000114
CATCGTGTTCACCGATACGGTGGACACCCTGCCTGCTCTCGCTCCGCAGAGCATTCGCTTTCATACCCAGAACGTCACTGAAAAACAGGACGGCATTACTCAGTGGAGCAGCGGCTCGCAGTTGTTGAGCGGCAAGCTGCACTGGCGCAGTGTCGATTACCTGGCCCACGGCCAGCCGCGGGAAACCGTAATGCCTTCTCTGCAGGCCGCTTCGGCACCGCAGGCGCTGGAGCGTTACGAGTATCAGGGCCAGTACGGCTGGCAGAAACAGGACCGGGGCGAATGGCTGAGCCGGGTACAGATCGAGCAGCGTGAGTCGCAGGCTCGTCGTATTCAGGGCCAAAGCGGTGTGCGGCAGATGGAAGCCGGGCGCTGGTTCGAGCTGACCCAGCATCCGCT…
>Psa5-MAFF212061_Contig_0000115
TTCCGAAAGGTCCATCCGGCTTGGGGTAAAGGTACACTTTTTCGACTTTGGCGTCGGGTCGCATCATGAGGTGCTGGCTCCTGAAAAGAATCGGGAGCACAGCATCAAGCTTCAATTACCGGCTGGGAATGTGGGGTTCATGAGGCGCTTACGATGTAGGTGATGTCGCCCACCCAAGCCTTGTCAGGCTCCTTCACGGCGAACTGGCGATCCAGCAGGTTTTCCGAAATGGGTAAGTCATGAGCGCTATCAGTGGTCACTTTGAAACGTCGTTTGCCCTTGCCGCAAATACCGTGGAGCTGCATCAGCTTCTGCACACGCTCCTTGCCGACACGGACCCCATCGGCCAGTAAACCCCGCCAGATACGAGGCCAGCCGTAGCTGCCACGACTGCGGGCA…
>Psa5-MAFF212061_Contig_0000116
CAACGAAATTGACGACGACAGGGACTTCAGACTAACAATGCGAACCTGCGTCGCTGCGCTCCGACTGCCTGGCCGGATGAGCGTGGAATAGGTGGCCGGATGTTGGTGGACTGGGTGGCCGGATGGCGTGGAATGCGCAATCTTACTCAATCCCGCGCGCTTCCAGCGGTTTTTCCTAGTCAATTACCGCGCTTGGCGAACGCGTTCGCAGACGGCACCCAGCAAAAGCTGGCCGTGCAGCGTGTAAGTTGCCGAGACGCTAGAGCGCTCCGCTTCATCCGCAGCGTTCAGGCCACCATTCTTCAGAGCTTTCGCGTCAAGAGCCTTCCAGCGTTCCAAGGCCTGCTCAATGCGCGCTAAGTCTGCGGCGAGGTCGGCCAAGTCAATCAACAAGGGAGT…
>Psa5-MAFF212061_Contig_0000117
GAGGTGCGCCTGTAATGCGGAAAAACGCCTTGGAAGGGTACTGTTTGAAGGAAACTCGATGAGTTAACAGCGCAAAAACGTCTGATTATCTGATCGGGCGAGTTTTTTGAACCTCGATCCACGAGGGCGTCAAAAATCGATGCCTACTTCAGACCTTCCCTAAACCCTTTTTACCCGTAGGTAAACGCTTAAACACAGTCGTTGGTTTGTCTCCATCATCTTTTCTTCGGTTCCTACCTATAACTAAAAATTTTTCCTGAATGTCGGAGGAAGACATTCCGTGCCCGTCATCCACGATATTAATTGATATAGGTTTCCCACCACTCTCATGAAATCTTAGACTGACAGATGATGAGTCGGCATCATATGCATTAGATATTAGCTCTGCCAAGGCAGGCG…
>Psa5-MAFF212061_Contig_0000118
GATCGTGTGCGACGGCTCAGCTCGGCGCTTTCCTCAGGACTCAGGACGATATCTTGGGCGCTCATTTCTTTGCCTCCAACGGTGTAATCAACGAGCAAGCATAGACGATTTTACAGAGCATTTATTTTTGAGACGGTACACTAGCGCTGCCCGCACTTTAGCAGGGATTGTTACCTGGCCTTTGGATATGAGTGTGGCAGTAGCCATCGCGCTGTCCTCATCCATTGATTTATTCCTTACCGCAAAGTGAGTATCTTGGTTTATCAACTGCACCCTGTCCCACGGAGTGAGATGCACGTCATAAGAAGCAGGCAATCCGTATCAATCAAAGCCCCGTACTTCCTGATAAACTGCCGTTTTATGAGCAACCACCTCTGATACTGCGGGTCAGCCTTAGCC…
>Psa5-MAFF212061_Contig_0000119
TCCCGCTCACTCAAGCGCTGTGCCTGCCGTATGTGTTCGACTCGGTACCGCATCTGCGTCGCGCCATCGACGGGCATGTCGGCGACAGCGTGCTGCGCAGCTTCGAGCAGCGCGATCTGGTCGGTCTTGCCATCTACGATTCTGGCGCGCGCTGCTTCTACAACACCAAGCATCCGCTGCACCGCCCGGAAGATCTCAAGGGCCTGAAATTGCGGGTGGCTTCGTCGGACATCTTCCTCAAGTTGATGCGCATGCTGGGCGCCAACCCCACGCCGATGTCGCTGGGCGAAACGTTTTCGGCGATGGAAACGCACATGATCGACGGTGCGGAAAACAACATGCGCAGCTTTCAGTCCAGCCGGCATTTCGAAGCCGCGCATTACTGGTCGCAGAGCGAGC…
>Psa5-MAFF212061_Contig_0000120
GCCGGCACGGTAGTGCAGCGTAAGTCGAGCATGCCGTCGACGGGCGAACAGGCGACTGCACAGGCGCAGGTGGACGGCGATAGCAGCCAACAGCCAAGCATCCGTCCGATGACATCGCAGATAAAAAAGGCGCCTTTTCGGCGCCTTTTTTCTACTCCGACGACGACTTACTTCAACGCCTTGAAGCGCAGGCGCTTGGGGCCTGCGTCGTCGCCCATGCGGCGGCGCTTGTCTTCTTCGTACTCGCGATAGTTGCCCTGGAAGAACTCCACGTGCGAATCGCCTTCGAAGGCCAGGATGTGCGTGGCGATGCGGTCCAGGAACCAGCGGTCATGCGAAATCACGAAGGTATTGCCAGGGAATTCCAGCAACGCATCTTCCAGCGCACGCAGGGTTTCG…
>Psa5-MAFF212061_Contig_0000121
GGCGGTGCGGCATCGCGGCATGGTCGCTGGCGGCGCATTCGGCCTGGGCTGGATGCTGTTCCACCTGCTGGTGATTCCGCTGCAGGCCTTCATTTTCATGATGCTGTCGATCGTGTATCTAAGCCTGGCCGAAGACAGTCACTGAGTTTGCGTCACCCTTCATCTGCTTCAGTCCGCTTCATCCATCACCCTTAGAAACTTTCGTTCGGAGATCACCATGTACCTCGCCGTCCTGACCAACCTCGCTCAAGTCCAGAGCTCCACCGTCCTCGCCGTCGGCATCATGATCGGCCTGGCCGCGCTGGGTGCCGGCCTCAGTCTGGCCATCATGGCTGGCAAGTTCCTGGAATCGGCTGCGCGCCAGCCGGAGCTGATCCCGGTGCTGCAGGTTCGTATGTT…
>Psa5-MAFF212061_Contig_0000122
TGGTGTCGCTGACGTAATCGTCGAGACTCTCTTGGAAGCAAGGTACTTTGACCTCGGTGTTCGCCTTGGATGAAGCGTTTCATGGGCAACCCTTGCGATGAAATCCTGGGAAATCATAGCAAAGGTTTACCTTGAGTTTTTACACACTCTGGGCCGGTAACGGCCAGATAGCCGGTTGTCAGCGCTATGGCGCCCAGTGTCAACCCATTGGGGATTTCCTTGCGGCGCGCATCCTGTTCGGCGCAAATTGCAAACCAGACCAGCAGAAAAAATAATTTCATCACGCAAAAAACATCCTGCTTTCCGTAAAGAACCTATGCTGTTCAAAGGTCGTAGATGTCAGGGTAGACGTTGAAATGAAAACACGTGCGCAGCATACCTTTCCCGACAAGCAACAGG…
>Psa5-MAFF212061_Contig_0000123
CCCCGCTCGGAATTTGCGCCCAACAACATCAACACGCAGAGCGAGAAGACCTACGCGGCGTATGGCGTACTGCGCTTCGGCGTGGATGGCGACATTCCGTTCGATGGCAACATCGGGGTGCGCGTGGTGCGCACCGAAGTGGGCTCGCAGGGCGTACGCACCGGCACCGATGCCGAAGGTGGCGGCCTGATTCCGGTGGATGCGCAGCAGACCTACACCGACGTGCTGCCCAGCTTGAATCTGCGTTGGATGCTCAGCGATCAGCTGCAGTGGCGGTTTGCCGCCTCGCGCGGTATTTCGCGCCCGACCTTCGACAAGCTCAACCCGAACCTGAGCCTGAGCACCGGCACCTCGAACGGCGCTTCGACCTTCACCGGCACCGCGGGTAACCCGAGTCTG…
>Psa5-MAFF212061_Contig_0000124
AGAGAAGTTAATTTTGAAGACGGTACACTAGGTGGGGTTTGTGGCGCGGATACTTGGAAGGGTACTGTTTGAAGGAAACTCGATGAGTTAACAGCGCAAAAACGTCTGATTATCTGATCGGGCGAGTTTTTTTGAACCTCGAGCCACGAGGGCGTCAAAAATCGATGCCTACTTCAGACCTTCCCTTGAGGAATTTATTCTCGCGCGAAGAGCTTGACAAGAACTTTCCCGATCGAATTATGTTTGCCCTCTTCGATTTTGATGAGGCTTTCGATGACTGGAACGGCCTCAAAAAGGAATGTGACCTAGTTACCGACCCTCACAAAGGCTTGTCAAACAACTCAAGTGCAAATCGCATTATGCTTTGCTGTTGCCAGTCCCTGATATCGACATACTGAA…
>Psa5-MAFF212061_Contig_0000125
CGCAAATACCTGCTGTCCAGCCTGGATCAGAGCCTGCAACGCCTGGGCGTGGACTACGTGGACATCTTCTACTCGCACCGCTTCGATGCTGATACCCCGCTGGAGGAGACTGCCGGTGCATTGGCCAGCGCGGTGCAGCAGGGCAAGGCGCTGTATGTCGGCATATCGTCGTATTCGGCCGCGCGGACACGTGAGATTGCTGCGCTGCTGCGCGCGTGGAAGGTGCCGCTGCTGATCCATCAGCCGGCGTACAACCTCTTCAACCGCTGGGCCGAGCACGAGCTGTTCGATGCCACTGCGGAGCTCGGCGCTGGAGTGATCGCCTTCACACCGCTGGCGCAAGGCCTGTTGACCGGCAAATATCTCGACGGCGTGCCGGCCGACGCGCGGGTCAACCGG…
>Psa5-MAFF212061_Contig_0000126
CTGAACGCAGCATGTGAATCATTGTTGTCAGCGTACGACAAAGAGACGGAACCTAATAAAAGAATGCTTGTAATAGTGACCACCCTTAGATATTCATTAAGCATAGTAGACCTCTTGGGAACGTTATTTTATTGATGTTTTTACCGGCTTCAACAGTAAAAAAATCCTGTGTCTTCCGAAGGGTAGCTCAGAAAACGACACTGGTAGGGTTTACCACGATTACATTTCTGTAAGGTTTACGGGAACAAAAGCGCAGCCGTTGAAGGCGACTATCCATTTCAGTCTGCCAAGCGCGCCGAGAGTAGCTGTCCAAACTGTAATCTTCCCCTCAGCTACCTGAAAGGTACAGGCCCTTAGTATTTACCTCAGCGCCAAACGCGCTCCACCTGAATGGGCCAA…
>Psa5-MAFF212061_Contig_0000127
CCACTTTTTCAAGCACTCGAGCCATAGCGTCTGGCGGCAAGAATGACTTACGTCCGCGGCCAGGCTTATCGATCAAACCGTCTAGTCCCTGTTCTTGAAAACGCTTGCACCAAAGAGTGACTGAGCGAAGAGAGAATCCAACCAGGCGGGCTATTTCAACCCTTGAACAACCTTGAGCAGCTAACAGGATGACCCTCGCGCGGCGACCGTCACGCTGACTGATGGTGGCTGATCGTGTGCGACGGCTCAGCTCGGCGCTTTCCTCAGGACTCAGGACGATATCTTGGGCGCTCATTTCTTTGCCTCCAACGGTGTAATCAACGAGCAAGCATAGACGATTTTACAGAGCATTTATTTTTGAGACAGTACACTAGCTTTCGGTAGCGCGATCTCGAAAGC…
>Psa5-MAFF212061_Contig_0000128
CTGTATAGCGTCAATTTCCACGAGATCGAGCGACTGCAGCACGCCGGCGATTGGGATGGCGCTGGCCAGGCGATGGCAGCCGCCGCGCGTGCGCTGCAGGCAGCAGGCGCCGACTTCATCGTGCTGTGCACCAACACCATGCACTGCGTTGCCGACGCGATTACCGCCGCGACGCCACTGCCGCTGCTGCATATCGCCGATGCCACCGCCGACGCGCTCGTCGCAGCGGGCCTCAGCCGGATCGGATTGCTCGGCACGGGCTTCACCATGGAGCAGCCGTTCTATCGCCAGCGCCTGCAGGCACGTGGCCTGGACGTGCTGGTGCCGCCGGCCGAAGCACGCGCGCAGCTGCATCGCGTGATCTACGACGAACTCTGCCAGGGCGTGATCCAGCCCGAA…
>Psa5-MAFF212061_Contig_0000129
CGGAATGATGCAAAGCGCGATGGCCAAGCTCAACGCGATGAACATGAACTTGCAAGCGAACATGGTGAACCAGCAGAACCAAGCGACGGCCGCGACGCAGAAGTATTTCCGCCGCACCGGCCAATAAGCATTTCTCGCATGCGAGAAACACCAACACCCAAAGGACTCGCAACAATGCAATTATTTTTCGCACTTCTGCCTGGGCTGATCTTGTTCTGGCCGTTGCTCAAGCTCATCCAAAAAGGATGGCGCTTGTTCGCAGTGCTGTTCTTCGCGGCCCTCATCTCCGGCTGCGCAAGCACGTCCAACAAGTTCAACAAGTCGCCCTGCGCATCCAAATTCGAGAACGTCAACACGGACAACTATGGGAGCCAGAGCGATGCGTAATGTCTGGATGAT…
>Psa5-MAFF212061_Contig_0000130
TATCGATGCCTTCAGCATGCAGGCACCGACCATGGGGCTGCAGGAAATGGCAGCGCAGCAGATCAAGTTGATGCACGAGCTGACCATGGTCGGCTTCAACCTCAATGTCAGCGTCGGCGTGGCGCAATCGGGAAAGAACGCCGTGCAGACACTGGTCAAGAACCAATAGCATGCGCGCGCTGAGATACCTGGTGGTGCTGCTGGTGGCGCTGCTGCTGTCTGCGTGCAGTCAGCAGCTGTATTCCGGGCTCACCGAAAACGATGCGAACGACATGCTCGAGGTGCTGCTGCATGCGGGCGTGGACGCGTCCAAAGTCACGCCAGACGACGGCAAGACCTGGGCGATAAACGCACCGCACGATCAGGTGTCCTATTCGCTGGAGGTGCTACGCGCGCACG…
>Psa5-MAFF212061_Contig_0000131
TGATACGCCCAGGATTTCCTAGACATCTCAAGGCCATGGAAAATGGCTGATTCGGAGGTGTCCATGAGCAGTAAGCGGTATACGGATGAGTTCAAGATCGAGGCGGTCCGGCAAGTGACCGATCGTGGGTTCAAGGTGGCAGAGGTCGCCGAGCGACTGGGTGTCACCACGCACAGCCTGTACGCTTGGCTGCGCAAGTTCGGCAAGCCCGGCGTAGTACAGCGCGCTGAGGCGGACCAGAGCGCCGAAGTCCGGCGGCTGAAGATCGAGTTGCGCCGGGTGACGGAGGAGCGCGACATCCTAAAAAAGGCCGCCGCGTACTTTGCCAAGGGGTAAAGGCAAAGTACCTCTTCATGCAAGTCCACCGCGAAGAATTCAGGGTGTGCGCGATGTGCCGGG…
>Psa5-MAFF212061_Contig_0000132
CAAGGGCTATGCCGGCACCCAGCGCAATGCGGTGGCAGTGTGGAGCGGGGACATCGTCTCGCGCTGGGACGACATGCGCGACCAGATCTCCGGTGGCGTGAACATGGCGCTGTCGGGCCTGCCCAATTGGACCTTCGACATCGGCGGCTTTGCGGTGGAGAAGCGTTATGAAGACCAGGACCCGGCCCACCTGCCGGAATGGCGCGAGCTCAACACGCGCTGGTTCCAGTTCGGTGCGTTCGTGCCGATCTTCCGTTCGCACGGCCAGTTCCCGTATCGCGAGATCTGGAACATCGCACCGGAAGGTACGCCGTTCTACGAGAGCATGGCCTACTACAACCGTTTGCGTTCTGCGTTGCTGCCGTACATCTACAGCCTGGCCGGCGACACCTACCAGCG…
>Psa5-MAFF212061_Contig_0000133
GAAAGCTCAATCACCACATTTCTGGCACTGCGAAATGCCCAGCCGACTCGCTACGTTTGGAACGCTAAGGGAGAAGATATTTTGAACAAAATCCAGCGAGCCCGCGTGGCAATGAGCCCGCAGGCATGAGAGAAGTTAATTTTGAGACGGTACACTAGGATATTTAGGACTCGAAGACTCGAGAAGCAAGCGTGGAAGGCTGATAAGAAAGAATTCTGGACGTTGATTGAGCAAGATATAAAAAATGAGGGGCTAAAAGGTCGCTATGCACAGGCCTATCGAGATCTTCAAGCAAAAGACGCTAAAGATAATAAGGCTTATATTTCATCTCTGGTGAAATACAGACGGGAAAAAGCGCTGGAGGCTGAAATGCTAAAGGCGAATAAAGGCGATGTCAAA…
>Psa5-MAFF212061_Contig_0000134
CATTATCGAGGTGCGTAATGTCCCGCGTATGCCAAGTGTCCGGCAAGCGTGTGCCAGACGGGTAACAACGTCTCCCACGCAAACAACACGAACCCGTCGCCGCTTCCTGCCCAACCTGCACGAGCGTCGCTTCTGGGTTGCCAGCGAAAACCGCTGGGTGAAGCTCCGTGTTTCCGCGCATGCATTGCGCACCATCGACAAGAACGGCATCGATGCCGTTCTGAAAGAGCTGCGTGCGCGCGGCGAAAAGTGTCTGAGGAGTAAGCAGTCATGGCAAAAGGCAAGCGTGACAAGATTCGTATGATTTCCTCGGCCGCTACCGGCCACTTCTACACCACGGACAAGAACAAGAAGAACACGCCGGGGAAGATGGAAATGATGAAGTACGACCCGGTCGTG…
>Psa5-MAFF212061_Contig_0000135
ACCACGCCTGCCACGGCAGCGGCGCCGGCGGCGCAGACGCCGATGCCGCAGTTCGTCAGCAAGGACGGCAAGCATGCGTTGATGGTCGATGGAGCGCCGTTCCTGATCCTGGGCGCGCAGGTCAACAACTCCAGCAACTATCCCGGCATCATGGACAAGGTGTGGCCGGCCATGCAGGTGCTCGGTCCCAACACCGTGCAGGTGCCGATCGCCTGGGAACAGGTGGAGCCTGAAGAAGGCAGGTTCGATTTTTCCTTCGTCGATACGCTGCTCAATCAGGCGCGCGAGCACAAGGTACGGCTGGTGCTGTTGTGGTTTGCGACCTGGAAGAACAACGGCCCGCAGTACGCGCCGCATTGGGTCAAGACCGACAACCAGCGCTTCCCGCGCGTGGTCACC…
>Psa5-MAFF212061_Contig_0000136
CTCGGCAAGGATGCCGAGTTAGCCGCACCGGACCATGGATGGTCCGTTGCGGCGACCGCCGGATCAGTGTCAGGGCGAAGGAACCCGACGAAGTCGGGCCGGAAACGGAGCCGGGATTTTGCTTACTTTGATCCTTCAAAGTCAGTCGCCGAGGGGCGAAAAGGTGCCTTGAGCCGAACCCCAATCCACCTGAGATCGTAGAACCGCATTGTGACGCAGAGCGTCACGAACGGCATTACCACGCGGAGCGTGGGAACGATAGTCAAACTACTATGTGAGGCAAGGCATGCCATGCCATGCGATGCCCCGTGTATCAACGACCGGGCTTGCTCTCTTCCTCCTCCGGCATCTTCCTGAAATACGTCGACAGCAACGCACCGGAAATATTGTGCCAGACAC…
>Psa5-MAFF212061_Contig_0000137
GGCCACCGAGTAGGCATTACGCCAGCTGGGGCTCGCGATTGCGCTGGCGGCAAAGTGGCTGGCGCCCGGCACGATTTCTTTGCGTTGGCCAACCGGCAATGCCCAGTTGCGCTGCGCCGCCAGTGCCACGCCCAAAGCCTTGTTCCAGGCATCGTCGTTCTTCAGCTGCGTGCCTGGCGCCACGATCGTCGGCGCGAATTGCTTGCGTGCAGTGACCACCTGGCACATCGAGTCGCCCCACAAACCGCTATCCAGGCGACGCAATGCAACTTCTGCAACGGCCTGCTGGCCACGCAAGGTCTGGTCGCGCGCTTCCAGATAGACGGTCGTACTCAAACACAGCGAATCTGCAGCTGGCTGCGGCAACACATGCGACAGCCAGAGTATCCAAACAAGTTT…
>Psa5-MAFF212061_Contig_0000138
GGTGCGGATATACCACGGCGCCACCGCATTGACGCGGATGCCGTCTTCGGCCCACTCCACCGCCAGGTTGCGCGTCATCTGCTGCAACGCCGCCTTGGTCATGCCGTACGGCGCGCCGCTACGTACATGGGTGATGCCCGAGACGCTGCCGACGTTCACGATTGCCGACGCAGCATGTTGCGTCAGCAACGGATGCGCATAACGCGACAATTCAAATGCGGAAAACACGTTGGTTTCGAAGATGCCGCGCCACTGGTCTTCGGTGTAATCGATCGCGGCGCGGGTAATGTTGCCGCCGGCGTTGTTGATCAGCAGATGCAGGCCATCGGCATGGTCTTCCACCCAATCCAGGATGGCGCGGCGCTCTTCATCGTCGGAGACATCGGCGGCCAGCCCATG…
>Psa5-MAFF212061_Contig_0000139
GTTGCTGGGAATCAGCGCTGCACGGGGGCGTTATGTCGTCAACGCGGCTTGAGGTCTTGCGCGGCCACGAAGCGCGCTGGTGCCGACGCGCCAATCTCTGGTGCCGACGCAACCCGGTACGGCGCGTCTTCGCCACCATCAGCCGGCTGGGCGACGGCGTGTTCTGGTACGCCCTGATGGGGTTGTTGGTGGTGCTCGACGGCATGGACGGCGTGCGCGCATCGGCGCATATGGCCGCCACCGGCGTGCTTGCATTGACGTTGTACAAGGCGCTCAAACGCTGGACCCGCCGCCCGCGCCCGTATGCGGCGGACGTGCGTATTCGCGCATGGGTGGCGCCGCTGGACGAGTTCAGTTTCCCCTCCGGCCATACCTTGCACGCGGTGTCCTTCAGCATCG…
>Psa5-MAFF212061_Contig_0000140
TTTGTTGAGCCAAAACTTAGAGATTAACGCTTCGGTTTATTTGGATAAAGATACTATTAGTAGGCTTTTCCCTTTAGAGCCCCTTCCGTTGAAACTAGAGCGAATTCGCACACGCGCTTGGGTCAAAGTGAAGAGTGGTATTTAATCCGGAGATTTTTGCCGTGAATATTGAGCGCGTATTACCTAGATTTGTCTAAGTAGAAGTGCTCAAGTGATGGTATAGATTCGAGGACAGAATCAGCTATGACTACTCCAGTTGCTGTACTAGAAAAACCACACCGGGATGAAATCAAAGAGCTGGTGCAACTCGTTCGAATGGATGAGAAATATGCTGCGTTGGTTGCAGACGGTTTCTTACCTCTAGATGTGCAATCGAGTATATATAACTTTCAGAGAAAA…
>Psa5-MAFF212061_Contig_0000141
AGACTCAGGAAATAGAAACGCCTGCCGGCGGCCATGCGCCACGTCAAGATCAATCCAACACGCCTGTTCGTCTCGACCGCTCCGGCACTGGAGATGCCGCGTCGTCTCGATCCGGCCAAGCTATCCAAAGATCTCGGGCTGAGCGAGGACGCCATCGATCGCATCAGGAGCACCCCGACGTTCCACGAACAGACTGAAACCGGCGCTCCGTCCGTTGCGCCACTCGCTCGGCGGCTGCGCCTGGACGATCTGCGCGACAAGAAAGTGGAGTACAAATGGAACATCGCCAGTAATGGCAGCCTGGTCATCGGCGAAGGGCATCCTGGCGTGGTCCTGGACGAGCCGATGACAAGCAAGGACGCGCGAAAGAAGAAACAGCCATACGCGCAAGGCCATGTC…
>Psa5-MAFF212061_Contig_0000142
CCAGCAGCTCGTAACGAATGCCGGTTTCGTAAGGCGACATCGCGGCTGGCGTTGGCCACTGCAGCGCGCCATTCGATCTTCAGGTCGTCGTATTCGCCGAACGCGTGCGTGCCGCGCAGCTGATTGTTGATCAACTGCCGCGCGTACCACTCGGTGTTGTCGTCGCGCACGTCGAAACCTGCCAGTTCGTCGCGTCCGGCGCGGCTGCGCGCCACCTTCATGGTGTCGTGCACGTATAGCGTGGTCCAGCCGATGGTATGCCGGCCATATTCCCAGCCCAGCCCCAGCATGCCGTTGCTGCGCACGTTGTTGCGGGTGGTGGCGAAGTCGTAATTGGAATTGAACTCGACGCTATCGCCGACAAAGATGCCGTCCTGCTGCTTGCCGGTACGCGTGCGC…
>Psa5-MAFF212061_Contig_0000143
GCCAGCGCATAGCGGGTTTCCGAAGAGACCGTGCTTTCCATCTCGATGGTGATGTACTTGTCGTCGCGCGTGCGGCCGATGCCCATGTAGAAGCTGTCGTCCTTCTCTTCGTACACCAGCGCATCGTCCCTGGACGGCGTGCCCAGCACGTGCTTTTTTCACGCGCACGGTGAGCAGCGTTTCCGGATCGTTTTCGATATAGAACAGCGTCTTGTTGTCGTCGGCCCACACCACATTGGCCGAGACGCCCTCCACCGTGTCCGGATAGAGTTCGCCGGTCTCCAGGTTCTTGAAGCGGATGGTGTATTGACGGCGGCCAACGGCATCGTCGGCCCAGGCGAGGATGCGATTGTCCTGGCTCACCGCGGCATCGCCCACGCTGAAGTAGCCCTTGCCCTG…
>Psa5-MAFF212061_Contig_0000144
GCCGTTTGCGTGCGATGTCCGCCTGCGCGACGCGATGCAGCCGACCGCCGCACGCACAGGTGGCCATCCTTACGGCAGCACCAGCGCGATCGCGTGCGACTTCACGCTGGCGCTGAGCGAGGGGAACGGGTCGACGTTGGTCATCACGACGAGGTCGTCGATCGACACCACGTCGCAATTGATGCTGCTGTCGTTGACGCACAGATACGCGCCGGCGCCCACGCCCGGTTCATAGATCGCCTTCCACACATATGCCGGGACGACGACCTTGTCGGTGCCGATCGGTCGGTGCAGTGCCGCTGTCGAACGCCGGGCCGGTCACCACGTACAACTCGCCGTGTTGCTTGGCCAGCTGACGCACCTGCTCTTCGATGTGCGCCCACTCTCCGGTGTTGAGCT…
>Psa5-MAFF212061_Contig_0000145
AAGTAAGCAAAATCCCGGCTCCGTTTCCGGCCCGACTTCGTCGGGTTCCTTCGCCCTGTCACTGATCCGGCGGTCGCTGCAACGGGCCATCCTTGGCCCGGTGCAGCTTGCTCGGCGTCCTGCCTCGCATCCCCCGGATCAGCGCTAGGGCTCAGCCGTCACTGACGTCGCACTTTGCGTCGTCAGTCATATCGCGGTGAAGAAGCGCTTTTGTTTATGTGCGGTGAATACGGGGCAGGCATGACGTTGCGTGGCAGCTTGGTTGTGACGCAGAGCGTCACGGATGCATGCCAATGCGCGCATTGGCACAATAACCATCAGAAGCCCGGACACCTAACGCGCCTTCGCGCTGCTTTTGCCGCTGGCGCGCAGGATGTCGCTCCAGCGGCGGACCAGGTA…
>Psa5-MAFF212061_Contig_0000146
TGACGTACGCGACTCCTGCCACGCGTTCGCCCCTGGCACGTGCTCATTCGATAGCCGGCCAACAGATTGCGCCGCCGGTGCATGCGTTCTGCCGCGAAGACCGCAGCCGATGAAGCTGCGGGCAGCATGCTGGTGACAAGACCCCATCTCCACAAAACAACCACGGCGGGCCGAAGCCCGCCGTGGTCTATTCTCGCCCCAGCTTATGCCTTACGCGGCTTCGCGTGGCTGTTGCACCTGCGGCTTGTCGTAGAAGCTGGCCGCACGCAATTCATGCGGATCGAAGTCGTCCACGGTGATGGTGTCCATCATGATCTCGCGCAGCTCCTCCAGCAGTTTGCGCTCTTCCATGCTGATCACGCCTTCGGCCACGGCTTCGTCCAGCTGCGCCGGGAAATC…
>Psa5-MAFF212061_Contig_0000147
CCTCGATCCAAGCGAGCGCTACCTCAGATGGAAGCCGCATTTTTGCAACTCCCGGTCCAACCGCAGCCATTGCAGCCGAACTCGCATAGGCGCGACACTCGGAGCGGGAGCTGCTGCTGAACAGGCGCTGATGCAATGACGGAACGCGCTACGACGCGAATCACATGACAAAATGCTGGGTAGCTATCGCTCTACTGCTGGTGTGCGCGCCGGCAGTGAGTGCTGCGGCGTCTGGAAAAACGCCCTTGAATGACGCTTGCCGGGTACCCGGCAGTGCCGTACACGAGGCAGGTCTTGTGCAGATCGGAGGCATCCAGCAATGGGTCACGATCGAGGGCCAGGACTGCCGCAATCCAGTGGTGCTGATCGTCCATGGCGGGCCGGGCAACCCCAACACGC…
>Psa5-MAFF212061_Contig_0000148
ATAGCAAAGGTTTACCTTGAGTTTTTACACACTCTGGGCCAAGGATGGCCCGTTGCAGCGACCCCCGGATCAGTGTCAGGGCGAAGGAACCCGACGAAGTCGGGCCGGAAACGGAGCCGGGATTTTGCTTACTTTGATCCTTCAAAGTCAGTCGCCGAGGGGCGAAAAGGTGCCTTGAATTGTAAACAGATACCGCTGAATCGCAGGAAGCGTCATGCCCCTCAGGGAATCAGCCGATCACGGCGCAGCGTTTCAAACACCTCGAAAAAGGCATCATCACTCGCCTGAAACGCAGTAAAGCCCAGCTTGCGGCTTTTCGACATGTCGGTGACCACTTCGATTGGCCGGCCAAGGTCGGCGTCGGTGTGCCACGGTGAGATCAGCCGGTTGATGTCGCTT…
>Psa5-MAFF212061_Contig_0000149
GCGCTGCGCGCCGACCACATTCTGTCGGGTTTTTACACACTCTGGGCCAAGGATGGCCCGTTGCAGCGACCCCGGATCAGTGTCAGGGCGAAGGAACCCGACGAAGTCGGGCCGGAAACGGAGCCAGGGGGTTGCCTACTTTGGCCCCATCAAAGTAGGTCGCCGAGGGGCGAAAAGGTGACTTGAGCCTGAAACACATCGAACCGACACCGCAGAACCGCTGTGTGACGCAAAGCTTCACGAAAAGGACGCAGAGCGTCCAGAACGGCATGCGACGCGGAGCATCGGCACGATAGCCGCGTGCGCTCAGTAAGTCTGTAAAACGCTGAGCACTGGTGCGTAGGTAACGAGAGACTCGTACAGAGGGCATTTCCTACGTTGCGGGTCCGCGAGTGAACC…
>Psa5-MAFF212061_Contig_0000150
GTAATCGTCGAGACTCTCTGGAAGCAAGGTACTTTGACCTCGGTGTTCGCCTTGGATGAAGCGTTTCATGGGCAACCCTTGCGATGAAATCCTGGGAAATCATAGCAAAGGTTTACCTTGAGTTTTTACACACTCTGGGCCAGCATGAGCAAGGTGTTCGGTTTCGAGGCGTCGAGAAGAAAAGGCCACGCGGTGGCTGAGACCTGCGAAGCCTTGCTGCGTGGCGAGGTGGAGGCGTTCATTGCCATGGGCGGCAATTTCTTTCGCGCCATTCCGGACATCGACGCAATCTGCCCGACCGTCAGCCGCTTGAAAATCACCGTGCTGGTCAACACCAAACTCAACCGTAGCGCCACGGTGCACGGCCAGAAAGCCTTTTTGCTGCCGTGCGTGGCGCGT…
>Psa5-MAFF212061_Contig_0000151
AACATCGCCACGTTCCGGCAGGCCGGACTGTGGGTCAGCGTTCGATCCGTGATTTCCGCCGCTCCGTGATGGCCATCAGTGTGGCCACGCTGCTGAGCGCGCAGGCCTATGCGCAGGATGCGACCACCACTGCCGCGCCGGCATCGGATGCGACGACGCAACAGCTGGACACCGTGCAGGTCACCGGTACCCGCAGCAGCGTGACCAAGGCGCAGCTGGTCAAGCAGAACGCAGAGCAGATCGTCGATTCCATCGTTGCCGAAGACATCGGCAAGCTGCCCGACAACAACGTGGCCGAAGCGCTGCAGCGCATCTCCGGAATCCAGATTTCGCGCAACTACGGCGAAGGCAGCTCGATCGCCATCCGCGGCCTCACCCAGGTGCGCACCGAGCTCAATG…
>Psa5-MAFF212061_Contig_0000152
CAGCCATTCGTTGACGGTCCAGCCGCCCTGCCCGTCCGGCTCGGCGACGCGGAACTGCCCGCTTTCCAGTCCGTCGATCACGCGGGTGACAATGGCACGGGTGGAACCGTCGATCTCGTCCATGGTCAGCGTGGCGCGCCGTTCGAATGCGCTTTCGATGCCCAGTTTGAGTTCGTCGCTGCCGACCTGCGTGGAGGCGCTGTGCACGGCCTGCTCGGCAATCGGCAGCTTCTTTGCCGCAGCGGCCTTCTTTGCGGCCGGTGCAGCAACCACCTTGGTCGGCTGCCTGGCCACGCGCGGTGCAGCGGAAGTCGCGGTCTTGCCGCCAGTCTTCTTTGCAACGGTTTTCTGGCTTGCTGCATCAGATGCAGCAGTCTTTTTGCCGACAGCGCCCGCTGC…
>Psa5-MAFF212061_Contig_0000153
AACCTTGAAGATATCAAACAGCTTATTTAAGTTCTCAAGATAGACGACCACCATAGAATCAATCTGGTTCATCTGGCTACCGTCTTGCCCTGAAAGCACACCCCCCATCCATGATGGAAAGCCCGTTATGACCGGCACTATAGTGCTCCAGTACCATTGGACGTTGAACGCACAGCCGCAAATGAACGCAACCTTGAGAATTTCAAAAAAAACCTCTTGGAAGGTGCTAGTCATGCCTTGCCACATCCAACTGAAGCTACGGAATGTGAAATGCACCAACCAAAACGTCCCTACTGCCGCATTCAAAGCCAATAAAACCACGGACATTTTGGTTAGCACCACACTTTGTAGTGCTAAGTCCCAAAAATCATACATTTGTTGTGTAATGTGCATTGCATA…
>Psa5-MAFF212061_Contig_0000154
CTGGCCAGGCGACATGAGCTGTACGAGCAAGCCAGAGAGAAAAGGCCAGAGCGGTGGTCGAGGGAGACACGCAACTGGGAACCGATCGGCACCGTGCTGTTAAACCCGGATCGAGAGCAAAACGTTGAGAAAAAAGCAGCATAGTTAGACGGTTGACGCGACAACTACCTTGAAAAACGCCGGAGGCAGCGCTTTGAAGATTTGAGGGCTGAATTTGAAACTAGGGCGTTAGCCGCACGGAAAGGCTCGGCGACCCTCAAAAAACATGCAGCTCTGAAAGACCTCACTAAGCAACAATTGTGTGATTTGGTTTGGGCAAGGATTGATGACCTGCACACGACCTTACACAAGAAAGACGATCTGTCCCGAATGATTCGGGACTACCCCAAAATCAAGTCG…
>Psa5-MAFF212061_Contig_0000155
AGTGCTACGGTGCCTGTTTGGTGGCTATTCGTGCACGCCATGTCCAAGGCGGCAACTGCAGCCTCCGTGGCGGCGATACCCTGCGGAGTGGACCTGCAGCAGGTACGCATGGAAGTCAACAAAGCCCGCATCAATGACCCACTGCTGGCTCAAGAAGTCGCGGACTTCACGAACGATTGCTACGCACGTGCGCGCGCAAAGCTGTTTATGACTCAGCCCACCCTCAGCAAAGACCAACTCAACGATGTCAGCTGGATCGGATCGCAGTTCTTTCTACAGACGCCCGGCTACTACAGCGATGGGTTCTCCGGCTTCAGGTCACAGACTCCAAGAACCAGATGGCCATATGACGCAACCCGCGACGCCGGCCTGCCGCAAACCACCGGCGGTGGCGGTTTT…
>Psa5-MAFF212061_Contig_0000156
GGCGTTCATCCAGGACGTGGTCGGAACGGCCCATGTCTTCCGTACGCCATACAACAGCCGACTCATCGTGTGTGATCGCGTGCTGCGCGATGCCCTACTGGAAGGCGGCTTTGGAAAAGCCCCTCGTTCGCGCGGCGTCTGGCTTGAAGACGCCGCGAAATACTGATCCGTCTGCTATCGCCCCCCCTTCGGAGCCGAGGCGCATGCCGGCCAACGATGCCATCCTGCAAAGTCATCATGTCATTGAGCAAAGTGTTTTTCGTGACCATGATTTGCTCAAAAAATTGGTGGAACATGGGCTGATCGATGAACACACATCAGCGAATCGTTTATATCTTCCAGTAGACGGTGGACTGGCGGACGCGCTTGAAACCTCACCGCACAGAGGTCGGACTCGCA…
>Psa5-MAFF212061_Contig_0000157
CCGGTACCGAAGTGTCCGCGCTGCTCGGCCGTATGCCGTCGGCCGTGGGCTACCAGCCGACCCTGGCCGAAGAGATGGGCGTGCTGCAGGAGCGCATCACCTCGACCAAGAGCGGTTCGATCACCTCGATCCAGGCCGTGTACCGTGCCCGCGGACGACCTGACCGACCCGTCGCCGGCGACCACCTTCGCCCACTTGGACTCGACCGTTACGCTGAGCCGTAACATCGCCTCGCTGGGTATCTACCCGGCGGTGGATCCGCTGGACTCCACCAGCCGCCAGATGGACCCGCTGGTGATCGGCCACGAGCATTACGACACCGCCCAGCGCGTGCAGCAGACCTTGCAGAAATACAAGGAACTGAAGGACATCATCGCCATCCTGGGCATGGACGAGCTG…
>Psa5-MAFF212061_Contig_0000158
GCCTGTAATGCGGAAAAACGCCTTGGAAGGGTACTGTTTGAAGGAAACTCGATGAGTTAACAGCGCAAAAACGTCTGATTATCTGATCGGGCGAGTTTTTTTGAACCTCGAGCCACGAGGGCGTCAAAAATCGATGCCTACTTCAGACCTTCCTTAAAAGCTTGCTGAATTAAGAGTTACCCTGAATCCAGTTCAAAAAAATTAAAATCTTGTCGCAGCAATGCTTGCTTTTGAAATGATTCGTGATAAATATAGGGCGTACCGATTTTGTGGCTATTTATTTCAGAGCACTGTTGAATGCTGGCTGTTCATATAAAAAAACACCGTTTTTAGATTGTACGCAGGCGCTTTCTGTTATTGGCTATCCTCGACGGAGGCGTTCAACCGGTTTCTACAGAT…
>Psa5-MAFF212061_Contig_0000159
GGAAACAGCTGCTGGCGATGGGAGAGGTGCGCCTGTAATGCGGAAAAACGCCTTGGAAGGGTACTGTTTGAAGGAAACTCGATGAGTTAACAGCGCAAAAACGTCTGATTATCTGATCGGGCGAGTTTTTTTGAACCTCGAGCCACGAGGGCGTCAAAAATCGATGCCTACTTCAGACCTTCCTTAGCGATTACTCATTGTGGCCGTCATTTCGTCGAATTAGATGCACATTGTGGAGAATTAATTGCCTAAAATGATTCAATAACGAAAAACCTGTAGATGTTTCCGTAGATCGCAGCGGAAGATGGCATCAATCGCAGTGAGCCGAACAAACGGGTCCATTTGCAAAATGGGAAGGCGTTCACGAAGCAGGCGTTCGCGCAAACTCATCACCTGGAA…
>Psa5-MAFF212061_Contig_0000160
CAGGCGACATGAGCTGTACGAGCAAGCCAGAGAGAAAAGGCCAGAGCGGTGGTCGAGGGAGACACGCAACTGGGAACCGATCGGCACCGTGCTGTTAAACCCGGATCGAGAGCAAAACGTTGAGAAAAAAGCAGCATAGTTAGACGGTTGACGCGACAACTACCTTGAAAAACGCCGATCCTTAGGGACTGTGAATATCCAGGCTATGTATCAATCAGTGATAGCAGTAGCCGTGAGTGAAAGGAAAGCAGCTACCAGTCCAGCAGCACCGATTTGAGTCGATAGCTGTGATACGAACTGTTGTCCGTACTCAAAAAAACAAATGCTGAGCAGTACAAGCACGTTTGCAGCGATGGCATATTTCATGGAATCGTTACCTGCGTCATATAGAAAAGAAAA…
>Psa5-MAFF212061_Contig_0000161
GAATACGTCGAGGCGTGAGAGCGGCTGCTCGGCAAAGTCCAGAACAGCGCCTAAATCTTGAGCGACAGACATAAAAAATCCGGAATCCATAATCAGATTCCGGATTTTCCTGCTGGCCGAGGATTAGTCAACAATCCTTAAGTGAACAGAATTGGCCTGAAGAGGCGGGTTTTTGGTTCGGTTACCAGCGACCGCGTGGCGGGCCGTAGTAATAGCCGGGGCCTGGAGGCGGGCCATAGCGGTGGTAGTAGCCTGGCGGTGGCGGTGGTGGGTAGCGCTCGACCACCTGATAAACCGGGGCCGGCTGATAGTAGACGGGCGGCGGCGCGTAGTAGACCGGCTGCTGCTGTACATAAACCGGCTCGCGCTCGACGTACACCGTCCTGTCGCGGCTTGAAG…
>Psa5-MAFF212061_Contig_0000162
GTCGAGCGTTGCAGTACGCCCGGAATGATATCACGATCACGCCACTCTGGCTGCGCACCGTTTGCAGCGCTGCGCTCAGTTCGTTGACACTGGCCGGGGTTTCCCGATAAGCCGCCTCGCGCCAACCCTGAGCGCTGCCGACCATGCCGCAGGCAATCACCGGCAGGCCGGGCTCGGCGTCAAGCCAGTCGCCGCAGGCCTGATCGAAAGCCAGCTCAAAGCCGTCGCTGCACAGCTGCCCGGAAATCAGACGCGGCGTGGTCGGCAACTGCATGATGCCCGCGCTCAGGGCGCGCTGTTCCAGCACCTGGCCGTGTTCGCCAAGTCGATAAGCACGAAGGGAGGTCGTCCCCCAGTCGAGTGCAATCAATTGCGCCTGCATTGCTTCACCTGTTGTTT…
>Psa5-MAFF212061_Contig_0000163
CTTGATATGCGCCCGGTGTATTGGGCGAATGAATGTCGCGAACGTCAAACGGATGGCCGACATTTCGTGTCTCCGGTGCGACTGCGCCACTTCAGCTGCTTCCGGGATCTCTCACGAAAGACGAGGTGATGTATGGTTGAACTAGTATGCAGCGTCTGCAAGAAGCCCGCCTTGGGATTGGTCACCAAGCCGGTGAATCCATCCGACCAGCGTCATCGCAAATGTGATGGCGCAACGGTGGTGGCGCAGCAGAGCGTGGTTGTCCAGAAATCCGCGCTTGCCGCACAGGCAAGCGAAAAAGCGGCAGCACGCAAAGTCCTGACTGGCCGCGATCACCAGGGCAATCATGACAGCCGGACCAAACCGGAGGTGCGCGGAGGTCCAAAGGGCGATCGGCAC…
>Psa5-MAFF212061_Contig_0000164
GTCCATCCGGCTTTGGGGTAGGAGGTACACTTTTTCGACTTTTGCGTCGGGTCGCATCATGAGGTGCTGGCTCCTGAAAAGAATTGGGAGCACAGCATCAAGCTTCAATTACCGGCTGGGAATGTGGGGTTCATGAGGCGCTTACGACGAAACAAAGAACAGCATCATGAATACATAGGCTGCACTGTCCGTGTCGATACCCTGCGCGGGAGACAGAATGATCCACGAGAGCACCGACACAAACAGATAGTCGCGGGTATATACCACCAGCAACGTCGAGCACAGAATGATCATGATCGCGATCGGCAATGTCCAGTTGATACCCAGTTCGCTGTTCAACTGACTGGCCCGCGAAAAGCTCAGGGCCACGATGATCACCGACGCCATGCCCACACCACG…
>Psa5-MAFF212061_Contig_0000165
CGCAGCCCGACGTCCGGCCCTGAGGGCTTGTGCCCTGGACACAAAACGATCCGGAGAAGAGCCAGCATTAGGTAGTTTTTCAATGACCTGTTCAGCCCACGCCACATGCAGGCATGCATGAGCTACCCACCTGCCTCCTTGGCATTGCCCCTCGGTCGTCACCCGCACTTTGGTGAAGTTTGTGATTTTGCTCATAAGTCATCACCCCGGCGATGACCCGTTGTATCAAGTCCCGTGTAAAGCCTCGGTCAGGCCAAGCTCAGCCCCTCCTGGCGACCGAGGCGATGCCACACAAATTTTCTTTCCCATTCGTATGAGCGGAAGAATCGGTCTAGTCGCCGCAGCAAATTCGTAGCAAAAAAGAACTACTTTTCTTTTCATGCTGCGCTTCTCTGTCGG…
>Psa5-MAFF212061_Contig_0000166
GTAGAGAGACCGAGTTGTACGACGAGGTCAAACTGAAACTGTCCGATTACTACAAGGCCAATGCTGCGCTCAGCGCCGCGGTGCGTGCCGGCGATCTGGTCACTGCCAATCGCGTTTCCGACGAGCAATCGCGTCCGGCGCGGCGCGACCTGTTCGCAAAATTGGTGGAGCTGACCAAGTTCAACGTTGCCCACATGGACAGCGAGATCGCGCAGGCCGAGGCAACCTACCGGCGTTCGGTGCACGTCATGCTCGTGGCGATGGCGCTGTTCGTGCTGCTGGCTGCATTTTCCGGTTGGTTCATCGCCCGCAGCATCGCCGGCCCGCTCGGTCGCGCCACGCGGGTGGCCAGTGCCATCGCACAGGGCAAACTGGATAACGCCATCCACGTCGACAGCC…
>Psa5-MAFF212061_Contig_0000167
CGATGCGCAGGCGCGCAACGAAATTGACGACGACAGGGACTTCAGACTAACAATGCGAACCTGCGTCGCTGCGCTCCGACTGCCTGGCCGGATGAGCGTGGAATAGGTGGCCGGATGTTGGTGGACTGGGTGGCCGGATGGCGTGGAATGCGCACCTTGGCATATGTTTTCCGGCGTTATCGTGCGCTGCGTTCTGGCTGCGGCGACACTGGAAGGCGGCAAGGAAAGTGCCAAAGCGGTGATGACAGCGGTTGCCTCGCACCGTGAGGAGTTCGAGTTCGAACACCACGCGGGCGGGCCGAATCTCGATGCGACGCCCAACGACATCATCGCGCGCATTGAGCGTTACAGCGGCCTCGCACTGGCTGAGGCGTTCGCCAATCCCGAGCTTGAGCAAGC…
>Psa5-MAFF212061_Contig_0000168
ACTCGAGCCATAGTCGTCTGGCGGCAAGAATGACTTACGTCCGCGGCCAGGCTTATCGATCAAACCGTCTAGTCCCTGTTCTTGAAAACGCTTGCACCAAAGAGTGACTGAGCGAAGAGAGAATCCAACCAGGCGGGCTATTTCAACCCTTGAACAACCTTGAGCAGCTAACAGGATGACCCTCGCGCGGCGACCGTCACGCTGACTGATGGTGGCTGATCGTGTGCGACGGCTCAGCTCGGCGCTTTCCTCAGGACTCAGGACGATATCTTGGGCGCTCATTTCTTTGCCTCCAACGGTGTAATCAACGAGCAAGCATAGACGATTTTACAGAGCATTTATTTTTGAGACAGTACACTAGCGTGTGTCCCAGCGCCCCCCGACTATCCCTTTGAAAGA…
>Psa5-MAFF212061_Contig_0000169
AACACCATGCATGCACTGATCGTCGTATCGCATCCCGAACCGGGATCACTCACCCATCGAGTCGCCGCCGAGATCGCCAAGAGCATCGCGGACGCCGGCGCTGCACACACCTTCGAAGTCGCAGACCTGGCTGCCGAAGGCTTTGATCCGCGCTACAACCCGGCCGACCTCGCACTGTTTCGAAACCAGGGGCAGCCCCCCGCCGACGTGCTGGCAGAGCAGACACGGATCGAACGCGCCGATGCGTTGGTGCTGGTCTTTCCGGTGTATTGGTGGTCCTTCCCCGCCACGCTCAAGGGGGATCGACCGGGTGTTCACCGGCGGCTGGGCCTACAGCGAAACGAGCGGCGGCCTGCTGAAACGCCTACCGGTGCACTTGGTCGCCATCGGTGCCTCTGG…
>Psa5-MAFF212061_Contig_0000170
ATGGGAGAGGTGCGCCTGTAATGCGGAAAAACGCCTTGGAAGGGTACTGTTTGAAGGAAACTCGATGAGTTAACAGCGCAAAAACGTCTGATTATCTGATCGGGCGAGTTTTTTTGAACCTCGAGCCACGAGGGCGTCAAAAATCGATGCCTACTTCAGACCTTCCTTAAAGGATTGCACGCTTCCCTTCTGAAGAGAAACCGTTAAACAAACACCTATGCACGAATTCAGGCGGCAATGGTCTACGACTCAATGACCACGCCGCGCTGAACGGGCAACCGTGTTCTGTTTGACGTTGAATTCGACTGTCGGTGATTCGTTTCAATAAACGGCTTCAAGGAATGCTGCCAGGGTCGGCGATACACACGAAAACAAGATATCAACTACTTACTTCTCGCG…
>Psa5-MAFF212061_Contig_0000171
CTGCTGCCAGGTCGGCGCATCCATCTCCCGACGCCCTGCTCCCGGTTCCAACGGACCGCGCAGGTGATCGAACCCATCGCGGGCCAGCCCAGGGATTCCACGCGAGTACACCGTCAAGCCGGACCGTAGCGTCTCGATGTCGCCGCGATACTTCTCGATCATCGGCGCGTACTGCCGAGCGAGCTGCTGCGTTGAAGGGTCTTCCAAGACGGAGGTATCCGCTTTGCCGGCCCCATCGACTGGCAGGAAGTTATGCATGCGATGCGATTCACCCAGCTTGACAGCCGCAGACACCGGATCACGCGCATCCAAAGGCATCGGGGTCGTTGGCGTAATCAGCGGCCTTTTAAGACAGCAATTTCCTGCGGTGTGGCATAGACCTTGACTTGACCATAATGC…
>Psa5-MAFF212061_Contig_0000172
CTGGCGTGCGCAGTTCCAGACCAAATACAACTGGAACGCGTGGCGCGCGTCGTGGGACATGAACTACGTGGACGGCAACCTGCGCGTGACCCCGGAGAGCTATAACAGCAATCCTGGTTCGGCCAGCCCGATCAAGAACGGCTCGTACGTGTACCACAACTTCCAGTTCGGCTATCAATTCCCCGGCTCGAAGATCGACGTGTACCTGGGCATCGACAATGCCTTGGACAAGGATCCGCCGCGCAACTACTTCGGCTCGGATTTCACCTCTGCGCTGTACGACAACGTGGGCCGGTTCTTCTATCTGGGAACGACCGTGCGATTCTGACGGCCTCACGCGTGTCGAAAAAGCCCCGCGTGTCGGGGCTTTTTTTGTTGCGGCTTGGCAACGCGGTGGAT…
>Psa5-MAFF212061_Contig_0000173
CTTGAGTCGAAAACAAATATCAACTGACATCGCAAAACCGCTGTGTGACGCGAAGCGCCACAAAGAGGACGCAGAGCGTCCAGAACGGCATGCGACGCGGAGCGTCGCACGATAGTTGAAAAAGCGCTTTTTTATCGCGATGGCACTGACGACGCAGAGTGCGACGTAAGTGACGGCTGAGCCCTGGCGCTGATCCGGGGGATGCGAGGCAGGACGCCGAGCAAGCTGCACCGGGCCAAGGATGGCCCGTTGCAGCGACCGCCGGATCAGTGTCAGGGCGAAGGAACCCGACGAAGTCGGGCCGGAAACGGAGCTGGGATTTTGGTTACTTTGATCCTTCAAAGTCAGTCGCCGAGGGGCGAAAAGGTGGCTTGAGCCGTAAACATATCCAACTGAAAT…
>Psa5-MAFF212061_Contig_0000174
TGGCTTCAGCTGCGTGGGGTCCACGTCGTAGCGCGAGCGATCCAGCGCATAGCGCACCGGGACAATGGCGATATTCGGCCCACGGAAAGGGCACAGGCTGGTAGCGGTTGCCGGGGTTTTGGGGAACAGTGCAGCACGTCGTTGTTGATGGGTGCCGTTTTTATCGGTCATGCGGGACATTCTCTGCGCAGCAACGGGTAATTCACCCGCCGTATGCAGAACACCGTTCCAAAAAGTATGCCGAGATAAATTTTATCTATTTAAAACAAGTAGATAGAGTTAGGCGATGAAGGCCAGGCTCAATTGCCAGGCAAAAAGCACCCAATACTGAGCAAGCTTTTGCGCACATATGCGCAAGCTCGTTTAGGTGCTGCAGGGCGTGAAATAAAAGCCGCACCT…
>Psa5-MAFF212061_Contig_0000175
ATGGTGGCTGATCGTGTGCGACGGCTCAGCTCGGCGCTTTCCTCAGGACTCAGGACGATATCTTGGGCGCTCATTTCTTTGCCTCCAACGGTGTAATCAACGAGCAAGCATAGACGATTTTACAGAGCATTTATTTTTGAGACGGTACACTAGGTTCAGCGGTAAAGTAACCTGCTTTAATACGGATTAATAGGGATTAATAGGGATTTTCACTACATAAGTAATGTAGTGGTCTAATGATTTCGGACACTCATTTAGGCGAGAATATCGCCAGATAGAGGTGTCTGATGACCAAACAACGCCGTACCTTTTCCGCTGAATTCAAACGTGAGGCCGCAGGCCTTGTGCTCGATCAAGCTATAGCCACATTGAAGCCTCTCGCTCGCTGGGAGTGGTCGA…
>Psa5-MAFF212061_Contig_0000176
ACCAGGCCCGGCAGAAGACAGCTCAAGGGACACCGAAGCAGCACCCGGAACCCCTGCCCCCTGCGAGGGGGCAGATACCTGATTTGCACCATGTTTAACATCCTCAACCTTGCCCCGAAGCGCCCCCCAAAATCGCCATGGCGATGGGCCTGAGCACTTCTTCGAGCACATGCTTGTAGGTGGCCACCGTCTGCCTAGTGAGGCCCGCCACGCGGCCGATAGCGGCTTGCGTGAGGCTTCGCCCTTCTGTTGCAGCAAGCGGCACGCGGCGCGTACCTTGGACTCGGTGGCCTTGTGGCGCACGTCGTGGGTGCGGGCGGCGGCGAGGCGCTGCCGCTCGATCAGCGGCAAGTCCTTGTCAAGCTGCATCACGCCCCGGTGGCACCGGCCGCTGCCGGT…
>Psa5-MAFF212061_Contig_0000177
ACAGGCAGTTTGATGCTGCAGTGACAGCAATTGCAAAAGACAATGATCCAGTCAATGACTACACCCTGCCATTGAAACTGATCAAGAGCGCCAGAGAAGACGAGGCTAAGGCTCAGATCTCGGGATGGAACGCTTTGGTCGACCGGGTGCGCCAAACTAATCCGGCCGTCGACCTGAACGCAATGAGTAGGATAGGAAACCTCTCGCGTAGAAGATTTTGTTGAGGTCAATCCAGCCAATCCAGATCCAGGCACGGCCAGGGATCACGTTCAGCCATGACGGTTCGCTGCCCATGACGCCTCAAAACATTTCTGCACAGGCAGCTTACTATTTCGATAAACCGCCCAAAGGCACGCCGGGACTTTCAGCACTTCAGACGACAGGCATCGGGTTCCACGG…
>Psa5-MAFF212061_Contig_0000178
ACTGATGGTGGCTGATCGTGTGCGACGGCTCAGCTCGGCGCTTTCCTCAGGACTCAGGACGATATCTTGGGCGCTCATTTCTTTGCCTCCAACGGTGTAATCAACGAGCAAGCATAGACGATTTTACAGAGCATTTATTTTTGAGACAGTACACTAGCTGCTCTCCCACTGCCCCCGGAATCCCTTGTCAAGATATTTTCCACAGTACGTCGCTTCCGCTATTGAATTGGGTGGAACATTCATGCCCATCAAACTAATTTCAGTCCCTGAGACCTTTATTATTAGGGCATGACCATGCTCTAGAAGGCAGGAAGTCTGTCGCACCCCTAACATGTGGTGAGCAAAAAGTGCCACAATACCTCCATGAGAAACAACAATAACCCGGCCTTGGTGATTATT…
>Psa5-MAFF212061_Contig_0000179
TGGATGACGTGCTTGTCGTCGGCCGACACAATCGGGCCTTGGTAGGTCTTGCCGGTCTCGGGTGCGCGCAGCTCTGGTTGCTGCCGGCCGTAGTCCTGGCGCTCGTACTCGGCCGGCTTATGCTCCGGGTATTGCTGCCCTCCGTATTGGCGCGCTACGTCGCGCACGCGTTCGATCTCGCGTTCGTCGGCTCGGCGTGCGGTCATCATCGCAAGGATCGTTGCCCATTCGGCCTCTTGTTGTCGGCGTTCCTCGGGCGTAGGCGGGCGCTCGCGCTCGGCCTCGATGGCGGTCTTTGCTGCCGGCTGCCGTTTCCATTCGTTGCCCTGCAGCTCGTTGTCGTACAGCACGTTGCCCTTACGGTCGTAGACCTGCACGCGGTCAGCCAGTTTGTTGTGC…
>Psa5-MAFF212061_Contig_0000180
CCAGATCGCCGATGCGTTGTCACCGACCATGCGGACGCTGATCGATAACCTGCTGCTGACACCACCAGGCAGCCACCACAGTGATTGGCACACGCTCAAGCGCGAGCCCAAACGCCCAACCAACAAGGAAGTGCGCCATTACCTGCGGCACATCCAGCGCCTGCGCATCCTGGCCGAGCAGCTGCCGCCGATCGATGTTTCGGTGCCTAAGCTCAAGCAATTCCGGGCGATGGCCCGCGCACTTGATGCCGCCGAGTTGGCCGAACTGGTCCCGATCAAGCGCTATGCGCTGGCCGCGATCTTCATCCGCTCCCAGTATCGCAAGACGCTCGACGATGCGGCCGACCTGTTCATCCGCCTGATCCAGAACCTGGAGAACACTGCGCAGCAAAAGCTGAT…
>Psa5-MAFF212061_Contig_0000181
GCAGCAACGCAAACAGGAAGGCCGGCGACACTGGCTCGTCGTTGGCCACGCGTGCATCGGTATTGCGCAGGCCTTCCAGCACCATCGCGCGCAACGCACCACTGCGGTTGGACTTCAATGCCGCCGCGCTTTCCGGGAACAGCGCACCGAGCAGGCCGTAACGCTCCAGGCCTTCGAAGCTGGCCACACCATGCCCGGACAGGAACAGCTTGAGAATTTCTTCGAACAACCGCGCAGGCGCAGCTTCGGACAGCAGCCCGGCCAGACGCGGAATGGGTTCGGCGGTTCCGGCTTCGATGTCGAAATTCAACTTGGCAGCCAGACGCACCGCGCGCAGCATGCGCACCGGGTCTTCCTGGTAACGCAACTGCGGGTCGCCGATCAACTTCATCAGGCGCG…
>Psa5-MAFF212061_Contig_0000182
GTGCCAGCGTTATGTTTTCGCGACAGACGGCTGCTTGCCTGGATAAATCGCTTCACCTGCAATGCTCGCCTCAAGAAGCAGACGACACACCGCAATTAAAGATCTCAGGCACACAACAGTGTTTGGTCGGGGTAAGGGGATTCGAACTCCTGACATCCTGCTCCCAAAGCAGCGCGCTACCGGACTGCGCTATACCCCGGTAAATCAAGGCACCTCAACCAGCTGCCTGCGACCTGATACGAGTGGCATCAGATCTTTAAGATTCGGCTCCAAGGTTACCCTTGAAGCCAAAAATGGTGGGTCGTGTGGGATTCGAACCTACGACCAATTGGTTAAAAGCCAACTGCTCTACCAACTGAGCTAACGACCCTCTGTTGTGTGGCGCGTATATTACTGATT…
>Psa5-MAFF212061_Contig_0000183
GGCCTGTACGCAGGGGGAGCTATGTATCTGCACCTGACCCAAGGGCACTTCGCGGGCTTGGCCTGGGACACGCTATGGGAGACCCGCAAGCTGCCCTGGAACGACCGGCGGATGCTGTACGTGCCGTGGTCATGGTGTGTGACGGCAGCCCTGACGTTCCTGCCGGTCGGCGTTACGTTGATGGCCGTTTTCGTGCGCTTGAAGCCCAAGACCTCGCTGCACGGTGATGCCCGCTTTGCCAACGACCGCGAGCTGCGCCAATTCGAGTACCAGGGCGAATACAAGAACACCAGTAAGGCCCGCAAGTAGGCTTTACGCTCACTGCATGCATTCAGACAACAGACGAGGCATTACGATGACCACCGAAAAAGTGTTCGCAAAAAGTGACGCAAAAGACGT…
>Psa5-MAFF212061_Contig_0000184
TGTGCGGAGGCCAATTTAGGTCTTAGGCTCTGACATTTTTGTAATTCTGAGGAGTGATCCGGGTTCGATATCATTGAGCGTTGGGCATTGAATAAAAGATGGAGTAGTGCTCAGCTGATCATCTGCAATTACAAAGCAATGGAAGAATTCTGGAGGCGAATTTGTGTCAACAAACCCTTTTTCTTCAAGTTGTAGGGTGAGGCTGCTTGGATAATCCTTTTTCGGAATGACCTCGATCAAAAATTTCATGCATGTGCTCAGTGGGATGAGATATTATTCATAAGGTGCCTGACAATCTTGTCAAGTCTACAAATTTTGCAAAAGCTTATAGCTTGCTCTTAGAAGCGGCATAGGACCTTTTACTTTAAGCGATTGAATGATCTATCATTCAAGAACTTA…
>Psa5-MAFF212061_Contig_0000185
GCAGGCTTCTTCCTGGATGCCGCCACTGTCGGTCATGATCAAGGCCGCGCCTTGCTGGAGCGCCAGCATGTCCAGGTAACCGACCGGACCGATCGCCCGCAGCACGCGATGCCGCCGCGGCCGCCACGCTCCCCAGCGCATCCAGGCGCGTGCATCGGAAAGACCAGCGGCAACCCCTGATCCTCGGAGATCGAGGTGACGGCCTGCATCAGCGCCGCGAAATGCGCGGGATCTTCGGTATTTGAACGGCGATGGCAGGTAAGCAAGTGATAGCCGCCTTCGCGCAGGCCAAGCCGTTGCAGGATGGTCGAGCGGCGCAGTGCGGTCTGGGCATGCGCCAGGGTCGCGTCGGCGACAGTGTTGCCGGTGATGCGGATGCGGGCGCCGGTCAGGCCTTCA…
>Psa5-MAFF212061_Contig_0000186
ATCACCACATTTCTGGCACTGCGAAATGCCCAGCCGACTCGCTACGTTTGGAACGCTAAGGGAGAAGATATTTTGAACAAAATCCAGCGAGCCCGCGTGGCAATGAGCACGCAGGCATGAGAGAAGTTAATTTTGAGACGGTACACTAGAACCAAAACATTGGATGAGATGGTAGGGCGAATTGAAAAAGCCCACGATGCTGCTGACCAGTTGCCGACTGACTTGGAGACATTGGCAGAGTCGCAGAAAAAAGTTTCTGATCTGCTTTCGCGGGCTGAGGGAGATAAGGCTCTCCTAGCAAGCATACTAAGTGCTGCTGAGCACGTTGGTCAGGAAATGGATACTCGATCGGCAGAGGCGAAAGAAATCTTGGAGCGTTGCGAATCCGCATACTCTTCC…
>Psa5-MAFF212061_Contig_0000187
TCAAGCGCTGAGTAATCAGTGCCTGAGGCGCTATGGTTTGGTGACTGCGCAGGATCTTGCCTCAGCGCAACGCTGAGCAATCCAACCGCCGGATGCGGAAAACCGCACGTCCGGTGGTGTGGGAGGGTATAGGGCTTGTCCCTCTACCCCGACCCGATCGAGATATGTGTATGGTGCCGAAAAGCGCGCCTGGCCGCTTTGTAATAACGAGGGTGTAAACCACAGGCCGATCAGGGCATATCGAATTGATGAAGCAGCGCCATCATGGTGATCACCAGAATTGCGAGCCCTGTTGCTACCGTCCAGTTTGCTTCTGCGGTGTTTGAAAACCACGACCCTCTGGACGGATATCTACCGCGTGACAAAAGTCGCACGATGGGCCAGCCAACGGGATAGCAG…
>Psa5-MAFF212061_Contig_0000188
GATTCCCGGCGCGCAGGTGTTCCCGGGCTTCAAGCTCTCCGACGCCGGTTACTACAACCGCAACAGTCATTCGGTCTACGCCGATCTGGAAGCGGATCTGACCGAAAAATTGTCGGCCGGGCTGGCCGGGCGCTACGAGAAGTACAGCGACTTCGGCGACACCGCCACCGGCAAGCTGTCGCTGCGCTATGCCTTTACCGACAAGGTGGCGGTGCGTGCGACTGCGTCCACCGGCTTCCGCGCGCCGTCGCTGCAGCAGCAGAACTTCCAGTCGATCGCCACCCAGTTCCTCAACAGTGGCCCAGCCCAACGGCACGGTGACCGCGATTCCGTTCGAGATCGGCACCTTCCGTACCGATAACCCTGCCGCGATCGCGCTCGGTGCCGAACCGCTCAAGG…
>Psa5-MAFF212061_Contig_0000189
CCGCCACTGCGCGCAGTCAGCCCGCCGATCTGGCCATTGCCGCCCAGCGTGCCGCCCGCATTGACCTGCACGGCGGACACCAGCGAGCCGTTGACGGACAGCACGCCGCCGTTGACCAGCGTGTCCCCCCGATAAGTGTTGGCGCCGTCCAGAATCAGCCGGCCCGCGCCGGATTTGATCAGGCTGCCTTGGTACTGGCGCTGGGCAGCGGCAGTAGCACGCGCGGTGCCGGTGGCGTAGTCGGCCTGGTCCTGCTGGCTGGCAGTGCTGGCGACGCCGTTTTGCCAGCCTTTGCTGATCAGTGTTTGCCGCCAGGAGGCTTGCTCGGCGGTGTCTTCGGCCTGACGCTGAATCAACGCCTGATCGGAGATGTTGTTGCTCCATGTATCGGTCAAGCCT…
>Psa5-MAFF212061_Contig_0000190
ATTAATTTCTTGATCCCAGCTTCGGCTTGAGCGATCTCTTGAGCACTCATAGGAGCCTCGCCGGAGGTGGATTTCAAAATAGGCACATCTCTCGCATGCAAGAGATTTGCCAAATAAATTGTACTCCATGCCGAGATCATTAATGATCTCAAAAATGCCGCCTCAAATATATACACTTAATAACCTCATCCGCCAAGCCGCGAATATTTTTCACCGCATATTTGAGCGAACGTCTGAATATCGTCTTCTTTAATTTTCAACCTCGGAAACAACTCCCGCCTTGGATGCTAGAAAATATGCCGTTGGCTTTAGGGTGCTGGAATAATCTTTTAACACCACGGATAACATCGGTAGTAGGCTCAATATCGTGAGTCAGCATGAGAACTGTTGTATCACGGA…
>Psa5-MAFF212061_Contig_0000191
GAGCGTCGAGAACTGCATTCCCACGCTGGAGCGTGCGGAACGATAATCCCAACTATCGTGCGACGCTCTGCGTCGCATGCCTTTCTGGACGCTCCGCGTCCTCTTGCGACGCAGAGCGTCGAGAGCTGAATTCCACTGGAGCGTAGGGAACGATAATCTCAACTATCGTGCGACGCTCTGCGTCGGCATGCCGTTCGCTAAAACCATCTGTCCGGCAACAGATTCCTTGCATACCAAGGTCTGCGCGGCACACGGCGTAACAGGTTGCTCAATTTGTCATCCGCCGCAAAGGTAATCCGCAGCGCAAGCTTCATCACTTCCGGGTCCATTTCCATGGTCGTGCCTGCAGCCTGACCCGGCACGGTGCTGCAACCGTGGGTTTCCGGGCCCAGCCACGGG…
>Psa5-MAFF212061_Contig_0000192
GCTGTCACCGGTCCCTCCGCACAGCAATCGTTCGAGGTGCGCGTTCCCGAACAGCGCGATGCGCTGCATTTGCCCCGTCAGTTCGAGGGTAAAACGCCCGCGTACCAGTATCGGGGGCGGCCTCCCGGATCCTGGTACGCCCACGGCTGCCGACCTGGCAGCGTCCAGCACCGTGATGCGGGAACAAGATGAGGACCCCTTCGCAGGGGCAGCGGATGATTTCCCGGCATTCAACGAAGAGGAGCTCGCATGGTTGATGGAGCTATTGCCTCAGTGAGGCTCAGTCGGTGACTACCTGAGCGTCGGCAGGGATTGGTGTAAGTAACCTTTACTGACAGCGAGTTAGCCCACTTTTGGCTGTTTTTTACACAAATCCCTGCCTCCCCTCAATCTCGTCTC…
>Psa5-MAFF212061_Contig_0000193
TTTCGAAAGTCCAACCGGCTTTGGGGTAGAGGTACACTTTTTCGACTTTTGCGTCGGGTCGCATCATGAGGTGCTGGCTCCTGAAAAGAATTGGGAGCACAGCATCAAGCTTCAATTACCGGCTGGGAATGTGGGGTTCATGAGGCGCTTACGATATTATGAATGCCTACTTTATCAGTGTGCCCACTGCGGCAACTGATCCCCTTTCATAGCTGCCCTGCAGCAACCTATCCGCTTGGCCATTTCCTTGCGCCAACCTGCACCCGTCTCTTTCTTCCGGAAAGAGACGGGGTCTCCTACCGTTGCTGCAGTCCAACTCGTACGAGGCTTTGCGGCATTCCCCCTCGTGACAATCGGCGTGACAAATACCGTAAGAATTAAAATTTAATAAGCCAAAAA…
>Psa5-MAFF212061_Contig_0000194
GATCGTGTGCGACGGCTCAGCTCGGCGCTTTCCTCAGGACTCAGGACGATATCTTGGGCGCTCATTTCTTTGCCTCCAACGGTGTAATCAACGAGCAAGCATAGACGATTTTACAGAGCATTTATTTTTGAGACGGTACACTAGCATTCGGCGACGAGATTTGCTCCAATCTGATGTTTAGCCACATCAAAGCACCGGACTATGCACAATCGCAGATGCATATGGTGCAGTTCACAATGTCTGGGAGCATGTGGCAGTGTGTGGTATGGCACTGCCCTGAGCGCAATTAACGACTGAATCAAGAAATGGCGCTCAATCATCTGTACGCCAGACTTCCGTTTTGGCCAGAAGAGGCCAGTCATCTTGGCCATACTCATGCAGCTGACTCTCGGCGGCTAT…
>Psa5-MAFF212061_Contig_0000195
ATCGGTGCGTCGATGCCCTATTCAGGGGCTGCTCGTTCGCGCGCAGCTGCCCGACAGACGAGTGCTCCTGCTGTGGCCTGTCCCATCATGACTATCGGGTTGATACGGCGTTGCAAACCGATGAGTGCCAAGAATGCATGTCATGAGGATTGTCCGGATTATCCGGCTGCTCCAGATGGCATTTGCACTGATTATGATGATGGAGATCGCTGAAATTGAAGTTGATGATGTGCGCAGATAGTTAGTATTTGTGTCATGCGTTGTGTGCATGTAGGCCGCCAGGGTGCGAGACCTCCCTGCGTCGCCTGTATGTGCAGCCAGAGGGCCGGATGATTCACCGGATCAAGGTCGCTCTTGTCCCGCCGATGTCCGCTCTAAAAGTGTGGCGCAGGTTTTGGT…
>Psa5-MAFF212061_Contig_0000196
AGCCGTCCGCATCGCCCACGCCGGCGGCCGACGCGGACGACTTTTCCGTCTTCTGACCAATTACCCGACACGAGCCAACGTATGAAACTCATGGTGGTGGAGAGTCCGAATAAGGTTGCCAGTATCCAAGGTTATCTCGGCGACGATTGGAAGGTGGTCGCGAGTGTGGGCCATATTCGCGACTTGCCGCAGCGCGAATTTGGCATCAGCAAGCCTGATTTTTCGCTTCAGTACGAATACATCCCGCCGCAGAAAGTCGGCGACCGCACGTTCCCTGGCGCTGCTGAGCGCGTGGCACGGATCAAACGCGAGGTCGCGAAAGCCGAGGTCGTCTACCTCGCGACCGATCCGGACCGCGAGGGCGAAGCGATCTCCTGGCATCTGAAGGAGGCGCTTCAG…
>Psa5-MAFF212061_Contig_0000197
CCTTGCGGCCGCCACCACCAGGCTACAGACGCGATGGCGAATACGTCCGTGGCGGCGGTGTGCGAGGCGCACAAGGATCAACGCATTGGCTGAGCGCTCATGCTCGCCCAGTTTCCCACCGACACAGTTCCTCGCTTTCTTGCAACGCACGCTTGAGCGTTTTCAGCCGCTCATCCAGCGCCTGGGTGAGCGCGTCGCGTGGCAATGCGCTAGACGTTTGCCTCCAATGGTTACGCAGCGCGGTGCGTACGGCCTCGATGGTCGCAATCGAGAGGGACTGCGTGCCGATCTCCATGCGCAATGTCTCCAGGGCCGTACGCAATGCCCGACCGCGCGCCCCAGGCAGGCGCAGCAAGCGTCCCCTCCTCCATGGCACGCGTCTGGGCAGGTGTCGGTCCG…
>Psa5-MAFF212061_Contig_0000198
AGTGGTTGTTGAGATTATCGTTCCCTACGCTCCAGCGTGGGAATGCAGTTCGCGACGCTCTGCGTCGCCAAAGAGGACGCAGAGCGTCCAGAACGGCATGCGACGCGGAGCGCCGCACGATAGTGGTTGTTGAGATTATCGTTCCCTACGCTCCAGCGCGGGAATGCAGTTCGCGATGCTCTGCGTCGCATAAGAGGACGCGGAGCGTCTGAACGGCATGCGACGCGGAGCGTCGCACGATGGAGGTCGTTGAGATTATCGTTCACTACGCTCCAGCGTGGGAATGCAGTTCGCGACGCTCTGCGTCGCATAAGAGGACGTAGAGCGTCCAGAACGGCATGCGACGCGCAGCGTCGCACGATGGAGGTCGTTGAGATTATCGTTCCCTACGCTCCAGCG…
>Psa5-MAFF212061_Contig_0000199
CGCGTCTTCCAGGCCGTTGAAGCGCACCGCGGTCAGATCCTTGTCGGCGCTGGCCAGCTGCAGCAGCTGCTGGCGCGCGGCGACCAGCGCGTCGTGGCCCTTGCCGGCCACGTCCTGCAGCTCCAGGGTGAAGCCGGAACTGCTGCCCAGGCCGTTGATCGCCGGCGGCGACAATGCGAACACCTGCGCATCGGGCAGCGTGCCCATCATCGCGCCGGTGATGCGGTTGGCGATCTCCTGCGCGGGCGCATCGCGCTGCGCCCAATCCTTGAGCTTGATGAAACCCATGCCCGAGTTCTGGCTGCTGCCGGCAAAGCTGAAGCCGGAGATGGTCATCATCCCCGCCACCTCCGGTTGCTTGAGGATGAAGCTGGTGGCCTGGTCGATCGACTGCTGCGT…
>Psa5-MAFF212061_Contig_0000200
CCATCGGGCCATCTCCCGGCGTTTGAGATGGCCTCACCATTTTTTTGCCATCGCCTCACGAAGTACTTCGGCAGTCATTTGCGATTCGGCGTACATCTTCTTCAGGCGCCGGTTCTCGTCCTGCAGCTCCTTGAGCTGGGACATCAGCGACGCATCCATGCCGCCGAACTTGCTGCGCCACTTATAAAACGTTGCCGAGCTGATGCCGTGTTCTCGGCACAACTCCGGCACTGACGCGCCGGCCTCGGCCTGCTTGAGGACGGCGATGATCTGGCTGTCGGTGAAACGGGATGTCTTCATGGAACCTCCTCAGAAAAGGGTACGAGAAAATTCCACTTCTGGCGTCAGCTAACCTGTGGGGGGATTACCCCAGCAGCACAGCTGCCTCTTTCGCAGTTA…
>Psa5-MAFF212061_Contig_0000201
GTAGACCTTATCAACGTAGGCGTCGGCACGGGCCTGGACCGTGGCCAGCTCCCGCTGGCTGTATCCCAAAGTGCCGGCGGCATCAATGCTTGATGGCAATGCCCCGCGTTGCACCCGCACGGTTCGAACACCCAGGCTTTGCACTGTTCCTGCCGCCAGTCCCAAGGATGTTGACGCTTGCTCATCGGCGTATTTTGGAACCAGGGCCATGTCCATGAACGGCGATCGACCGGGCTTATCAAAATGCTGGTCTGGCTTCATGGGGTCATACCAATACAGCGCGTTGCGCGCTTGGGTCGTGGTAGTGCCAGGTTCGACAGCTGTCGATTCGCTTGCCGTGCCGAGCCAAAAGCCAAGCAGAGCCCCCACGCCTACCAGGCAGGCGGCGGACAACGTACC…
>Psa5-MAFF212061_Contig_0000202
GACGGCGATGCCGGCATTGCCGACACGCTCATCGTGCCGCTCCCGCAGGCAATGGCAACTGCGCGCCATCTGCCGTTGGATCGTCCTTGATCAAGACAGCCTGCGTGCCGGACGCAGACCAGGTCGCAGCATGTGCCACATGCAACCACAGACGAACCACCACAACGCCGAGGTCTTGATCGAAAAGTAGCCGTTGGAGACAAGCAGCTCAATGCGAACGCAAAGATCGCCAGGTTCTTGAACAGCTGCCCTTCCTTGCTCGGCATCAGCAGCAGGAACGAATAGGCCAGCAGGAAGGCCAGCACGCCTACGATCGATTGCGATGCGATGAAGTACGAAATGCCGCTGTCGAAGTAACGATACGCCTGTGCAAAATCCAGCCCCATCCACGATTCGAAC…
>Psa5-MAFF212061_Contig_0000203
CCTGTCAGTGCTGCTCAAGATCCTTGGATAGGTCTAAATTGCGGCTAGACCGCCAGATCGTTCCGTTAGGATCCAGCTCGGTGTTCGTCAGTCTCTTCGGGCACGCCAACCGAATCCGCAAATGGCGAGTGGACCGTCCTGCAGGGCCATCCAGGCCCAGTGCCTGTTCAATGTCGACCTCATTGATGGCCGACGTCAGAACGCCCCTAGCCCCAGGTCCGTGGCGCTCAGATAGAGCGTCTGCGCAATATGGCCGACATCGAGAATCATCGCGCGATAGGCCTTGGCGTGGTTTCGATACTTCCAGAAGCTGCGCAAGAAGCGTGGCGCCAGAATCAACAGCACCGGCGCTTCGGCAAACCAGTGCTGACCGGAGAGCGCTCGACGTGCGAAATCCGA…
>Psa5-MAFF212061_Contig_0000204
GCGCATTCGTAATGCGTAGGTCGTAGGTTCGATTCCTATTTCCGGCACCACGCTCCAAGACTGGGTCGCTCATGCCGGCCCAGTTGCGTTTTGAGGCGTCGAGAACCCGGCGTTTCACGTAGCCTCTCGCATGCATTGCCACGCGCGCAAACCTGCCCCCATTTGCGAACGCAACGGCGCAATTCTTGCCTCGCGCCGCGCTGCGACAACATGTCGCACAAATTGGCGCGCTTTTATTGCGTCAGATCATTGCCAATGGGTTTCGTGCAGGTGCAGCAAAGACTAAAATTAGCGCGCTAACCCGTGTCTTCGGTCTGCGCAGTTCATCTCCTCCAGGAAGACGGCTGCGTCGGGAACATCCCAGGACCGATACGACGAACGAGGCTGGCGTTCCTTCGC…
>Psa5-MAFF212061_Contig_0000205
ACCTCGGCATTGCGCCAATGCGTGGTGGCCCTGCGCCCCTGCAGTAGACCCGCCTGGGCCAGCACGAACGCGCCGGCGCAGATCGAGACGATGCGCGTCCTTCGCTTGTGCGCACGTTGCAACGCCTTGATCAGCGCAGCCGGTGCCGACGCGCTGGTATCTCTCCAGCTGGGAACGATGATGGTGTGCGCAGCATCGAGAAGATCCAGCCCGCCATCCACTTCCAGGCGAAGCCCGCCAAGTGCGCGCAGCGGGCCGGGTTCGGCCGCTGCAATCGCAAACCGATACCAGCCCGGGCCCACCTTCCGGGCGCGGCAATCCGAAGATTTCGGTGGTGATGCCGAATTCGAACAAGCCCAGCTGGTCGTACGCCACCACCACCACCAGGGGTGGCAAGCC…
>Psa5-MAFF212061_Contig_0000206
TTCAGATTGCGCATCTGGCATTCCTGAAACCATAGGTCTCAAGCCCTGCGGGATGTCAGGAAGTTCTGAGCCAGCCGTCGTCCAATGACGCCAACTTCCCCCAGGCATCTCCGAAGCGACCAAGTCACGGCCGCACAGAAGTGACGGGACATCCAACCGGGCTGCGGCCCCGCCGTCAGAGCCACTTGACCTAGATGTTTAACGCAACCATTGCCGGGTGTGGCTGTGCCGACTTCAGGCCAAACGTTTCGCCACGAGGTCCATCCACCGGACTGGGATGCGGAAGCTTGCGCGCTCAACGGGCCGCAGCCCGCGATGACCTGGAGCGCGTCCACGCCAGCCTGATCCTGGGGAAAGAACGGCCCGTCCCACGCCCCTGACGGAGTGGTCGCCTTGAAT…
>Psa5-MAFF212061_Contig_0000207
CATAGCCACCTTGCGCCACCGCAGTGGCGAGTGCGCTGGCGGTACAACTGGGCGGCCGTGCCGGTTGCCGACCACCACGCCGGCATTGGAGTGCGCCCACGGCTGCGGCGTGGTGCACTGCGCCACCGATGGCACGGCAGCGATGGCCGCACTGGTGGTGATCAGGCAAGAAGCCCTGCCGTCACGACGGTGGCATGAAGTGTCGAACGCATGGTGATGTTCCTGCTTGGAGAAAGGGATCGAAGGGGAGTCCGTTGCCCGCACGCAACGTCAACGGGTGATGACAGATGTGTTGCAAGCCGGAGCGTCGCTACCGAGGCGTGGCATGGTGCGCGATCACACGCATCGCGATGCCAACCCAAGTTCCAGAACACCACGCGTCGATGCGGCGCCATCGCG…
>Psa5-MAFF212061_Contig_0000208
CCTGGATCTGGTCGAAATCCAGCCGCAGGCCGATCCGCCGGTCTGCAAGATCATGGATTTCGGCAAGTTCAAGTTCGAGCAGCAGAAAAAGGCCAACGAGGCCAAGAAAAAGACCAAGCAGGTCGAGATCAAGGAACTCAAGTTCCGCCCGGTCACCGACGAGGGCGACTACCAGATAAAGCTGCGCAACATGCGCCGCTTCCTGGAAGAGGGCGACAAGGTCAAGGTCAACATCCGCTTCCGTGGCCGTGAAATGAGCCACCAGGAGCTTGGTCGCGAAATGGCGGCGCGGATCGAGGCCGATCGTGGGCGACGACATCGTCATCGAGTCGCGTCCTCGCCTGGAAGGGCGCCAGATGGTCATGATGATCGCGCCCAAGAAGAAGGTCTGAGGGTCCG…
>Psa5-MAFF212061_Contig_0000209
GTTGAATGCCGGGAAATCATCCGCTGCCCCTGCGAAGGGGTCCTCATCTTGTTCCCGCATCACGGTGCTGGACGCTGCCAGGTCGGCAGCCGTGGGCGTACCAGGATCCGGGGAGGCCGCCCCCGATACTGGTACGCGGGCGTTTTACCCTCCAACTGAGGGGCAAATGCAGCGCATCGCGCTGTTCGGGAACGCGCACCTCGAACGATTGCTGTGCGGAGGGACCGGTGACAGCACGATCCGATCGGGACCGTTTACGGCTGCTTGCCCGCCTCTGATCTCCCTCGTGCGTTGGGCTGGGCGCATCAAGGTCACGCTCCAGCGAATCGGCGAATGCATGCAAAGACGCCTGGTCCGGCGTTTGAGTTGAAGTAGGGGACGGTTTGGCCCTTTTCATCC…
>Psa5-MAFF212061_Contig_0000210
CGCGCACGGCGGCGAAGAAGGCAGCCAAGAAGGCAGCAGCCAAGCCGGCGGCAGCGAAGAAGACGTTGGTCAAGCCTGCAGCCAAGAAGGCGCCGGTCGCCAAGCAAACCGCGACCAGGCAGGCCGCAGTGAAGAAGGCCCCGCTCAAGAAGGCCGTGACCAAGACCGCGTTGAAGAAAGCCGCCAAGGTGACCAAGACCCCGGCCACGCGTGCCGTGGCAAAGACCACCGCCGCGCGCAAGGCAGTGGGCAAGAAAGCGGCAAAGCGCGTCACGCGTTGAGGTTGTCACGCTGCGGCGCAGGGTGAGTTGCCTGGGCCGCTTAGCGTGAGACGCGTGCAGCGCACGCGCCATGTGCCATGAACCATGTGCAATGTCGAAAAAGCCCGGCGCTGTTTTC…
>Psa5-MAFF212061_Contig_0000211
CCAAACCCCTGGGCTTGCTGATCGCCGGCCTGAGTGCAGTGTGCACACTGCAGGCCTTCGCCGCATGCGGGACGCCCGGCACCTCGCTCAAGCAGGCGTATGCGCAAGGGTTTTTGCTCGGGACTGCCGTCAATGCCGATATCGTCTCCGGCAAGGACGCAGCCTCTGCTGCGCTGGTGGCCTGTCACTTCAATGCGGTCACCGCGGAAAACGTGATGAAGGCCGAAGTGGTGGCGCCGCGTCGTGGCGTGCAGGATTTCAGCGCGGCCGATGCATTCGTGGCTTACGCACAGCGCGATCGGCAGTTCGTGGTCGGTCACACCCTGGTCTGGCACAACCAGACACCGGAGTGGTTCTTCACCACCGCCGATGGTCGGCCCAATACGCCGGCACAGCAGC…
>Psa5-MAFF212061_Contig_0000212
CTCGGAAAACTTGGTCACCCAGTTTTCGGTGCCAAGCTGATCATGACGGACATGCCTGGCATGCCTAATTCCCCTATGTCGGTAAAAGCAAGCGTTGGCCGCTGGCAGCGATCCTAAGACGATGGTCATTACCCCAGCGTCGCCGCTCACGACGGGCAGCTATAAGGTGGAATGGCGCGCGGTCTCGTCCGATACCCATCCCATTACAGGCAACGTCACCTTCAAGGTGAAATAAGCATGGCCGATCCACTCAGCATCGCGCTTCGTTTTGCGCTTTATACCGACCTGATGGTGTTGTTTGGCTTGGCCCTTTTCGGCCTGTACAGCTTGAGGGGAACGGAGCGCCAGTCAGGCGCGGTGCTGAACTTCAAGCTATTACTCACCGGGACAGCCGTGCTG…
>Psa5-MAFF212061_Contig_0000213
GCCGCTGGAGCACGGCACACCTGCGACCGGGCGGGTGCTGAAGTCGCTGGCCAACCTGGTCAATCTCTGGCCCCTGGTGGTCCCCAGTCCGTTGCTGGGCAACCAGGCCAAGACCTTCGCCTATTCCATCGCCGCCGCAACCAAGGGCGTGATGACGCTCTCGGCATCTGCGTTGCGTCCCACCGCCGACGGGCTTCCGTTCCCGCTGATGGGCGGGCAGCTGGGGCGCGACGCCAACGAAATGCACTTTTATGCCGTTCTGCTCAACGGATTGTTTCTCACCACCGAACTGCCCAAGAAATTCGGCAATCCATCCGTGCGGCACCAAGCCGAAACAGTGGAAAACAACCTGGGATTTGCCGCGGACCGCATCGACGGCGTGCCGCGGCAATGGTGCTG…
>Psa5-MAFF212061_Contig_0000214
AGCAAAAACGACAGGACTTTTTTCAAGCAGGAGAGATACTTTAACTATCGACCAGTGCAAAAACACTGCCGACAAACAAGTCATCCCTGCAACCTTCGACCCCCGAGATCTTAAAATTCTTTGCCAGGTTTTGGGCAGATCCAACACTTAAACCGCATCTAGCAAAAGAAGTGCCCAAGCAAAGACATGCATCGCTGTTTGCCTTCGCGGTCTCGCTATGGTGCGCCTGGCTCTTCTATACCAGTACGCTAGACAGTCCGCATGCCTGCAAAGAAACGGGCCAAAGAGGCGATGATGCCAGGGTAATCCCCCCCGCTTTTAGCGTTCGCCAAAAGTGGAGCTACGCGGCCATCGCCAATTTCATTGCTGGGGTGATACCGCCGAGCGCCATGTTGGGGC…
>Psa5-MAFF212061_Contig_0000215
CTGGCAGCTTAATGCCCAAGCCACGCACGGTTTCGATTCGCAGCAAGGCCGCAACGAGCGCCGGAGCGCTGACGCGTACCGGCCCCTTGCGCAATCGATCCAGCCAAGACTGCCGGCTGCCTTCGACAAGCTTGAGCAAGTCATCGAGGCGTTGTCGCTGCTCGGGTGTCACGCCGTGCACCAGTAGTCGCCACAGACGCGACTCCATGCGTGAGCGTATCTCGGCGATAAAGCGCTCCAGCAAGGTGACGCCGGGTAGCAGCACCTTGTGGCCGACCAGCCAGCCGTTGGCGTAGTCGAACAGCGCACTCGGGCGGTCAGTGCCCGTCCAGCACAACGCGCACAACCAGCGGCCAAGGCGGAACTGGACGCCGGTACCCGTGAACTCGCGGTAGCCAT…
>Psa5-MAFF212061_Contig_0000216
CGCGCGTCGTTGCTGGCCTCGGTCGCAGCTGAGGGACGAGTCGTGGAAGTGGGTGTCGCCGGAGCCTTACTTCAGTGCCAGATACAGGCCAAGCACAATCAGGAACACCACGATCAAACTGATGGCGATACGCCCGCCGCGCAACTCCAACAAGGCGTGCCACCACACGCGGGCTTCAGGTGCGCCGCTTGCATGATGCGGCTTACGGCTACTGGTCTCGCTGTCCTGCATCCTGGGTACTCTCGCTCCATTACGTCGCCGCTTACCTTAATGATCAGACGTTACATAAGTGTGGAGCGGTTCAGAATCTTCCGTGAAATGCGGCATTGCAAAGGCGATTTTCGCCTGAGCGGCGATCACATACGGGACCCAAGGTGGTCGGGTGCACTACTGTCGTGA…
>Psa5-MAFF212061_Contig_0000217
GCTTTCGGTACGCGTCGTGTCACCGACATCTCTCTCTTCGATTGAAGGAATCGCAATGCAACAGCAGACCGTTGTGCTGATCACTGGCGTGTCGTCCGGCATTGGCCGTGCCGCCGCAGAACATTTCGCCCGAACCGGCTGCATCGTTTACGGCAGCGTGCGTCACCTGGCCGGTGCGACACCGTTGACGGCTGTGGAGCTGGTGGAAATGGATATCCGCGATGCCGCATCGGTGCAGCGTGCGGTCGATGGCATCATCGCCCGCGCCGGCCGCATCGATGTGCTGGTCAACAACGCAGGCGCCAATCTTGTCGGTGCCATCGAAGAAACCAGCGTCGACGAAGCGGCCGCATTATTCGACATCAACGTACTTGGCATCCTGCGCACCGTGCAGGCCGT…
>Psa5-MAFF212061_Contig_0000218
AGCAGCACACTATCGATATGATTGAATAATTCGAATTCACCAAATGATCGATGCTCTTTATCGTGTGCGAACGCCTCCACGATAAGTCCGCCTGATGCGCTTGCTTGCGCCGCTCACCAAACTGCCCGTCGATGCATTCCGGGCTACCCAGGCAGGCGCTAGCATCGACAACCGAGGCGACCATGCGCAGCCCGCATCGCACGCAACTTCCCCATTCCTGATGACCCAGTCTTAAGCACCGCCCGCGATTTCGATTCCACCAGCACGTGCCGGCACCTTCGGCACGCAGCTCCCCAAGTGCTCCTGCACACAGGTATTGCCATGACCACCGAAGCAAAGTGCCCGTTCAACCACGCCGTCGTCGGTACCGGAACCACCAATCGCGATTGGTGGCCCAAG…
>Psa5-MAFF212061_Contig_0000219
CCTCGATGGTGCGCAACCGCAAGAGCGGCCATTCCCAGCTGTTCTATGCCGTGCCGTCCGTGTGCACCACCGAGAACGCACGGGCCAAGCCGATTCAGTACATGAAAGCGATCTATGCCGCGTTTGCCGCTCGCCTCGACGCGGACGTGGACTACCACGGTGGCCCTGTGGCCAAAACACCCGGTCACCCCTGGTGGGAGACGACCGAATTTCACAGCCACGTGTATGAACTGGGCGAACTGGCGAGCGCGGTGGAGTTGACTGTCAAGCCGTGGGCCACAGGGCCCAAGCTTGACCAGGTCAGCCATTCGCGGCACTGCATCCTGTTCGAGCAGCTGCGCTACTTTGCGTACAGCATCGTCAATCGCGAGCGCGAGCTGGGTTCGTTCGAGTCGTTCA…
>Psa5-MAFF212061_Contig_0000220
TTACTACTGAACGCCTGGATGCCGTGCTGACGCAGTAAGTCCTTGATCTGAAAATAAGGCGCACCATTTTCACATACGGTTTTGCATCGTAGCTGCGGGCAATGACACAACCATCATTTGAGCTAAGAACCACTATGGGAACCTTGGCCAGGTCCGGTCGAAACACCCGCTCACAGCTGGCATAAAACGAGTTGCAATCGACCAGGCCAAACACCGGCGTTGGCTTGTTACTCAAAGCTCGTGACGCCATGTCTCACCACGCCCCATATCGACAGTTCTTCGCCTTCCAGGATATGCCGAGGCGGATAGGCGGGGTTGGCTGACTTCAGCACGACATGGTCACCCTGCAGGATGAGGATTTTGCACAGCGGCTCGTTGTTCACGGCAGCAATGACAATG…
>Psa5-MAFF212061_Contig_0000221
CACCTTCGAGACACGCTCCGCCGCGTTGGTGGATGCGGTCTCGCAACGCATGCAGCAATCCAGCACTGACGCTGCCAGTGCGTGGAGCGATGCACTGGCCCAGCAACAACAGGCCAGCGCCACGTTGTCCAGCCAGCACCACAGCGCACTTGCCGCAGCCACCGCCAGTTTCGATGCGCATGCCGCGGCCCTGGTCGGCACCTTGCAGCAATCGCACACCGATCTGCAGGCGGCATTGGAAGCGCGCGACACCCAGCGCCTGGCGCTATGGAGCGAGCGCTTCGGCGCGATGAGCACGGCCCTGACCAGGCAATGGGAACAGGCCGGCGAACGCGTCGTCCAGCAGCAGCAGGCCATCTGCGACACCCTGGCCAGCACCGCCAGCGAGCTGTCCACGCA…
>Psa5-MAFF212061_Contig_0000222
TGGATGTTGGGTGCAATTTGGCACGCAGTATCGAAGCTAACGCGTTAAGTTCGCCGCCTGGGGAGTACGGTCGCAAGACTGAAACTCAAAGGAATTGACGGGGGCCCGCACAAGCGGTGGAGTATGTGGTTTAATTCGATGCAACGCGAAGAACCTTACCTGGTCTTGACATCCACGGAACTTTCCAGAGATGGATTGGTGCCTTCGGGAACCGTGAGACAGGTGCTGCATGGCTGTCGTCAGCTCGTGTCGTGAGATGTTGGGTTAAGTCCCGCAACGAGCGCAACCCTTGTCCTTAGTTGCCAGCACGTAATGGTGGGAACTCTAAGGAGACCGCCGGTGACAAACCGGAGGAAGGTGGGGATGACGTCAAGTCATCATGGCCCTTACGACCAGGGC…
>Psa5-MAFF212061_Contig_0000223
GCACGAAGACCCATGCCACCCAGGTGCCCATCACCGCGTTGAAGGCACCGGCCGCAAACGCGGTGCCGAAGCTCACCCGCAGCGCCGAAAGCACGCGTGGCTCGCTCCATACCCGCCACAGGCCCTCCCAGCCAGGCCACTGGTCTTGATGAAGATACCCAGCAGCGGGATCAGCACGATCAGGCCAAGCCAGGTCAAGGTGATTCCCAGACTCAGGCCCAGCCCCGGCATCACGCGTCGGCGCGATGACGGCGCTGGGTGAGGTGCAACCGACATCGACATCGCTTACTTGTTGGCCTGGATCTGGTCGAACACGCCACCGTCGGCGAAATGCTCTTGCTGCGCCTTCTCCCACGAGCCGAACGCCTGCTGGATGGTCACCAGCTTGATCTCCGGAAA…
>Psa5-MAFF212061_Contig_0000224
CGATCGGTTGTCGCGGATGGATGACCAGGCTTGGCGATCCCTCAAAACAGCAATCGATAACCGAGGCATAAGGATCGTCTCTGTGGATCTGCCTACCAGTCATCAAGGCATGACGGCCCAGTCGGGGGACGAGTTCACCGACCGCATGCTGGCAGCCATCAACTACATGATGATCGATATGATGGCAGCCATCGCCAGGAAGGACTATCAGCAAAGAAGACTGCGTCAGGCACAAGGGATTGAGAAGGCAAAAGCTTCAGGCGTCTACAAAGGCAGACCCGCAGACGCAGAACTGCGTAACCGAGTGCGTGAGCTGCTGGCTGCAGGTCTCGGGATCCGCGCAGTAGCGAGGCACGCTGCGTGTTCAACTACGACCGTCATGAAGGTCCGCGACGAGCT…
>Psa5-MAFF212061_Contig_0000225
CGCCACCCTGATCGGCGACGGCCGCATGGCACTCATCCTGGACGTGGACGGATTGCGCTCCAGCGATCAGTGAGTTTGGGGAATCGGGAATCGGGAATCGGGAATCGTCAAGACGATCCTGGCTGCCTGATCTAACGATAGCGGCGGCGTACTGCGGCCGTTGTCGTTTCACTACCCGCAGCGCTACCGATCTACGCCGCCAAGCGCGCAGGCATGGGCGCGATGGTTTGGCGACGGCCACGTTGCAGTGGAAGTGAACCTGGAACCGCGATTCAGAACCGCTATTCACTACAAGGTAAAAAGGGGCGGATTTGTGCAATAGCCCCCAGACAACTTGCGCCAGGCCTCACACCATCCGGTGTTGAGGTGCGATCAATTGCTCTCGCTGCTGCTCCTGCT…
>Psa5-MAFF212061_Contig_0000226
AGAGCTCACCCCCGCCCTCAGCCAGAGTTGCGCGGTGTTTCCAAATTCACAAGCACGCATGCAGGCCACAGACGGTGCGTACGCCTGGGCGCTTTGGCGACCCTATTCCTGCTGCAAACGGGCAGGACAAACTTTTCTTGGAAGTACGGACTTTCAATGATGATCAAGAGGACTTCAATTATGCGCCGTGGCGCCGTGCTTCCTTTTTTTGTTATGAGCTTCCTGATGGTCAGCAGCACACTTGCTGCGCCTACCGGAATAAACGCCAGCTCTTCCGGCAGCGTCATTGGTGACGACGTGCTGTACAGCGTTGGAGGAGGCAACGCCGTGACCATGGGTAGTGCGGGCAACATGGACAGCATCAGCATCGGCGGGGGCTGGAACAGCAACCTGGTCTGC…
>Psa5-MAFF212061_Contig_0000227
GATCGGTGAATACGTCGAGGCGTGAGAGCGGCTGCTCGGCAAAGTCCAGAACAGCGCCTAAATCTTGAGCGACAGACATAAAAAATCCGGAATCCATAATCAGATTCCGGATTTTCCTGCTGGCCGAGGATTAGTCAACAATCCTTAAGTGAACAGAATTGCCCGACTCGGGGGCTTTTTCGTTTGCGCGCACGATATCTGACGGTCACAAACATTGATCCGCCAACAAAATACCAATAAAGCATAATTAACTAACTAATAAATCATAAAAACCTATATTAGCTTAGAAGAAAAAAGACTTTTACAGTGCCCTTCCATAAGAATACGGTCTTAAAACCAGCTGGAGCGCTGCGCTCGACTTGAAGAGGATTTTTCCATGCCCCGCACTCAACCTTCGAC…
>Psa5-MAFF212061_Contig_0000228
AACAAGCGCCCGTTCGCCATCGTTCCGCACTTCAACGAACCGGTCGAAAAGTACAGCGCGTACAAGGACCACCTGGTATTTCCCAATGTCAAGCCCGCAACCTTCATGAGCGCGTTGCTTGGCGCTGAGTTGGTGATCAGTAGCTTGCTGCACGGCCTGATCCTTGCCGAAGCCTATGGAATCCCGGCGGTGTACCTGGACTGGGGCAACGGCGAAGATCGCTTCAAGTACGACGACTACTACAACGGCACCGGGCGTATGCAGTGGCATTCCGGCAACAGCGTGGAAGAGTCGTCTGCAGCTGGGCGGCAACGGCGATTTCGATCTGGAAAGGCTGCAGGCTGGACTGTTGGCTGCCTTCCCTTACGACCTTTGGTGATTCGATGATGCAGGGCCAGC…
>Psa5-MAFF212061_Contig_0000229
CTGAATCGCTGGATCTGACTCAGCCGGCCATCACGCGCCGGGTGCAGAATTTCGAGCCAGCGCTGGGGTCGAGCTGTTCGACCGCAATACCAAGCCGCTCAAGCCGACGCCGATGGGGATTCAGGTCTACCAGAAATGCCTGGCCATCCTGCGCGAGATGGATTCGCTGCGCGAGCTGGTGGCCAGCGACACACCGCCCAGCGGCCTGCTGCGGCTGGGCGTGCCACAAACCATCGGCGACGTGGTGCTGCTCGATGCGCTCAAGCAATTGCGTGGCGAGTTCCCGGACTTGCGCGCACAGGTCAGCACCGGCTGGGGCAGCCACCTGATCGGCAAGATCGAAAACGGCGAGCTGGATGCTGCTGCGGCGCTGTTTCCGGCAGGCAAGATATTCCCGGA…
>Psa5-MAFF212061_Contig_0000230
CGTAGAGGTCAAAGATGTCGTCGAAGTCGAGTCCTGCGCCCGTGCGGTAACCCGTCGCCATGAATTAGGCGACCGCCGGCGTCTGGACTGCTGCAGCCTCGTTGTGGAGTTGGTCATAGACGGCCTTCAAATACACGACCACGCCGCAGCGCTGACATTGGACAGATCCTGACCGGTTACAGGATCCATGAGGCCGGATGCAAACGTGCGAGTCGCGATGGCATGCGGAACGTGATGGTGAGGGGCTCCCGGCCGTCCAGCATCTTGTTGACAGCACCATCCAGCAGCAGGAACTCCATGCCTTGAAACACCACGTTTGCCACGCCGGTCAGCGGGTCGTAGAAGAAATGCGATTCCACCGCGATGCGCTCAACGTCAACGCCTGGCGCGAGTGTGCGG…
>Psa5-MAFF212061_Contig_0000231
TACACCTTGCCACTGCCCGCGCTTCAGGACTTTGTGGACGCTTACACCGCACCGTTTCGCAACGGCACCTTCTTCCAGGTCGGGTACAGCATTGCCTGATCCTCAAGTACCGAGAGGTGGATGAAGGGATCGAGCGTATGAGCGATCTGTTGTCGCTCTCCTCAACGTTGCTGGCCGAATATGACCCGGTCATCATGGGCCTTGAGGAAAACGAACACGGTGCATTGTTCTCGCAGATCGGGCGCTACTTCAGCCTGTTGATCAACGGGCACGAAAAAGACGTGCTGGTCAGCGACACCCGCTTGGGTGACGCGATCATTGATAGCGTCACCAACTTTGAAAACTACGATTTTGTCGAGAACCGGCCCAACCGGGGTGGTCAGCGTTTCGCGACTACCT…
>Psa5-MAFF212061_Contig_0000232
GGTGCTGACCAACCTGCCGGAAGGCCACACCGAAACGCTGCAGTTTTCCAACCACCCCAAGGACGACAGCTTCGGCACACGCGAGGTGCCGTTTGCGCGCGAGCTGTGGATCGAGCGCGAGGATTTCGCCGAGGTTCCGCCAAAGGGCTGGAAGCGCCTGGTGCCGGGCGGCGAAATCCGCTTGCGCGGTGCAGGCATTGCGCGCGTGGACGAGGTGATCAAGAACGCTGACGGCGAGATCGTCGAACTGCGCGGCTGGCTGGATCCGGAATCGCGCCCGGGCATGGAAGGCGCCAACCGCAAGGTCAAGGGCACCATCCACTGGGTCAGCGCGGCACACGCGGTGGAAGCGGAAATCCGCCTGTACGACCGCCTGTTTTCGGTGGAGAAGCCTGACGA…
>Psa5-MAFF212061_Contig_0000233
GAAGCTCCTTTGGCGCTAAATACCCGACAACCGACAATAAGCGCTGCGCGCCGACCACATTCTGTCGGGTTTTTTACACACTCTGGGCCCGGTGCAGCTTGCTCGGCGTCCTGCCTCGCATCCCCCGGATCAGCGACAGAGCTCAGCCGTCACTTACGTCGCACTCTGCGTCGTCAGCGCCATCGCGGTAAAAAAGCGCTTTCGTTTATGTGCAGTGACTGCGGGCAAGGCATGACGTTGTGTTGCAGCACAGATGTGATGCGGAACGTAACCTACTCCAACGCATTGACATGAGAATAGTTGGGCACAGCCTTCAAAAACCCTCTACAAAGAATTTGACTTGTACACCTATCCCCCTATGATGAGGATAAGTTGTACAGCACAGTTAATCTGTACAAG…
>Psa5-MAFF212061_Contig_0000234
CGAAGAAATCCTGCGCCTGCTGCAGGAGCTCAACCGCGAACACGGCAAGACCATCGTGATGGTCACCCACGACCCCAAGGCCGCCGAATACGCCACCCACACCATCCATCTGGACAAGGGCGAGCTGGCCGACGCGCCGCTTGCACTGTAAGGGAGCGCTGCCATGAAGTATCTCTCGCTGGTATGGGCGCAATTGTTCCGCAGCAAGACCCGCACCTTGCTGACCTTGCTCTCGGTGGTCGCGGCGTTTTTATTGTTCGGCATGCTCGATTCGGTGCGCGTGGCCTTCACCTCCGGTGGCAGCGTCAGCGGCGTGGACCGGCTGGTGGTGGCATCGCGCCTGTCGATCACCCAATCGTTGCCGATCACTCTGGAAAACCAGATCCGCAGCGTGCCGGG…
>Psa5-MAFF212061_Contig_0000235
GCCAACGGCCGCGATGGCAGCAATCGCGATACCGCTCATCTTCTTCTTGCGATCATCGGCCACCAACGAGGCATTGGCCTGCTTTTCCCACTCTCCGCACGGCCGCCTCGCGGTCCTCCTGCGGCTTGTTTGTCTGATCGCTCATATCACGTTACCCCCGACAGTGCGTCACCGGGCCACTCACAGCGCGCTTGTAGGGATTGGCGTTGTTCTGCACGCAGAGGTGGGAGTTGCCATTGCGCAGCGTGAACAGGCTTGCCGTGCGTTCAACCACAAGGTATTGCCCCTCGCGTCGCGTGTTGACGATGGTCTCTGTGCCGTCGGGGCCAACGGTGTACACCGAAGGGATTTCTGCGTTCTGGTCGAACATGAAATAGGTGAACTGGCCATCATCGAAAG…
>Psa5-MAFF212061_Contig_0000236
TGTCAGGGCTACGCGAGACTCGATTCAAATCGGGGGTCTGGCAAGGAGGGGCCATGGACTGTTCGGTACTGAAGAACGGGCATTCCCTCGCCTGGCAGTTCCAGATTCGCGAGTCGTGCGTCGCCAGACGTTCCCGCTCGCTGATGTGCGTTTAGCTCCACCGCTTCACCACACGGGGGACACCTCCTTCACCACGCGAATCGCCTGCACTCTGCTTCGAAAGAAGCGTGCCAGCGCAATTATCGCGATCGGTCAGGGCGTGTTGTTTTGCCGGCCACGCCGAGCGCGTTGCGCCCTATCTGCAGGGCAGCGCGCTCACAGCACTAACCAATGAGGTTTAGCCATGCACAGCCGCACCACGACGTTAGCACTCTGTATCACCGCCGCTCTGTACTGCTC…
>Psa5-MAFF212061_Contig_0000237
CCTGATTGGGCGAGGCGCCGGCCGAGAGCAGGCTGCGGCCGACGAAGCGGTTCACCGCAGCCGCCCAGCGCCAACGCATCGGGCGTTCGATATCGCAAAACAGGATGATGCGGTCCTGGTCGGTGTCGTTGCGCGCGTAGTGGATGTAGGTTTCATCGAACATGGTCCACTCGGCCATCGCGCCAGCTGTGGCGTTGCCCGTCGACGTCGATGAAGCAACGGTCGTCGTTGGGTGTGGCCAGGCCCAGGTGCAGGCGCATGGAGCCGGCGAACGGGTCGCGGTGCGGGCGTAGTTCGCTGCCCGGCGGCAGCTCGGCGAACATCGCTGCCTTGACCGTGGGAATGGACTTCAGCAAGGCGGTGGTCTGCGGACACAATTCGGCTGCCGACGGATGCGCG…
>Psa5-MAFF212061_Contig_0000238
CGATACCCGCCACCGAATCCTTTTGAAGATGCGATTACCATGATCGATACATCGATGGCATTGCCCGCGCCACTCGATAAAGGAAGTTTTTCCAATAGAAAATAAGGGAATGACCTCTCGATGGTGCCAGATCTCGTTCTGGGAGGGTAACTGTGCCTCAATCAAATGGGCAGGCTGGAATATAAAAAAAGTAGCGCCCATCATCTCCCCTATCACTTGGGCAACAGTATTCGGTCGCCGCATTCTTCATGCGGAGCGTCACGGGACGAACTGTACCCATCATCAAGGACTATGCAATGCAAACGACCGATCGGTCTGTCTTTCCGCTGAGCAGTCCTCAGAGAGAGATCTGGTTGGAACAACTGATGCTCGGGCAGTCGGTTTCTTCCAACATCGGTG…
>Psa5-MAFF212061_Contig_0000239
ACAAGTGGAACCGCTCTACCGAATACGTCAAAGGCGCCATCGAGCATTTTTCGCAGTGGTATCCGTACCGTGGCCGGCAGCGATCAACCTGGGCGGCTATGGCGCCGGCATGGAATATCCAGGCATCGTCTTCGATGGTTTCGAAGACGGCGGCAAGGACCTGTTCTGGATCACCGCGCACGAAATCGGCCACACCTGGTTCCCGATGATCGTCGCTCCAACGAGCGCCGGCATGCGTTCATGGATGAAGGTTTCAATACCTTCATCGACGTGTATGCATCGGATGCGTTCAACCAGGGCGAATACGCGCCCAAGCGCGATTCGGAATACGCGCCCAAAGGCGGCAACCCGGTCGACGAAATACTGCCGCTGCTGGCCGACACCCGTGCGCCGACGTTG…
>Psa5-MAFF212061_Contig_0000240
GTGGCCGGCGAACCCGGCTCGGCCAGCCGCGCCCACCATCGGCGTTGTGGTGATCTTCGGCGTCTCGCTGTCCACGTTGTTGTCGCTGTACGTGGTGCCGGCGTTCTATAGCCTGATCGCGCCGTTTACCAAGTCGCCCGAAGCGGTGGCACGCCAGCTGGAAACCCTGGAAGCGCAGACGCCGTCGGTGGGTGGGCATGCGTGAACGCGGTCGGTGGCGCAACGGCTTAGCTTATTCCCCAAGAGCCCACAGCATGTTGGAGAGCTTCCGAATCCCCATCAACGTAAGTCTTTACAGCAGGTTGAACCTCAAACACAGCATATTGTACCGCTTAGGATATCTACGCCACGTTTTGCTAAGCCTGAAAGACTCAGGTGTAGAAGGCCAGCTGATCCAAA…
>Psa5-MAFF212061_Contig_0000241
AAGGTGCATGATGCGCGCAAGACATGGAAAGAAGCTGGTGATGTGTGTGATGGGGATTGTGCTGAGTTGTATGTTCAGCTCAGTTGCTTATGCGCAAGCGGGCGTGAGTTCGGATGTTCCTGCGCTCACTGCTCAGAGTAGCCGAGCTGTCGCTAAGGAAATCGAGCCGGCGCTGCAACGATTTGTAGATCAACAAAAGCAGCTTGCCAACCCAGGCCAAGCAAGTGCTGGCTGAAGGCCACTCCAGACCCTGTGACAGGGATAGTGTGGATTGACCTCGATTCCGGCTACTTGCCAAAGGATGCGCCGGTCTTTACGGAGGATTTCGGTGCTCTGGTTAGAGATGTTGAAAACGAAGGCTATGAACTGATAGCGGGGGTGGTGAAGTTTCGTTACATC…
>Psa5-MAFF212061_Contig_0000242
AGGGCCGCGCCCTTGGTGTTCAAACCGCCCAGCATCAACATTTTTCAGATCAAGCACACCGGGTGGTGTTTACCCGGTGCGAACCCCTCTATTCAAGGATTACCCAGATGAAATTCATCAAAAAGAAAGTCGTGGTCATCAATTACACCGGCACCGTTGGCAAAACTACCATCGCGGCAAACCTGCTGTGGCCACGTATGGGCGGTGCGCCGCTCTATGCCATTGAGTCAATCAACGAAACGGCTGAGAACCTTGGCCTTGATGTTGAGAAGTTGCGCGGCAATGCTTTCCGCGAGCTGTTCAAACGACTCATGCTTGAGGATCAGGCAATCATCGATGTTGGAGCGTCCAACGTTGAAGATTTTATGGCCAACCTGGAAGAGTTTGATGAAGCCCATG…
>Psa5-MAFF212061_Contig_0000243
CGTCCGTTACCACGAGGCAGCGCGAAGCCGTCGAATGCGGGCAGATTCGCCGCTCGATCGTTGATCCGGTAGCAGCGTCCTGCTGCGCGCTGGGATACCGCCCCCAGGAATTGCCCCGGCGCCATCAGATGCGCTCAGGGCGAATAACCCGCACAGCACCACCACGATCTGACTGACGCGGTCGGTGGCAGCGAATACGATCGGGTCGTCATGCATTTCTCCACGATGAGCAATGATCCAGACCCTGCTCACCCAATACAGCAACACCGGGCACACCAGCCAGAGCAGCTTGGGATTGCGGTATAGCTCCACGCTCTCGGGACTGTTGATGTAAAGCGCCATCACCATCACCGCGATGTAGCCGGCGGCAGCACCCATGGATTGCAACAGCGAGAGGTC…
>Psa5-MAFF212061_Contig_0000244
GATGCCGAGAGCCGGGTGAGCACGTCGGCGGCGTCATCGGGTTTGACCAGCCGGTCGTCGGTGCCCCAGGCATAGTTGCCGAGCACGGCCCAGTCGTCCGCGCTGAGCTGTTGCGGCGTGTGCAGCGCCTTGTCGAGCAGTTGCTGGGCGGTGCTGGTGCTCTTGGCCGCAACCCGCAACACCTCAGCCAGGCGTGCGTTATCGGCATCGCCTGCCAGCCGGGTGATTTCGCTGTGATCCGAGCGCAGCACGATGATGGTGGGATAGCCCTTGACCCCGAAGCGCTCGCCCCAGGCCTGCGCGCCTTCGGAATCGCCGTCCAGGTGCACGGCGACAAATTGCTGGGTGCGCGCGATGAAGGCCGGATCCTTGAACAGCGTGGCCTTGAGGCGATTGCAG…
>Psa5-MAFF212061_Contig_0000245
ACAGAAGTCCCGGATAACTTTGTCACCATAACCCAGGTAGAAGGCTTCACCCTCATAAAGCTTATAGCCGGCATCGAGATGGGGGAACAGGCGCGGATGTTTGGTTGCTCTACTTCTTTCGACATAGATAAGGAAGCCTGCATCGATCAGTGGTTGAGCCAGTGGAATGACGCGAACAGAGGGCTTATTTTTGACACGCTGTTCTTTTTGAGTAACGCGAATGGTGATGCAGCTGATGCCATCAATGGTAGCAATATCGGCAAGTCGAGGCTGGGCAATTTCGCTGGCTCGGGCACCTGTGTAGAGACAAAGCTGCGGCACCCACCACCGTTCTGGACGATCTTTAACCCAACGCTTAAATTCAATCGGTTCAAAAATCGCAGCTAATTCTTCGATGTA…
>Psa5-MAFF212061_Contig_0000246
CTCACCGCCCAGCGCAGCATTGGCGATGCCGCATGATGGCGCGTGCGCTCATCGCCGTGGTGTTGCTGATCTGCAGTGTCGGCGCGCAGGCCGCGCAGGTCACCATTGGTTCGAAGAACTTTACCGAGGCGGTGATCCTTGGCGAAATCGCCACCGCTGCCGGCAGGCGCTATGGTGTAGACGTGCAGCACCGCGCACAACTCGGTGGCACGCGCATCCTGTGGCGCGCGCTGGAGACCGGGCAGATCGACGCGTATGCCGAATACACCGGTACGCTGGCACAGGAGCTGCTGCAATTGCCCAACGCCAGCCAGGCCGAGCTACGCGCCGCACTCGACCGCACGCGGGCTGGCGATGACCGATTCGCTGGGTTTCCAGAACACCTATGCCTTCGGAATG…
>Psa5-MAFF212061_Contig_0000247
CCCGGACGGTGCGCTGATGGATATCGAACAACTCCGCGAGAAGTCGGCTGACGAATTGAAGGCCCATCTGACCGATCTGCGTAAGGAGCAGTTCTCGCTCCGTATGCAGCAGGTCACCGGCCAGCTGCCGAAGACCCACGAAACCCGCCGGGTGCGCCGCGAGATTGCTCGCGTCAAGCACCTGCTCGGCAGCACCAAGTAAGGACGGCCGCGATGAGCGACAATAACGAAAAGCAAACGCTGCGCACGGTCGAAGGCCGTGTCGTCAGCAACAAGATGGACAAGACGGTCACCGTGTTGGTGGAGCGCCAGGTCAAGCATGCTCTGTACGGCAAGTACATCAAGCGCTCGACCAAGCTGCACGCACACGACGCCGACAATGCCTGCAACGAAGGCGAC…
>Psa5-MAFF212061_Contig_0000248
TACCTGTGCAGGTGGTGTCACGGTGATCGGCGCGCATGACGCACCGCGCGCATTGCAGCGAAGGCCATCGGCTCAACGCCTGTGCAGCCCGCTCAGGGCAGCCAGAGCTTTTCCAGATCGCGGAAGCCCCATTCGGCAGGACTTTCCATCTGCGCAATGCGGTCATGGCAGTCCGGACGCGACAGGTCGATGTCCTGCACCAACACGTGGCTGCGCAGCTTGGCCGAATAGAACACGCGCACCTTGGGCTTGAGCAGCGCATCGGGCGTCTGTTCGATGACCACCGCAAGTTTTTGCGACTCCAGCCGCACCAGCGAGCCGACCGGATAAATCCCCAGCCGGCGCACGAAGGCCTGGAACACCACAGGATCGAAATGGCCCTTCCAGGACGCCATTTGC…
>Psa5-MAFF212061_Contig_0000249
CTTAAGGAGCGCTGACATGTCCAAGTTCTTCCGTCGCCGCAAGTTCTGCAAGTTCACCGCCGAGGGCGTCAAAGAGATCGACTACAAGGATCTCAACACCCTGCGTCAGTACCTCACCGAGAACGGCAAGATCGTGCCGAGCCGCGTGACCGGTACCAAGTCCAAGTACCAGCGCCAGCTGGCCACGGCCGTCAAGCGCGCTCGTTTCCTGGCGCTGATCCCGTACACGGACAACCACGACGTTTAATCCGAGTCCCTCGGAAGAGCCCGCACATCCATGTGCGGGTAAATTAAAAATATAAAGGCCGGTCATTCGAGATGCGGTGTTAATCGTTCTTTTACGATTCCCAAATCCCGATTCCCGAATCCCGTCTTTTCGGACAGCACCCGTTGCGCCCG…
>Psa5-MAFF212061_Contig_0000250
CGCAAACAGTGGGCCAGCGCTCTCGCGCAGCCCGAATGCCTTGCGTACCTGCGCTGCGTTGGCCTGGCGGCCCTGCCATTGGTTCACGCTGAAGTGCGAATCCAGGTATTGGTCGGTGCGCGGGTCCCAGCTGGCGTCGATGCCGTTGACGATGCCGGTGAGCGCGCCCTTGGCGGCGCGCCCGGCCAACAGCCGGTCCAGGCCGCAGCCCTGTGCCGGGCCGGTGATCTGCTTGGCGTAGCTGACGCTGACCGTGTTGACGTGGTCGGCGTTGACGATGCCACCGCGCAGGAACGACATCTGCCCGTAGAACTCCAACTCGGCCACCCGCTCGGCGGGGATGCCCAGCGCGGCGGCCATCGAATACGGCACCAGGCCCTGGTAGGCCAGGTTATGGAT…
>Psa5-MAFF212061_Contig_0000251
TGCTGCCGGCCGCGCCCGCCGCGCGCGCACTGGTCGAGCAATGGATGGATTGGCAGGCCACCGAACTCAATACCGCCTGGCGCTACGCGATTCATGGCCAGCGTGCGTGGCAGTGCAGCGCATACCGATGCGCAGGCGATTGCGGCGAGCGTGGAGCAGTGGAACCGGCACATGGCGATCCTCGATGCGCAGCTGCAGCGCGGCGGTCCGTTCGTCCTGGGCGCATGCTTCACGCTTGCCGACATCGTGCTGGGGTTGTCGACACAGCGCTGGGTCGCCAGCCCCATCGCGCATGTGCCATTGCCCGCGGTGGCGGCGTATTACGCACACTTGAAAACACGCGCTGGATTTCGGCGCTACGGTTGCACTGCACCGTAATGCCGCACATCGCACTTGTGC…
>Psa5-MAFF212061_Contig_0000252
GGGTGATGCAGAACTTCCTGGCCAATGCGCTGCGCTACACGCGCCAGGGCCGCATCGTGCTGGGCATGCGCGGGCGCGGGCAGCAGGTGGAGCTGCAGGTGTGGGACACCGGCCCGGGCATTCCCGAACACCACATGCGGCAGATCTTCGAAGAATTTCGCCGCTATCAGCAGCCCTTCGATTGGGGCGAGCAGGGGCTGGGGGTTGGGTCTGTCGATTTGCCAACGCATCTCGCGCCTGCTCGACCACGACCTGAGCGCGCGCAGCCAGGTCGGCCGCGGCAGCATGTTCTCGATCCTGTTGCCGCGTGTGGCGCCGGTTCCGGTGGCACCGCCCTTGCCGGCGACGGCTGCACGTGCATCGCGCAGTGGCGATTCGCTGGCCGGCCTGCGCGTGCTG…
>Psa5-MAFF212061_Contig_0000253
CCCCACGCGAGTTGTATGCGTGGGGTTGGTAACGGCTACGTGCTCATCGCGATTTTCCCGGGGGATTCTTGCGATATTCATTTGGGCTGAAGACCCACATCCCTGAATAACGCTGAAGGTTTCGCGCACGCATTCGGAACAGCCAACGTAATCCCAGCAGCCTGAAAATCATCTCATCACGCTTTGCCATCTGCTGCATGGCAAAGATGATGACCGGAATGGTCAACAGGTACCAAAGATCGATGTACATCCCCAACAGCAAGCCACCGCCCGCACCAATGAAGAAGGGGATGTAAGGCACCCCCAAAAACATGGCGGGGCGGGTGCATCCGCGGAAGAGTACGTCTTTATGCATAGTATTGAGCGATCTGCATCAGTGAACCGGTGATCGTCGAGCAA…
>Psa5-MAFF212061_Contig_0000254
TCACGGCATTGATTTCGGCCTCTATCTGGCCGGTGGTCTGTGGCATTACGAATCCTCCGTAAAGCGGGTTAGCAGTGCAGCCAGCTCGGGCAAGGAAACGGCGAGCACGTCGGCCGGCACGCCGACGGTCTCGCAAGCGAGAACCAGCTCGTTTAACTCGCCCGTGGTCGCCTTCTTGCGCACCAGAAAAAGCAGCATTGCCAGAAGCGCATGCGCGCCTTTCTGGCTGCGCTCGATCTCGGCCAGACGGCCGACAAGTTCCTGTCGGTCGGCCCATGCTTCCATGCTGTCGCGGCCCGACTCACGGTGGCTGCCACGGTCCAGAGACTTGTCGCGGATGTACTTCGACAGGTGTTTGTAACCGGCTAGCGCGGCCGCTTCCTCGACCCTGCGGCGATC…
>Psa5-MAFF212061_Contig_0000255
CAGCTTCCTCGCCTTGCGCGGCCTCAAGACCCTCCCGCTGCGCATGCGGGCGCACTGCGAAAACGCACTGGCGCTTGCGCAATGGCTGGAAACCCACCCTGCGATCGAAAAGGTCATTTACCCCGGCCTTGCCTCGCACCCGCAACATGCGCTCGCGAAGAGCCAGATGTCCGGCTTCGGCGGCATCGTCTCCATCGTCCTCAAGGGCGGCTTCGACGCAGCCAAGCGTTTCTGCGAAAAGACCGAATCGTTCACCCTGGCCGAATCGCTCGGTGGTGTGGAAAGCCTGGTGAATCATCCCGCCGTCATGACGCACGCCTCCATTCCGGTGGCCCGCCGCGACCAGCTCGGTATCAGCGATGCGCTGGTGCGGTTGAGTGTGGGGGATCGAGGATGTGG…
>Psa5-MAFF212061_Contig_0000256
GCTTGTTGGCCGGCTACGGCTTGCTCGCCGGGCTGGCCGCCATCTGCATGATGTACGCCACGCGATGGCCCCGGTCAGCGTGGTCGCGCCAACCCAATACAGGCCAGATGCTATGGGCCATCGCCTTCGGCTACCTGCTGTTTCATGATCATCTGGACTGGCCGATGGCCGTGGGCATCGCGCTGATCCTGGGCGCCGGTTTGTTCACCCTGGTGCGCGAGGAACAGGTGTCGCGTTGGTGGCGGCGAACCAAGATTGTTTGAGTGCCGGGAATTGGGAGTGGGGAATGGCAAAAGCAGAAGTGCGCTAAACGCGATCGGAGTAGCGCTTTTGCCGTTCCCGATTCCCGATTCACTCAGTGCGCGGCTGCCGCCAGCCTTCGACGATGCGCCGATATTC…
>Psa5-MAFF212061_Contig_0000257
GCACGTTGCGGAAGTCTGCCAGCCACTGTTCGAAGCTCGCAGTGGGTGCGGGATCCTGCTGTTGCCCACCGGCGTCGGTTGCGGAGGATGCGGTTGTTTCGGGAGCGATGGCTTGCGCTGCTACGCTGGTTGCGGCCACACAGACGCTGACACCGAGCGTTAAAGCAAAAGGCGCGAAGGCATGATCATGAGATACCCGAGGTGGTGGTTGAGCGGCCACTCTAGTCCTCCTGTTCCCAGGATGTAATTATTGCAGCTATGCGTTTTTGACCGCGATGGGCAAGCAGGAATTCGCCCGGTAAAAAAACAGCTGATTGCGTCCTAACGCGTTGTCGCCGCAAGAATTCTCCGCGAGAAATCGATTGGCTCGACCTGCCGCTTGAGGTCCAAGGTGTAGTC…
>Psa5-MAFF212061_Contig_0000258
GCAGGGTCACTTGTCGCCGATCTGGTCGAGCACATCGCGCACTGGGCACTTGGTGGCGTCGAAGGGTCCTTCCAGGGACGGCGGCGGCGGGAACAGGGCAATCGCATTCACGTGGGGTATCTCACGGTAACCAGGGGGAGCAAAACTGCCTCCTTGCGGAGGCCTGAGCGGCGCTGACACTATGCAGGCGATCAGTTAGGTCTAGATAGTAGACCAAATCTCTTATGCAAACCTACCGGAGCCCGTCATGACCTCTATATCCCCCCTGACTCTTGTCACCGGCGCCAGCGGGCAGTTGGGTGCGCTGGTGGTCGAAGCGCTGCTTGGCCATCTGCCTGCAAACCGCATCGTAGCAACGGCCCGGGATACCGCGTCACTTGCCGAGTTCGCAAAACGCGA…
>Psa5-MAFF212061_Contig_0000259
GGCGAACTGCGCGAGCGCGTCTATGCCGCCATCGGCCACGATGAACTGGCCCAGGCGCTCAATGAAGTGCGCGGTCTGGTGCGCCCGCCCAACGATGTGTTCTACACCGAACTGGAAGCCCGCAAGGCCACCGTCTCGCGCTTCCTGCCGGCGTTGCTGCGCGTCATCCGCTTTGACGCCAATCCGGCCGCGCAACCTTTGGCGCAGGCGTTGCAATGGCTGCATGAGAAGCCCGACCATGATCCGCCCACGGCCATCGTCGGCAAGGCGTGGCAACGCCATGTCGTTCAGGATGATGGCCGCATCAATGCCACAGCCTATTCGTTCTGCGCGCTCGACAAGCTGCGCAGTGCGATTCGCCGCCGCGACGTGTTCATCAGCCCGAGTTGGCGCTACGCC…
>Psa5-MAFF212061_Contig_0000260
CCTGCAATGCAGGGGCGCTTGAGGGCAGAGATTGGAGTGGTCTGGTATGTCCAGAAAGTCCATCGGGTCAAAAGGCAAGCTCTCCGGACAACGCCACTGCCGGTGGGTGGGGCAAGTGGCACAGACTGTATGGAGGTGGAGGCGCGGTGGAGGCGGTGTTGCCGTATCTCCTGGATCCGATACGGGCTGGGATCGGCGGGCAGAACACGCCGTCTCCACGGAGGTGCCATCTCACCCAATTGCGTCAACGCGTCCTGACCGTGCTGGGTGCGGCGCCAATTGACGGTATCGGCGATTTCCTGATCGGGCGAATGAGGAACTGATGCAATGGATGAAATCCGACCTTGTGAGCTACTTTTACACGTATGTCGGCTGAACCCCAGGCTGGCCACCGATCAA…
>Psa5-MAFF212061_Contig_0000261
TCAGCGCCTGGCCACGGCAGGAACTGTCGGTTGCGGATGGCGAGAGCGGCACGGCTTACCTTCAACGATTGCGCGACAGCCTGGCGTCGCTGGGAACGGCAACCTTGCCGGCGGGCTGCGAGCTGCCCTTTGCCGGCGGGCTGATCGGCTACCTGAGTTATGCGTTCGGGCGACGCCTCGAACCGCTGCCCGATCAGGCCAGCGACGACCTGCAATTGCCCGAGGCGCGGCTGGGGCTCTACGCCTGGGCGCTGATAAGTGATCATCAGGCGCAGACCAGCCAACTGATGTTTCATCCAGACCTGGCCGACACCGAGCGCAAGCGGCTGGTTGACCTGTTCACTGGCAGCATCAGCCAAGCGCCATCGCACTTCAGGCTCAGCCAGACTTTTCAGGCCA…
>Psa5-MAFF212061_Contig_0000262
ATCATCAAGCGCAATGCGCCGATCATGGGCGCCTACGAAGACTTCATGCGCGAGAAGACGGCCGAAACGCTGATCCGTTCGCTGATCCAGTCCTCGATCCTGGAAGGCATCAACTTCTATTCCGGCTTTGCGTATTTCTACAATCTGGTGCGCCAGAACCGCATGACCGGCACCGGCAAGATCATCAGCTTCATCAACCGCGACGAACTGGCGCATTCGAAGTTCATCAGCGAGCTCATTCGCGCCATCATCGGCGAGAACCAGGCGCTGCAGGGCGACGAGCTCACCGACTACGTGCACAAGGCCTTCGAACACGCGATCGATCTGGAAACCCAGTGGACCGCCGAAGTGCTGGACGGCATCGACGGCATCGACGTGGACGAGATGATCCGTTACGTG…
>Psa5-MAFF212061_Contig_0000263
GTCGCCGTCTTGGATCGATTGGCCAGGCGCCCCTCCTGTTGCTCGGGTTCGCGTATTTTCCAAAAGTCGCGAAAGGCAGTGCTGCGTATCTAATTACTGCTAATAGTTATGTTAAAGCGTGCTCCAAATACTACAGCCTCACATTGCTCTTTCCTCGGATGAGCACTCTCCAAAGGTGATGCATGACTGAAGCGGTTGAGTTGTATAAAGCTGGAGCGGCGGCGCTGGTGCGGCGTGACTTCGATCAGGCTCAGGTTTTCTTCTCAAGGGCATCTCAACTTGATCCTGGTTCTGCCGAGAACGTGATAGGGCTTTCACTTACGGCTTCCGCTCTGGGGGCGCATAGGCTTGCCAAAAGTCACGCGCTGTCGGCGACATCGTTGAGGGTTGATGGTGGCT…
>Psa5-MAFF212061_Contig_0000264
CTGCTATTTATCAAGCCAGGTACGCCTTCTCAAAGCTAATCAGGGCCTCCGTAGCTCAACCAGAAGCCTCTTTGGCGCTAAATACCGACAACCGACAATAAGCGCTGCGCGCCGACCACATTCTGTCGGGTTTTTACACACTCTGGGCCAAGGATGGCCCGTTGCAGCGACCCCCGGATCAGTGTCAGGGCGAAGGAACCCGACGAAGTCGGGCCGGAAACGGAGCCAGGGGGTTGCCTACTTTGGCCCCATCAAAGTAGGTCGCCGAGGGGCGAAAAGGTGTCTCGAGCCGTAAACAAACATCACTGACTTCGCCGAACCGCCGTGCGACGCAGAGCGCCACAAACACAAAGAGGACGCAGAGCGTCCAGAACGGCATGCCGACGCGGAGCATCGGCA…
>Psa5-MAFF212061_Contig_0000265
TGCCGCGCGTTGGCCAGATAGTCCTGCTCGATCTCGCGCAACCGCTGCACCACGCCAGTGTCGTAGCAGAGCATGCCGATCTCGGCGTTGAGCGCGAACGAGCGGATGTCCAGATTGATCGAGCCCACCAGCGCGATGTCTTCATCCATGCTCAGGTGCTTGGCATGCAGAAAGTGCGGGCGGAGTACAGCGCAAGTACTTCTACCCCGCAACGCAGCAGCTCTTCGAAATAGGCCTCCTGCGCCCACGCGGCCAAGCGTTGGTTGTTGTGCTCGGACAGGATCAACTGCACATCCACTCCCGAGACTGCGGCGATGCGCAATGCGCTCAGCAAGGCTTCGTCGGGCACGAAGTACGGCGTGACCAGCACCACCTTGCGCCGCGCCAGATGGATCACCG…
>Psa5-MAFF212061_Contig_0000266
AACGAGCCCTCCTCGCAAGATAACGACACCCGCATCAAGTTCCTCGGCATGCTGCGCAACGGCGAGCTGGACGAGCGCGAGATCGAACTGGAAGTGGCGGTGAACGCCAGCATGGACATCATGACCCCGCCGGGCATGGAAGAAATGGGCCAGCAACTGCGCCAGATGTTTTCCAATCTGGGCAGCGGCAAATCCCAGAAGCGCAAGCTCACCATCAAGGCAGCGCGCCCGCTGTTGATCGAAGAAGAAGCGGGCAAATTGGTCAACGAAGACGATGTGCGCACCGCGGCCATCGAAGCGTGCGAGCAGCACGGCATCGTGTTCATCGATGAGATCGACAAGGTGGCCAAGCGCGGCGAAGCCGGCTCCAGCGGTGGCGATGTCAGTCGCGAAGGCGTG…
>Psa5-MAFF212061_Contig_0000267
TGCGTGCGCCAGCCACGCACAGAATCGCATGCTCGTATCGGATCAATATTGCAAATGGGAATTTTTTTGTGGGCGGCTCTGGGTGGGTGGATTTCAAAAGCTAAAGAGTCAAGAGCTGGCTAACGAAAAACAAAGTTCGCAGCAATAACGGATATTTCTGATTTCTACAATCAGATCTATCTACATCGCCTCCAAAATGCCATAGAAGCTTCTGGCCCAGCTCACAAGTCACTGGCATCAGATATAGAGGACTTTCTGTTGGCCTTGAACAACAAGGCTTCGCAAGGCGTGCCGGTAGGGCCGGCCGCTAGCATCGTTATGGCTGAAGCAGTGCTCATAGATATTGACTCATTCATCTCACAGTGCGGAGTTCTGCATACACGATACGTGGACGACATT…
>Psa5-MAFF212061_Contig_0000268
GGTGACTTCTTCGCTCGCAATCGAGGCGCCAGGCGTACCTGCTATCCAGCGCCGCCTTGTGGTTTTGTATCATCGTCGTCGGCGAGCTTGAAGTTCGCATAAATCCAGGGAATCTGGATGCGCGCCTTGCGAAACGATCATTCCACATCCGAACAACCAATTCGCGTGTGCGGGCCAAATATGTTTGGTGCCGCGGCCGTCTTCGCACGGCCGAAGACAGGCGTGCGCGTCCTGGCAGCGTCGCGCGATGCATCAGTGGGGCCGACGCCGGCGCTCTGGTGCGGATCGATGGCGGTGTGGCGGGGTTCGCTTGTTTGAGCGATCGTCCGGGGCGCGTGGTGCGGACCTGCAAAGCAGGTGGCTGCATGAGATCGCTAAGCCAGCAAGCTGCAATCCCGC…
>Psa5-MAFF212061_Contig_0000269
CAGCCATATGAGGACCTTAATGACAGATGCGGAAATACGCATCCTACAAAGGGAAAAGGCAGCTGCCGAAGCAGCTGGACTTGAGCCGCAGAACACTTTTGGTGGCTGGACCCCTGCCAATAGGCACAGAAAAATCGTTCCCCAAGCTTTACAAAAGGCGCGAGCAAAAGTCCTGCGAACACCACTGCCTGACCGCGTCAACCTCATTGGCTGGAGCCGTGGCGCAGTTACCTGCCACATGATGGCCAATGCAATGTATGCCGACCCGCAGCTCCGCCACATCTGCGTCAACATTTTTGCGATAGACCCGGTACCCGGTCCTTTGAATTTCCAGTTAAACAGGACAACACTGAATACCAACGTGCTGGAATACCGCGCCGTATACGCACGCGACGAGAG…
>Psa5-MAFF212061_Contig_0000270
CTGTCGGGTTTTTACACACTCTGGGCCATGGATGGCCCGTTGCAGCGACCCCGGATCAGTGTCAGGACGAAGTCGGGCCGGAAACGGAGCGGGGATTTTGCTTACTTTGATCCTTCAAAGTCATCGCCGAGGGGCGAAAAGGTGACTTGAGCCGTAAACAAACATCACTGACATCGCAGAACCGTCGTGTGACGCAGAGCGTCACGAACTGCATACCGACGCGGAGCATCGGCACGATAGTCAACTCCTGAGGCGCTGCGCACAACGCGGAGCACCGTCCAGCTTCTAGCCTCAACCCTCGCGCAGCACGGTCAGCGGGCTGACGTTCAGTGCTCGTCGGGTGCCGAATACGCCAGCGCCGCCGACCAGCAATGCGCCGATCACCGGCAACAGCAGCAA…
>Psa5-MAFF212061_Contig_0000271
ATAATCTCGCTCTCTCTGGAGATAGCCGTGTCGATTCGGTCTGCCATCGGTTCATAGCCCTCCTTCCACGCCACAATGACCTGAATGATCTGAAGAAGCCCAAAGACGAGAAAGACAGCCACTAATGCCGGTAGTGCACTATCAAGACATTCTTGGCATTTGTGTTGCTAATCCATGCAAGGTTGCTAGCTGCAACCACCCCGAAGGCAAAAAGTAAAAGAGCCACCATTCCAACGAAATATGTTATTTTTCAAAGCAGCTCAAGCTTTCCTGCTCTCTCGGGGCGCTTGATCTTTTGGAGCATCTGAAAGGTGCTTGGGATTGGACTGTATTTGGGCTCAGTCATTTTTGGCCCCCTGCTTGAATGATCGCGATTTTCGTCAAAACGGTCTCACCGGC…
>Psa5-MAFF212061_Contig_0000272
AGCGCGACCCAGCTGACACGGCTGGGCCCCAAGCGCTTTGGTGCGCTGTTGTTGCAGCCCAGCGACGACGCTGCGTTGCCCGCGCCGGTACGCGCGCAGCTGCAGCGCTTCGACGCGCTGCATACCCCGCTGGTGGATCTGCTGACCCAGTACGAAGCCGACAAGGTTCGCCTGCAGTCCATGCCCGATGGCGATGAGAAGGTTGCCTTGCGCAAGCAGTGGCAGGCGCGCGGTGGTCAGATGCTGGTGCAGGCGCGGCAGGCGCAACTGTTGCGCGCGGTGTACGCGCCGGATCAACTGCGCGAGCAACTGGTGTGGTTCTGGCTCAATCATTTCAGCGTGTATGCCGACAAGGCCCGGGTGAAGTGGATGGCGGCCGACTACATGGAAAACGCGATC…
>Psa5-MAFF212061_Contig_0000273
TGGCGCTTGGCCACGACCAGCACCTGCTCATAGTGGAACACCGGCTCGAACCTGAGTCCTGGCTTGAACAGCGGGTCGGGCGTGACCAGCAGATCGATCTCGTAGCCGAACAACGCGCCGATGCCGCCGAACTGGAACTTCTGTTTCACATCCACATCCACATCCGGCCACGTGGCCAGATACGGCGCCACCAACTTGAGCAGCCACTGGTAGCAGGGATGGCATTCCATGCCGATGCGTAGCGCACCGCGCTCGCCTTGGGCGAACTGCCCCAGCCGCTCTTCGGCCAGGTCCAGTTGCGGTAGCACCCGGTTTGCCACCGCCAGCAGGTACTGGCCGGCCTGGGTCAGGCGCAGGCTGCGCCCCTCGCGCAACCAGATGTCGGTGCCCAGCTGCTGT…
>Psa5-MAFF212061_Contig_0000274
GCCTTCGGCGAATAGCTCACCAACAGGTTCTTGGTCTGCTGATAGTGGTCGAGCATCATCTTGTGATTCTCGCGGCCGATACCCGACTGCTTGTACCCGCCGAATGCAGCATGCGCAGGATAGGCGTGATAGCAATTGGTCCACACGCGGCCAGCCTGGATCGCACGGCCCATCCGATACAGGCGCGAAGCGTCGCGACTCCAGACACCGGCACCCAGGCCGTACAGCGTGTCGTTGGCGATCGCCAGCGCATCGGCTTCGTCCTTGAAGGTGGTGACCGAGACCACCGGGCCGAAGATCTCCTCCTGGAACACGCGCATCTTGTTATGGCCCTTGAACACCGTGGGCTTGACGTAAAAACCTTCGGCCAGGTCGCCATCGAGCGTGTTGCGCTCGCCG…
>Psa5-MAFF212061_Contig_0000275
CAAAGCGTCCGCCTTGGAATTCCAGACATCCCGCTTCTGGTCGCCATCCTCGTCGACGGCGTAGTCGCGATAGGTGCTCGGAATGAATTGCGTCTGTCCCATGGCGCCGGCCCACGAACCCACCAGTTGCGAGCGATCAATGCTTTTTTCCGTCTGCAGGATCTGCAGGGCCGCAAGCAGCTGCGTGTTGCCATACGTGGTGCGCCGTCCCTCATGGGCCAGTGTCGCCAGGGAGCGAATGACATAAAAGTCCCCGATCTGCTTGCCGTACCCGCTTTCCATGCTCCAGATGGCGGTCAGAATGCCCGGATCCACACCGTAGTGCTGCCGCAACTTCTCGAAGAGGGCGTGCTGGCTGATCAGCAGCTGCTGTCCTTCCTGGATGGCCGAAGGTGTGAC…
>Psa5-MAFF212061_Contig_0000276
CAGTGCCGACGGCGCGCCTTCTTCCAGTTTTCAGTTCGGCGCGCAAGGCGTCGACCTTGTCCTGCGCCACTTCCACCGAGTGCCCACGCAGCAATTCGCGCGGCAGCGAAATCTTGCCGTAGCGGCTGCGCTTGAGGCGGCTGACCTGGCAACCCTGCGATTCCCACAGACGGCGCACTTCGCGGTTGCGGCCTTCCTTGACGACCACACGAAACCAGTCGTGCGAATCGGTGCCGCCGATGCGTTCGATCTCGTCGAACTTGGCGCCGCCGTCTTCCAGCAGCACACCGCGCGACAGGCGCTCGATGATGGCATCGGAGACTTTTTCTTCGCCTTCCGGTGCGCGCACGCGCACCACATATTCGCGCTCGACCTCGTAGGAGGGGTGCATCATCGCGT…
>Psa5-MAFF212061_Contig_0000277
CTCGGCAAGCGACCACCTACAAGAGTGCCTCTCCGGCACTGGACAAGTGTCCGCAGCGCCGTGGCGTCTGCACACGCGTCTATACCACTACCCCGAAGAAGCCGAACTCGGCCCTGCGTAAAGTCGCCAAGGTGCGCCTGACCAATCAGGAAGAGGTCATCAGCTACATCGGTGGTGAAGGCCACAACCTGCAGGAGCACTCCGTGGTCCTGATCCGCGGTGGCCGCGTCAAGGATCTTCCCGGTGTGCGTTATCACACCGTCCGTGGTTCGCTGGACGCCGCCGGCGTCGCCAAGCGTCGTCAAGGCCGTTCCAAGTACGGCGCCAAGCGCCCGAAGAGCTAAGGAAATACTCAAATGTCCCGTAAAGGTTCTACTCCGCAGCGCACCGTCCTGCCAG…
>Psa5-MAFF212061_Contig_0000278
GCGTCTGCACGGTGGATTTTGCGCAGCGCCACGTTCGGGCCTTCCGCCACGATGCGTTTTTGATCCGGCTCTGCTCCCCAGCGCCTCCAGTTCCATGCGCAGCAAGGCGCCGATGGTGGTGGGCATATTGTCCGATTGCGACAGTAGCCCCTGCACGCGCGACAACGCCGCGAGCCGGTCGTCGAACTTGACCGCGAACTCGGGCATGCTCTGGGTGGTCTGCACGGTCTGCTTGGCGACCGATTGCACCACTGTGATCAGGTTGCGCGTGCGGTGCTGCAACTCGGCCACCAATACGCGCTGTTCTTCCTGCAGGCGACGCAGGTTGTCCGATTCGGTGCAGGTGCCCAGCCATTCCAGCACCTGTCCGCGTTCGTCGCGTACCGGAGCGCTGCGGGT…
>Psa5-MAFF212061_Contig_0000279
GCTGTCGTATGGCTTGCCGATCGGTAGCGTGTCCGGCCTGAGCGCGGTGATCGGCGCCAGCCGCAGCGAACTGGAAGTGCGCAACGGCGTGTTCGCCCGACTTGGCCTGAAGGGGCCGACCTCCATCGTCTACACCGGCGCCGACTGGAAATTCATCAACAGCCAAACGCTGCAGTTGCATGGCTCGGCGCGCTATCTGCGCGAGCAATCCAAGCTCAGTGCGCTGGGCATGCAGTTGTCCGACCAGCAGTTCGATGTCGCCGAACTGGGCCTGTCGTTGCGGCGCACCGATCTGCGCTGGCGCGGTGTGGATCTGCTGCAGGTGAGCGTGCGCCAATCCTTGCGCGACCGCTCGGCGCCGGTGGACCAGATCAGCCCCGGTCGCGACAGCTATTTCAC…
>Psa5-MAFF212061_Contig_0000280
CCATCCTCGGATTGTGGCGCCGTTCGATCTATTCGAACACATCGGCCTTGCCGCATCGAGTGTCGGGTATTTCGTGCGGTAGATCCGTTTGCGTTTGAGCATGCCGAACAAGCCTTCACAGGCCGCGTTGTCCCCGCAATGGCCCACTGCACTCATCGCGCACACCAGAGGGGAGGCAGGGATTTGTGTAAAAAACAGCCAAAAGTGAGCTAACTCGCTGTCAGCACAGAAATTTTTCACAACTTCCTGCCGGCCCTATGGATGCGCTAGTGGAAGGGTTGGAGCTGGGGTGACAAAATTCCGGCGTACTGCCCCATCCCGTCCCTATGACGGCCTGGCCGAGTTCTCCGAAGAGCACAAGCCACGGGTAGCTCAACTGCTGGTTACAGCGGCAACCCT…
>Psa5-MAFF212061_Contig_0000281
TGGCCGACGACAATGTGCTGTTCACCAATTCCACCGCGCTGATGAGCGCGCTGCAGCAACGCGGCACCCCATTCGAATTGATGACGTATCCCGGTGCGAGCATGGGTTGTCGGGCGCCACGGCGCTGCATCGTTACAAGACTGCCGAAGCGTTTTATTGAACGCTGCTTGGGATCATCTTGGCCCGACGTCTGATTGAATACGTCTGTTCGAGACTGACGAAAGCTGCGGAAAACAGGGAGTGACCACTACTCCTTGGTCAGAGATTCCAACTTTCTACTCAATAAAAAAATAGATGGCTTCATGCATAGTGTTGAAGCAGGGTGACCGTTGTAGAAAGCAGGGCTCTCGTCTGGATGCAGGCTTGAGCGTGGAGAGAGTGCAGTGCTCGCAAGACACT…
>Psa5-MAFF212061_Contig_0000282
CCTGTTCGTATCGCCGAGTTCTGCGCCGCGAAGTGCTGGCGGTGACAGGGGCGTGTGTCGCCATCTCGCGCGCCAACTTCGATGCCATTGGCGGATTCGACGAGTCCTTCGTCGTCTGCGGCAGCGACGTGGAACTGTGCCTGCGTGCCATGCGAATGGCAAGCGCACCGTGTATGTGCCGGAGGCGATCCTTATCCACCACGAATCCAAGACGCGAGATCCGCGCGTAATTCCAGAGAGTGATTTCGTGCGATCGGCGCAGGCCTATTCGCCATATCGTGAATCCGGAGATCCGTTCTACAGCCCGAACCTGGATTACATGTCGCCGTCGCCGGCCTTGCGAGGAGCGCAGGCAGATGCTTGATCGTTTGCTAAGGCGCGCCGCACGTGGGTTGAGGA…
>Psa5-MAFF212061_Contig_0000283
TGCCCCGTTCCACCGCGCAGTTCGGGTGATCCTGCGCTATGCCGCGCGTCCGTCATGACATCTGCATCTTGCTGCGCGCCTGGCAGGTCGTCGCATGCGAATCGTGCGGGATCAGAACGCATACTTGGCGGTCAACAGGCTGGTCATGCCGGAATCGACGATGTCGGAAATCGCATCGGTCTCGTGGCCGACGTGCGCCCAGTAGCTGTGCTGCTTGGTGAGGTTGGCCACCGACAGATCCACGCGCAGGTGATCGTTCGGTGCATAGCCCAGATGCAGGTCCACGCGGGTGATCGGCTTGATCCACAGGTTGTCCCAGTTTGCGCCCTGGTTGAGATAGTCGTACACCGACACGTATTCGCCGGAGTAGTGATAGCTCAGGTTGACCGACCACGGTCC…
>Psa5-MAFF212061_Contig_0000284
GCTGCTGGGCGCCGCCATCGCGTTCCTGCTCACGCGCAGTGTGGTGCTGCCGCTACGCCAGTCGCTGCGCCTGGCCCAGCGCATCAACGACGGCGACCTGCGCAGCCAGGACGCAGCGACCGGCAACGACGAATCCGGGCAACTGCTGCGCGCCATGCAGCAGATGCAGCGGCGCCTGCAGGAAGTGATCTCCGCGCAACGCAGCATGGCTGCGCGCCACGACGCCGGCGAGATCAGCTACCGCACCGACGCACGGCGTTTCCCCGGCGAATATGGCGACATGGTGCAAGACACCAACGCGCTCGTGCACGCCCACGTGCAGACCCAATTGCGCATGACCGAGGTCATGGGCAGCTACGCGGTTGGCGATCTTGCCCAGGACATCGAGCAGTATCCCCG…
>Psa5-MAFF212061_Contig_0000285
ATTCGTTTGTCGCGGATGAACAGCCAGTGCTGCACGCTCCAGTCTGCGGCGCCGACACGTACGAACAGCAGCACGCCCAATGCGAATAGCATCCCCAGCGTCCGCCAGGCAATCTGGGCAATGATCGGGTGGTGTCTGGTAGGCAAGGCCAATGATCATCGGCATGAGGATGCGGATACCGGCCCACAGCACCACGCCAATCAAGATGGCCTTGATGATCAACTTCAGTAGATTGATGAGGCTTCGCAACGAAAAGAGTTTCTTGACCCCGGTTGCGGGATTGAGGGAATCGAACTTGGGCGCCACCGGCTTGAGGGAGGCATTCAGCCCAGTCTGGAAAGCACCGCCTGCCACGCCAGCCACCAGGCAAGCAACCAGCAAGGGGAGCATCAACACCAA…
>Psa5-MAFF212061_Contig_0000286
CAAGGCGTTCCTGATCTGGCTCAATTGCGAAGGATGGTTCTGCGAAGGGGAGTTTCGATGCCATACGCGGATCGGGACTGGAATCCAGTAAATGCACGCACGGCGTGCCAGGGGAAGCACAATGAAGCGCAAGCAAAGCGGTATGACGTTGACGTCGTTCGTGGTGGTGCTGGCGGTGGTGGGATTCGGTCTGTACATCGGGATGAAGCTGTTCCCGATGTATCAGGAGTATTACGCAGTGCGTACGTCGATGAAGGGCCTGGCGAATGAGGCTGGCAGTGCCGACATGGATCCGTCCAAGTTGCAGGAAATGTTCTTCAAGCGGCTCGATATCAATGCGTCCGAAAGCGTGAAGCGCGAGAACGTCAAGTTCGAGCGGATCGAAGGCGGCTGGCGCAT…
>Psa5-MAFF212061_Contig_0000287
ATGCAGAACTGAGCACTGCATCGCAATCCAATGACCGGTTGCAGGCGAGGCCACGCGCCAATGTCGGCAAAGCGTCAGAAAATCGCTGCACCACTGAGACGCTTCGATCCGGCCAGATGCACATAAATTTGCGCCTTGGAGCTCCCATGTCAGGACACGGGAAGCCGCTGTCAGGAAACTCCCGATCTGTAATGAATCAACGGTAAGTATTTTCGATCGACGGTCTTTAGCTCCCTGGAATCCGGCCGCTAGCTGGGCAAGGCGCTTGAGTCGATGCACCCCGCATCCACCGAGCTGCTCAGCTGTGCTACCTGGAAGCGGTCATGAATGACTTTCTGCAACGCCTCAATGTCGGCCGTCGCCTCGGAATGGCCTTCGGTATTCTGATTCTGCTGTCGG…
>Psa5-MAFF212061_Contig_0000288
GTCGCGCCCGTTATCGCCGCGCTCGCCCGAGCCATGCAGGAACAGCACGATGGGCCGCGGCTGCGGCACCTTGGACGCGGGCACGAACACTTGATAGCGGTACAGGCGCCCTTCCAGTTTCAACGTGCGGGTGACGAAGTGGCCGCGGCGTTCGTCGTGGTGGCGCTCAGTCATGCTGGAACAGCCGGCCAGCAATAGCGCAAAGGCAATGACAACAAGACAACGACGAATCACGCAGCTCTCCCGACCGATCACATGGGTGCAGTATTACCGCATGCCGGTGCGCTGGCGTGTCGATGCGCGGCGATTCCGGTCGAATATTCATCTGCTTGTCGGCATCGCATGCATGGCCGCTGGGCCCAGGCACCGCAAGGTCAGGGCAGCAGTATCAACGTGGCC…
>Psa5-MAFF212061_Contig_0000289
TGAATTTGCCCGTAAAAGCTACGCCAGCGCCGAGCGCTTGCTTCGAAATCGTGTGCTTGAATACACCGACATCAATGTGCAGATCAATAGAATGCGCAAAGATGTGGTGGCCGTTTTAAGGGCAAAAGGGCAGCATTCGGTTGCAATGGAGATGACACGAGTGAGCGTCATCGAATCGCAACTACTGCAGCAATACGTCGCCGCGCTGTATCCGCTTGAAATAGAAACCCATGGCTTGTATCAAGCGTTACGTTCGCCGGCGCTTGAGCGCTTCTGCGGTTCTCAGTTCGAGTGTGTGTTTCGCCGGCAACTGTCGTAACTTGTCTTTGGAGATGCAGCTGAGCGCCTATCGCTGCGTTCTCAATTGCGTCGAGATTTTGCCTCCAGCGGGCAGGCACT…
>Psa5-MAFF212061_Contig_0000290
GTGAGCGGACATCGTACTGGGGACAATCCGGCGCGCTGGCGCGGTCATCTTTCGGAGGCACTTGCAGCACCAGCACAGGCCAAGAAAGTTGAACACCACGCGGCCCTGCCCTACGCAGAACTTCCTGCATTCCTATCGGCGCTGCAAGGCCAAATCGGCATTGGAGCGCACGCGCTGCGTTTCGCGATCCTGACAGCCACGAGAACTGGCGAAGTCATTGGCGCCCGCTGGGATGAATTCGATTTGGAGGAAAACGTGTGGACGATTCCTGTAGAGCGGATGAAAGCAGGCAAGGAACACCGAGTGCCGCTAAGCAGCGCCGCCCTTGAAATTCTTTCTGCAATGAGGAATTTCGCCACCGGAAGTGGCGACGGCTTTGTTTTTCCAGGGGCGAAGAAT…
>Psa5-MAFF212061_Contig_0000291
CCACATGCTTGATGCGGTACAGCGCCGGGGTCGCGCAGGTTGATATTGCCGCTGGCCATGTCGATCTTGGCGCGCAGCGTACGCGCGCCGTCGGGGAATTCGCCGGCACGCATGCGCGCGAAACAGGTCCAGGTTTTTCTTCGACGCTGCGCTCGCGGAACGGCGAATTGCGGCCGGGTTCGGTCAGCGTGCCACGGTATTGGCGCACCTGTTCTGCGGAAAGGTCGCACACGAAGGCATGGCCATCGCGGATCAGCTTCTGCGCGGCCAGGTAATACACCTGGAAATAATCCGAGGCGTGGCGCAGTTGCGCCCAGTCATAGCCCAGCCAGCGCACGTCGTCCTGGATGGCCACCACGAACTCGGGGTCTTCCTTGGCCGGGTTGGTATCGTCCAGGC…
>Psa5-MAFF212061_Contig_0000292
GGAGACATGAATCCATCGCGCCGGCCAGCCGCAAGCAGCCCCGGTACAATGGCGCGCTCTGTCGGAAGCCACTATGTACGGTCTCAATCCCCCGCAAAGCGCCGCGGTGCTGCACTGCGAAGGTCCCTTGTTGGTGCTGGCCGGTGCCGGCAGCGGCAAGACGCGTGTGATCGTGGAAAAGATCGCGCATCTGATCGCCATCGGCCGCTATCCGGCCAAGCGGATCGCCGCGATCACCTTCACCAACAAATCCGCCAAGGAAATGCGCGAGCGTGTGGCCAAACGCATCCGCGGCGACGGTGCTGAAGGCCTGACCATCTGCACCTTCCACGCGCTGGGCCTGAAGTTCCTGCAGATCGAGCATGCCGCTGCCGGTTTGAAGCGCGGCTTTTCGATCTT…
>Psa5-MAFF212061_Contig_0000293
CACAGATCCCCGCGATGGAGCAGCGTTTGCGAGTCGTGGGAGATCGCCACGCCATCTTGGTGCGGTAGCCTCCAACAGTGTCCATCCAAGAATCCAGGCTGGCCTGAAATTCGCAGTCAGGGCAGTGAGGCGTGAGCGCGTCAGAGGCTCGTTGGACAGCAGTTGAAAGAGGGCCAAATCGAATACCCAGGCAGTACCCGACTAGCACTCTTTCCATTGCCTGGGCCGAGGAACGGTTAGGCAAGTTGGTCCCCGCGCGCCACTTGCCCCCGAGCTTGGAAGCCGAGCGGTTTCGCTGGATGCAGATGCGTTCGAATTGAGTCCATTCCAGGCCGCTTAGCCATAGCGCGTGATCGAGCCATAGCCTTCCGCGCAAAGCTCGCCATGGCGTTTTCCGCT…
>Psa5-MAFF212061_Contig_0000294
AGGACACGACGGGTGCTGACCATGCTTTGCGTCCACCCTCGATCGACGTATCGGACAAGACAGCCGGTTGGTTCTCGTGCATCGCGAATCTCCTTCTTGCCAGTGATGTGACACGGTCGCGTACAACCGAAGGTTCGTGCGCGTCAGCCGCGGGATGCGACCCGGCACACATCTCTACCACGTTGATATACCGTTCGCTCGCCACGCTCGGCGGTAAGCTACACGGGCGGCTCAGGTTACCACCACATGCGGTTCGCGACACCGGCACGTCCAGGTGCGGGGAGCTGCCGCCGTCACGGTGCTGAAAAGTGCTCTTCGTTCCGTTTTGCTTCACGCCCCACGCATCGGCCAGATGACCATCCAACGCTCCCGCTGGCGCAGCCTTTTGCCGATTCCCGT…
>Psa5-MAFF212061_Contig_0000295
GCCTTGCGCCACGCTGCAATCGGATCGGCTTCATTCTCGCGCGTGTGTGTGCACGCCGATGACAGTCAGGCGACCATCGCGTGGTCGCGCGCGCTTATCGAGGCAGACGCATTGAAAGCGTATTTTCTCTCGTAAAGTGATTTTCCGAATAACCTAATTCCAGTAACGCTGATTTGGAATTGGTCTTATTCAGTGCGGCGTTTTATCTGCCGCGGTGCGCGCATATTCGCCTTGAATGCTGTGGGTATCGTCGACCATGCCGTATGCGGGGTGTGGCGCTGGCATGTGCCGGACGCGGCGCGGAATTTGATCGGATGTATGCATCCAGAACACTAGTTCAAATCACACTTCGGTGAAAAAATTTTAGGTATCACGCGATTTCCGTGATTTTTTGCACGG…
>Psa5-MAFF212061_Contig_0000296
TGCGCTAATCCCGCACCACTGGTTCCTGCGCCCACACCGATGTTCGATGCCTTTGCTTTGGCTTCGTTCTGAAGATCATCTACAGTCAGACTTTCCGTAGACAGGCGATTGAGCGCCGCATCCGCCGTGCTTGCAATTGCGCCACCAACGAGGTGGGTATTGCCGCCCACCGTGATGTCGAAGCCGCCATTGCCAGCCTGTATGCCGCTTTGTTCGGTCACGCTGGTGTAGCTGCTGTTGACCTTCTGCTGGCTGTAGCTCGCGCTGCTTCCGCTAAAGCCCCACACCAACGTCATACCTGCCTGCTGCTGCTTGCTCTTGTAGTCGCTGGTGTCTTGCTCACTTTGGATCAGTAGGTTACCGCCAACGTCGGCCAGCACTTTGTCGCCGATTGCTTGC…
>Psa5-MAFF212061_Contig_0000297
AAGTAAGCAAAATCCCGGCTCCGTTTCCGGCCCGACTTCGTCGGGTTCCTTCGCCCTGTCACTGATCCGGGGGTCGCCGCAACGTGCCATCCATGGCACGGTGCGGCTTGCTCGGCGTCCTGCCTCGCATCCCCCGGATCAGCGACAGAGCTCAGCCGTCACTTACGTCGCACTCTGCGTCGTCAGTGCCATCGCGGTAAAAAAGCGTTTTTTCAACTATCGTGCGACGCTCTGCGTCGCATGCCGTTCTGGACGCTCTGCGTCCGATCTTGAGTGTGCGGCGCAGATGTGTGCGCTCTGCGTCACACAGCGGTTCTGCGATGTCAGTCGGATATGTTTACGACTCAAGGTACCTTTTCGCCCCTCGGCGCCCTACTTTGAGGGACCAAAGTAGGCAGT…
>Psa5-MAFF212061_Contig_0000298
TGCAGGCGCGGTTTCCATGATTTCCATGCGGCCCATGATGGCGAATTCGTCCATCATCAGGGCCAGTTGGTATTTGTACCGAAGCGTACCGTCTGCACAGTGCCCGCCTTGCTCCGGAATGACCGTGGAATTGAGCCGAATCGCCTGGGTGAAAAACAGGTTCATCAGCGGGCCGTACTTCTTCAGGTTTCTTTCGGTCACGCTAAAGTAAACGGTGGTCTTCTCCTCGCGCATTTTGGCAAAGTCGATGTCGTCACCTGACACCGCCCAGGCCACCGTTTTTTCGGCATACACCGACAGCACGTCGCGCACGATATCCACGGTGGTGGACCAACCGCTGCTCTTGTTTTTCGATGCTTCGTACACACCGTTAAGCTCTCGAAGGGTTTCAAAGCTGAG…
>Psa5-MAFF212061_Contig_0000299
CTTGCGGAAGCGGGCCCTGTGAGCGCCAACCGGCAGCGCCGCTGCCGTGACGTATCGCAGCGAAGCGTTATACCTTGCCGCGACGGAACATCGAGATCACTGCCAGGATCAGGAACACCACGAACAGGATCCAGGCGATGTTGGTCGCCGCACCGGCGATACCGCTAAAGCCCAGCACAGCAGCGATGATGGCGATGACGAAGAAGATGATGGCGTAATGCAGCATGGCAAGGTATCCAGAAGTTGTCGTGCCGAATCGGCGCAGACGTATCTTGTGGATATGCCGGTCTTTATCGGGTGATGGCGATGTCGTTGGAAGATGAGGATCGCAGCCGTTGCAGGCCTTCTTCGATGCTGATGCGCGGTACATAGCCGAAGTCGCGACGTGCCGGCTCCATG…
>Psa5-MAFF212061_Contig_0000300
GGTCGTACCCCGGCCACTCAAGGACAGGGTAGTTGAGGCTTGCTTGGAGTTGCTGAAAGACGGATTTCCCATGAAGCCCGTGACGCTTGTTGAGGCTTTAGAGCTTCGTGGGATTGAAATTGGCGGCGCGAACAAAGCAATGTCGCCTTTCTTCGATGCTGTCTAAAGATAAGCGTTTTCAGCCTGATCGAAAGTGGGGCTGGAGCCTGAAGCGAGCCCCCTCTCCAGTTGCAGCTGGAGAGGGAGGTAATACTAAACAGGGTGAGACCCCTGACGCAGACAGCAGCGACAATGAGCTGTGAGGAGGTACGAGATATGGCACACATTCACCATATGACCTTAAGAGTCTAAGGTGGTTCATAGGCCTGACGTTAGCGTCGGGGCCTATTCTTTTGGTGA…
>Psa5-MAFF212061_Contig_0000301
GGAACGCTGCATCTTCACAGCGATTTCAATTTCACTGAGTCTCGGGTGGAGACAGCGCCGCTGTCGTTACGCCATTCGTGCAGGTCGGAACTTACCCGACAAGGAATTTCGCTACCTTAGGACCGTTATAGTTACGGCCGCCGTTTACTGGGGCTTCGATCAAGAGCTTCGCCTTGCGGCTGACCCCATCAATTAACCTTCCAGCACCGGGCAGGCGTCACACCCTATACGTCCACTTTCGTGTTTGCAGAGTGCTGTGTTTTTGATAAACAGTCGCAGCGGCCTGGTTTCTGCGACCCTCTTCAGCTATAGCTCGCATGAGCTACCAAAAAGGGTGCACCTTCTCCCGAAGTTACGGTGCCATGTTGCCTAGTTCCTTCACCCGAGTTCTCTCAAGCG…
>Psa5-MAFF212061_Contig_0000302
TGCAACAGGCGGCCGCGCAAACCTCGCAGTCGGTGCTACAGCCGTACATCAATATCCCGCCGACCATCACCGTGCCGGCCGGCTCGCGCGTTCGCATCTACGTGAACAAAGACCTCGATTTCACGGCGATCTACAAGGATGAAATCGACGGAGCCAAGCGCGGCGACGGCGTGACGTTCATCCAGTGAGGGTCGAGCCATGTCGCAGATTGCCTCCTTCCGTACCAAGCTCTCCTTGCTGGCCGACTATCTCGATGACAAGCAGGTCACCGAGATTCAGGTCAACAAGCCGGGAGAGCTTTGGCTGCGAAAGAAAGACGCGTACTACGCCGAGCAAATCGAAGTGCCGGGGCTGACATATCAGTTGCTCTCGTCGCTGGCCGAAGTCACGGCGTCTTTC…
>Psa5-MAFF212061_Contig_0000303
TGCGTGATCGCCCGCACTTACCAGTTCATGCGCAGCACCAGCGAGTAACGCCGGTCGTTGACGAACCAGCTGCGCGTATACAAATGGTAGTCGACCTCGCCGCCCGTGTAGGACGGTCGGCCCCATCAAGACCTTGGTCACCGTGTTGGTCAGATTGTTGGCCTGCATGCCGAGCTGGACATGCGGGTTGAAGCGGTAGAACGCCGAGGCGTCGAGCTGGCCGTAGTCGTCCGACCAGGTCGGCAACTTGGTCGACACGTCGCTGGCGGTGAGCAGGTAGCGCGAACGCCAGTTGTAGGCCAGGCGCAACGAAAGCGGTCCTTTCTCGTAGATGCCGGCCAGGTTGTAGCTGCGCCGCGACAGCCCTTCCAGCGGCAGGCTCACACCGGTGACGGTGGT…
>Psa5-MAFF212061_Contig_0000304
TCCAGCCGTGAAACATCCAGAACACCGGGTTTACATGGGACGAGAACGGGTCGGCGAGAAAGTCGTTTTCCGGCTCGAACCAGCGCTCGGCGAAGTCATCCGAGCGGCGTGCCATGGGCACCGGCTGGCCGTTGGCGGGGTCGCGGGCCACCGAGGCCCAGCGCATGTGCAGCCAGTCGTGCAGCTCCAGTTCGACCTGCGAACCGAACTGCCCCAACGTCAGCTTCGACAGAAAACGCGGATCGCGGTACTGCGATTCCCACACCTCGAAATGCGTGTGGTAGGTCTCGTGGCTTTTGATGTCACTGACCAATTGCGTGTATTCCTCGTCGCCCTGCGCCAGCCAGTTGGGCGGCAACGCGCAGCCGTCGTGATTGTCGAAGTAGCGGGCAAAGCCCA…
>Psa5-MAFF212061_Contig_0000305
TGCCCGGTGCTGGAAGGGTTAATTGATGGGGTCAGCCGCAAGGCGAAGCTCTTGATCGAAGCCCCAGTAAACGGCGGCCGTAACTATAACGGTCCTAAGGTAGCGAAATTCCTTGTCGGGTAAGTTCCGACCTGCACGAATGGCGTAACGACAGCGGCGCTGTCTCCACCCGAGACTCAGTGAAATTGAAATCGCTGTGAAGATGCAGCGTTCCCGTGGCAAGACGGAAAGACCCCGTGAACCTTTACTATAGCTTTACACTGAACGTTGAGTTCGTCTGTGTAGGATAGGTGGGAGGCTATGAAACTGTGGCGCTAGCTGCAGTGGAGCCATCCTTGAAATACCACCCTGTCGTGCTTGACGTTCTAACCTAGGTCCGTTATCCGGATCAGGGACCGT…
>Psa5-MAFF212061_Contig_0000306
AGCGCAGAAGCAGGCCTTGTTGATCGCGCAGAATCAGCTGGTGCGCAATAGCAACGAGTTGTCCACTGCCTCGCGCTACAAGTCGGAATTCCTGGCCAACATGTCGCACGACGTTGCGCACGCCGCTCAACAGCGCCTTGATCCTGGCCAAGCTGCTGGCCGACAACAAGGACGGCACGCTCAGCGCCGAGCAGGTGAAGTATGCGCAGGCGATCCTGTCGTCCAACAACGACCTGCTGGCGCTGATCAACGACATCCTGGACCTGTCCAAGATCGAAGCCGGGCACGTGGAGTTGGCCGACGAAACGGTCGTCACCGGTTCGGTGCTGCAACGCCTGCGCGACACCTTCGAACGCTGGCGCGACAGAAGGGCCTGGCATTGGAGAGTCACGGCAGGCT…
>Psa5-MAFF212061_Contig_0000307
GGTCGCCAAATGCTTCGGCGAAAGACCATCTGCCGAAGGCGCCACCAAATGCGGTGGGTCAAAAGTTGGCGCAAGGTAGGCGTCGATCACGACAATCGGCGGCTGAATGAGAGGGGTTGACGATTCCGACTGCCCGCGATGCATCGCGCTGTGAAACAGCCTAGCGTGCATCGCAACATCGAATCTGCGTCGCATTGTTAAAGCGACTGTTGTGTTTGCATGAATTGTTTGCCACATCGCGCGCTGCGGCATTGCGTATCGGTTCGGATGATCGCCTGGTGGCAAAAAACCGCCTTCCTGATAAGCGCAAATTTCATACACGCACTCGTCACGCGTGGTTGTGCTGTCGAGTGCAGTTGTGCAATTCGGTTTCGTACATCGATCAAGGGTGCGCGAGAA…
>Psa5-MAFF212061_Contig_0000308
AACTCAGGCATCAGCGCATCCAACAAAACGCCGGCCACACACCGGCAAAGCAGCTAATGGGGTCGAAAACACTCAAACACAATCAACGCGACCCTGCCGGCGCGCTATCGCTGTCCCCTTCCTGCTTTGCCTGCCTGATGTAACCACTACTTCCACTTCTAAGGACATTGCCTGCTAGGCCATTTCCTCAAATTTGGCGCAAAAAGAAACCCTCAGTCCATTGGACTGAGGGATTCGGGGTAAAGCCCCTGGCGATGACCTACTCTCGCATGGCTTGAGCCACACTACCATCGGCGCAGCTGCGTTTCACTTCCGAGTTCGGGATGGGATCGGGTGGTTCCACAGCGCTAATTTCACCAGGGAGACGGTTGGAGCGTCGCCATCCAAAGATCGGATGAG…
>Psa5-MAFF212061_Contig_0000309
CGCGCTGCTGGTTGGCGACCGCGTTTTCCATTGCGAGCGCGATGGAATCCGACAGCGCCAGATAGGTCGCCCCCATCGCGAAGGCCGGCGCCTGGCCGATCGCCATGCTGCACCTGTAGCGGCGGTACCGATCAGGCTGGCGACGCTTGCGACCTGCGCGCTTGGCTCCATGACGTGGCACTGGCATCAGTGTCCTAGGCCAACGACGGCCTGCGCTGTTCAACGCCAGCCGACGCCGAGAACAGCACGGTGTTCTGTGGTTCGTGTCTGCACGCGTACTGCAAGGCCACGCCATCGGGCACGCGTTCCAGGAATGCAAAATTGCCCTGCGGCACGTCGATCATGTTGCCCAGCTTCTGGCGATAGACCAACGGCTGCGCTCCGGGAATCACAGGCAGG…
>Psa5-MAFF212061_Contig_0000310
GCGATGGGGGCCTGGCATCGGGCCGGAACAGCAGAAGCGATTGTTCCAGCGCTTCGAACAGGGCGAAGGTGCGCGCACCGGTTCGCGCGACGGCGGCAGCGGGCTCGGGCTGGCGATCTGTCAGGAACTCACCGTGGCGATGAAAGGCTAAACCCGCGTGCGCAGCCGGCTTGGCGTCGGCACCCGGTTCACCGTGGATCTGCCCTTGCCGATCGACCGCTCCGGCACGCACATCGCGGCCGGTCACGTCCAGCTGCTTGCAGGTGAGCCGCTGCGCATCCTGCTGGTGGAAGACGATCCCACCGTGGCCGAGGCGATCAGCGGCTTGTTGACCAACCGAGGTCACCGCGTGGTGCATGCCGTGCATGGGCTGGCTGCATTGTCGGAAACGGTGGATGG…
>Psa5-MAFF212061_Contig_0000311
GCACGCTGCGCTTTGCCAACAGCGCGCAGGAAACGCCCATCCAGGAAATCTGGGCCTACAACGTGCAGCCGGGCGAGGTGCCCAACGGCAGCGCGCAACTCAGCTACACCGTGCGCAGCGACATCCAGTCCGACTACGACAACCTCGCCCCCTTGCGCGCTGTCATCGCCGGCCGCTACCCGCCAGGCGAGCGCCAGACCGTCATCGCGCTGCCCACCAAGGCACCGGCGCGCAAGCGCCCAAGCGACAAGGCTGCAGCAAGCGCGCAGCAACCCATCGTGCACATCCTGGTGCCATCCAGCCTGGGCGACCCGCCGCCGGACCAGGCGCTGATGCGCAGCTGGTCCTACGGCTGGGAGAACATGCACGACGGCCTGGACGGCATCGCCATCACCCTGC…
>Psa5-MAFF212061_Contig_0000312
TCAAGGCCAGCAGCACCAGCCCGAGCACGGTCAGGCCCGAGCCCACCCAGAACCGGCGCCGGCGATAGAAGCGCGGGCGCGGTGCCGGCGGCGTAGGTGAGGGTGCGCTCACAGGTTGGCCCCGATATCGATGTAGAGCTGGAATTGCGAGTCGGGGTCGTTCAAGCCATGTGCGATATCCACGCGCACCGGGCCCACCGGCGAGCGCCAGCGCAGGCCGAAGCCGATACCGGTGTGCCAGTCCGGCCGGTCATCGAAGGCGCTGCCGCCATCGACGAACACCGCCCCGCCCCAGGGGCCGCCCTTGAGGTAATGCTCGTATTCGGCACTGGCGGTGACCACGTTCTTGGCACCCAGCGCGAATTCGTCCGGCTTGGGCGTGCGTGGGCCGACTTCGCG…
>Psa5-MAFF212061_Contig_0000313
GACAACCGCCTCAATACCGAACCAGCCTGAGCAACGATGACGGCCGCCAGCAAAGCGCAGGCCTGGCAGTCGGCTATCAGGCACCGGTTGCCAGTTTCGGAGCGGGCCTGACTCAGGGTAACGATTACCGCAGCACATCAGTCAATGCCAGCGGCGCCCTCTTGCTGCACGCAGAGGGTGTCGAACTGGGCCCGAATCTGGGTGAAACCGTCGCGCTGGTTGAAGTGCCCGGCACCTCTGGCGTTGGCATACGCAACGCCATCGGGGTCGAGACAAACAGCCGAGGTTACGCGCTGGTGCCCTACTTGCGTCCGTACCGTTACAACCACATCGAACTGCAAACCGATCAGCTCGGCCCGGAGATCGAAATCGATAACGGCAGCGCGCAGGTGGTGCCCG…
>Psa5-MAFF212061_Contig_0000314
GATCGGTCACTTGCCGGACCGCCTCGATCTTGAACTCATCCGTATACCGCTTACTGCTCATGGACACCTCCGAATCAGCCATTTTCCATGGCCTTGAGATGTCTAGGAAATCCTGGGCGTATCAAAGTTTCAATCAGCACTGCCTACAGGATGCATGTAGTTGGCTTGAGTAACGACAGCACAAATAGCGTCAGCACCTGCGCCATCTTCCCGACCACCCACGCATCTGTTGCGATCTTCCAGGTCTGGAGTTTTAGTGTTTTCCTGGCTCACTTTGACATCGGCGACATGGCTGCGGTAAATCGCGCTGGCTGAAACAGCCCCGGTTTCATCCCTGCCAATGCACGCTTTTTTTGTTGAAATACCATCGATTGCTCTTGTTTATTATTATACGTCTCG…
>Psa5-MAFF212061_Contig_0000315
ATAAAGTCATTGAAGGTGTTTTTCTTGTGCAGCAGCTTGCCATCCGTCGTACCACTGGCGCCCCATTTCCTGGCCGCCGCGGATGTGCGCGATGGCATACACCACACCGCGGTCCAGCAGGCTGATCGCCGGCAGATTGAATGCCGGGTCCATCGACATGCCGTAACTGCCGTACGCATATTGAAACAGCGCTGCGCTGCCGTCCTTCTTGAAGCCCTTTTTGTACACCAGCGACACCGGCACCTTGACCCCGTCGCGCGCGGTCACCCACACGCGTTCGGTCACGTATTTGCTGGCGTCGTAGCCGATCACCGGTTGTTGCTTGAGCAACCTGCGCTCGCCGGTCTGCGTATTGAGCTCGTAGGTGGTCCCCGGCGTGGTCAACGAGGTGTAGCTGTA…
>Psa5-MAFF212061_Contig_0000316
TGCCCAGCCGACTCGCTACGTTTGGAACGCTAAGGGAGAAGATATTTTGAACAAAATCCAGCGAGCCCGCGTGGCAATGAGCACGCAGGCATGAGAGAAGTTAATTTTGAGACGGTACACTAGTGTGCTGTTTTCGAAATAACTTATTTTTCCTGCACGACTTCAAGTGCCTCACGCGCACGTTGAATTTTGTTCAAAATCTCTTCTCCCTTTGCGTTCCAAACGTATTGGGTCGGCTGAGCATTGCGTAACGCCATGAACGTTGTGATGGAGCTTTCTAACTCTCGTACGGAGGCAAAGCTGCCGTCGCGCAAGTACACGGTAATGTCTCGAAAGAAGCGCTCAACCATGTTCATCCAGGAGCTGGAGGTTGGCGTGAAATGAATATGAAAACGCGGA…
>Psa5-MAFF212061_Contig_0000317
GATAGGTGAAGCACGCAGGGCGTGGCATTGAGCTAAACGGTGAGCCGTTGCAGCGGGCATCGCGGTCAACCCCATAGAGAGACTGGCAGAAATACCAATCACCAGATTGGCATAGCGTCCAAGGAGAAAGGCATGGCGTCCTGACCGGCCAACCAGCAAGGGATTACATACCAAAAGTATTCTACAATTGGTATGTAAGGTGCATCGAGTGCAGTTCTGCGCTTGACATCAACGCCGTCTGGTCATCCATGAGAACTCCATGAAGCTCTACTACAGCCCCGTCACCTGCGCTCTTTCCCCCTATATCGTTCTGCTGGAATCCGGCCTGGACCACGAGCTGGTCGTGGTCGATCTGAAGACGCACACACTGCCCGATGGGGCCGACTTCTACGCGATCAA…
>Psa5-MAFF212061_Contig_0000318
GTGCGCGTAGGCACCAATCGCGACACCGACAACGGCCGCACCGGCGGCCTCACCGACTACGACTACAAGCAGAAACGCTGGTACGCCAAGGTGGACTGGAACATCACCGACAACCATCTGATCGAGGTGACCGGTGCCAGCGACGTCGCCGAAACCAATGGCTCGATCTATCGCTACGATTATGTTGCGCGTGAGCGTGGCGCCTACTTCACCGACGAATCCACCTGGAAAACCGGGCCGACGCTGTTCACCGGCAAGTACACCGGCTATCTGGGCGACAACCTCACCGTGACCGCCCTGTACGGCAAGATGAGAACGCCGGACGAACTGACGCCGTTCAACTACAACGCCGCCAATGGCCCGGTGATCAATAGCGCCGCATTGCAGAATCCTGCCTAC…
>Psa5-MAFF212061_Contig_0000319
GGTCGGTACCGGGCATCGAGCGTGCGGTTGCGCGCGACTCGGGCGTGACCGTCAATGCGCTGCGTGGTGGCGTGATCGAGCAGATCGACGCAGCCCGCATCGTGGTCAAGGTCAACGAGGCAGAAATCGGCGGCGGCACCGATGCCGGCGTGGATATCTACAACCTGATCAAGTACACCCGCTCCAACCAGAACACCTGCATCAACCAGCGTCCGCTGGTGAATGTGGGCGACGTGATCGCGCGCGGCGACGTGCTGGCAGACGGCCCGTCCACCGACATCGGCGAACTGGCGCTGGGCCAGAACATGCTGATCGCGTTCATGCCGTGGAACGGCTACAACTTCGAAGACTCCATCCTGCTCTCCGAGCGCGTGGTGGAAGAGGATCGTTACACCACGA…
>Psa5-MAFF212061_Contig_0000320
GGGGACATCGATGAAGACTTCCATGCTGGCCATCGGGCTGGCCGGCTTGCTGTGTGCGTGCACGGTTGTGTCGCCCGATCCGGGGCAGCAGGCCGTGTTGGTGGATAAGCCCCTGTTCTTCGGCAAGGGCGGCATCCGCCTGGACGATGTGCGCGATCCCGGCCGCACTTACACGTGGCTGACCACGTCGGCCACCTATGTGGATGTGACGCCACAGACCGTGCAGGTGGCGTTCGACGATTTCTCCTCCAGCGACAACATCCTGTTGGACTTCTCCACCCAGATCCAATACAGGATTACTGCGCCGGCGCTGTTGTTGTCCAGGTTCGGGCAGGATTGGTTCAAGAACAATGTTGCCAGTCAGTACGCGTCCATCGTGCGCGACCAGGTCAAGCGCTA…
>Psa5-MAFF212061_Contig_0000321
GATGGCGGTGTCGGTGTGGTCGGTGTGGCGCCGCGGGGGATGGGCTGGCGCGCGTGTGGCGCTGACTCTTTTCTTGGTGCAGCTGGCGCTCAATGGGCTGTGGAGTTGGTTGTTCTTTGCATGGGCATCTGGGGGCGTGGGCGTTTACGGACATCGTGGCGCTGTGGCTGGTGCTGGCGGCGACCATCGGTGTGTTTGCGAAGAGGCAAGCTCTGGCGGCGTGGTTGTTGGTGCCGTATCTGGCATGGGTGAGCTTTGCGGCGGCGCTTAATTTCTCGGTCTGGCAACTCAACCTTCAGATGCTTGGCTGATCTTCGCTGCTGACCTTGGCTCGCACCGATTCGGGTTTCCGATAGCGACGATCTGTTGCTTGATGCGAAGTGGCCTGTTGCTCGAAGC…
>Psa5-MAFF212061_Contig_0000322
CGCGCTCAACGTCACGCTGTCGCGTGGCGATGCAGCCCTGTTCCAGGGGCATCGCTTTGCGCACGAGCGGCTCTCCCAGATCCTTGGCTCCTACCGTGAATTGGTCCTGCGGCACATGCCGCAGTTCACCCCGGACGAATGGGCTGCGCTGGCAGAAATGCTCAACGAGAGGGTCGACAGGGATTTGTGTAAAAAACAGCCAAAATTGAGCTAAATCTCTGTTAGAAAAGAAGTTTTTCACAACTTCCTGCCGGCCCTCAACCCCTATCGACCATCAAGATGGGCAATTCATCTTAGCCACTTGTGCAAATCCAGACGCTATTGATATTCCAGTAATCAGGATGCTTCCCCCCTGCAGTAACGGCCCAACTCGCTAAATATGCAGAGCTGGAATTTACA…
>Psa5-MAFF212061_Contig_0000323
GCGCGGCACGGGCCATTCAGACCTGCTTGTTACAATCGCCCACTTTTTCGGGAACCTCCATGTCCAATCGCACCACTCATAGCCATGACGGCGAGCGCGCGCTGTCGCTCGCAACGCTGGCGATCCATGGAGGGCAGTCGCCAGATCCGAGCACCGGCGCGGTGATGCCGCCGATCTACGCGACGTCCACCTATGCGCAGTCCAGCCCCGGCGAGCATCAGGGTTTCGAGTATTCGCGTACCCATAACCCCACGCGCTTCGCCTACGAGCGTTGCGTCGCCGCGCTGGAAGGAGGCACGCGCGCATATGCGTTCGCCTCCGGCATGGCCGCCACCTCGACGGTGATGGAGTTGCTGGATGCCGGCAGCCACGTGGTGGCGATGGACGACCTGTACGGCG…
>Psa5-MAFF212061_Contig_0000324
GTGTCCAGATCGGGCCCGGCAGCACCGCGTTGACGCGGATGTTCTTCTCCGCCAGCACACCGGCCAGGCCGATGGTGAGGTTGGCCAGCGCGCCCTTGGTCGCGGCGTAGGGCAGAATGTTGGGCGTAGGTTTCTTCGACTGCACCGAGGCGGTGTTGATGATGGAGCCGCCGTCGGTCATGAGCGGCACCGACAGGCGTACCAGATTGAAGGCCGCATGCACGTTGGTGTCGAAGGTCTTGCGCCATTCGTCCAGGGTGATGTCCTCGAAGGTCTCGAAGTACTTCTGGTAACCGGCGTTATTGACCAGAATATCCAGGCCGCCCAGGGTGCTGTTGACTTTGTCGACCAAGGCCGCTGCCTGGCTCGGGTCGCTGATGTCGCATCCCACCAGCAGCG…
>Psa5-MAFF212061_Contig_0000325
CGAACCGTTGCAGTCGATCACGCGCTACGCCGCCGGTGTTCCGGTCAACGCGCAGCACCCCGAAGCGGCCAGGCGCCTGCTTACGTACCTGCAGTCGGGCGAGGCGCAGGCGGTTGCGCGCGCGACCGGCCTGGATCCGGTGTCACCTTGAACGTGCGGGCATCCGTCGCACCAGTTCCGCCAGTTCCAGCGCGGTCGGTGTCAGCGTGCGTCCGCGACGTTTGAGAAGTCCCACGTTGCGCGATACCTCCGGTTCGACCAGCGGCACCGCCGCCAGCACCGGATGCGGGCCGGAGGGCATGGCAATGGAAGGCACGGCGGCAATACCGACGCCGGCCTCCACCAACCCCAGCAACGTGGTGACATGGCGGGTCTCGCAGATGCTGGGCTTGTCCGGCG…
>Psa5-MAFF212061_Contig_0000326
TGATGAATCACCGTCCTGCTCACACCTGAGTTCAGGGCGTTTTCGATCACGTCATACAGATCGCGGATTTGCGCAGTGTACGACCTAGCCTTGGTGTCCTGGGCCAATTCTGCCAATGCTTCACGCCTGTTTTCGGTTTCTTGAGCCACGATTTGCCCCTTGCTGCGTATGAATTGATGTAAATGTGATGTAAAACAGTCGTATTCGAGCGTAACACTAATGTAGAAAAACGCAATGCAAAGCAATACTGACGTAATACTGAGCATTTCTGATGCAATTCTGATGTAACCCTCAGGTTCACCCTGCTGACCCCCTATCTCGAATTCGCTAAACAGGCACGTTACCGATTGTCTACAAAAAAGAGCTTCGCCTTTTTCGTATCCAATCGACGTGCCAAAG…
>Psa5-MAFF212061_Contig_0000327
CGGCCAGCAGCGTCAGCGAATGCGCCGGGGCCTTCCATTCGCTGCCACCGGCCACCACGCGGCCGCCGTGGCGTGCGGTGTCCACCAGCACGCGCCAATGTTCGTCGTGCATGGCCGGCAGCGTAAACGACACGGCGGTGGAGGCGGCATTGATCAGCATCAACAGCGTCACGTTGGCGGCAATCTCGCGCAGGCCGGTGGTCGGCGAGCGACCATCCAGACGCAGCATCAGCGCGCGTGCTTCCGGGTCGTGCCAGCCGGCTTCATCCATCTCGGTGCCATTGGGCGCCAGCCAGGTCAGATCCTTCAGGCCTAGCGCTTCGTCGAACTTGCCGTCGAAGAAACGCGCGCGATGCAGCAGCGGGTAGCGCTGCCGGATGCGGATCAATCGGCGCACGA…
>Psa5-MAFF212061_Contig_0000328
CTGTCCTCCAACGCGGTGCACCGCAATGGACATAAAAAAGGTGGCCGCAACACTGGTTGCGACCACCTTCTGCCTGCGCCGCTGCTTACTTGCCGGCGCGGCGTGCGTACTTGCTCAGGATCGCCATCTGCGGCTTGTCGCTGCCGTCCTTGCCCGGTTGCACGGTGAAGGGATAGTCCGGCTTCCACCACGCGCCCGCCGCCCACCAGGTCCAGCCCAGCCACACGTCGCTGTTCTTTTCCATGTAGGTCAGCATGCCTTCCAGCGCCTTGTCGCAGACCGGATTGTTGGCCGTGGCCGAATTCGCCCAGGAAGCCCTTCTGCTTGTTCTCGCGCAGCCACGAGGTGAAGCCCTGCAGCTTTTCTTGGCCTACCGAATCGCTGGTGCATACCGGCTTG…
>Psa5-MAFF212061_Contig_0000329
CTGGCGGCTGCATAGCGCTGTATGAGCTGATCTCAAGCGCAGAGTGGCAAAACGTCGCCTGCACCCAGACTCAATAATCGAACGCTCACGCTGACCCGCAGCGAGCGCGGCGCCTGCCGCACATTTGCCGCACCATACAGCGGATCCGGCTGTCCTGGATCCAGTTCCGAATATGGATAGCGCCACAACGCAGTTTGCGTATTGAACACGTTGAATACATCCAGATTGAAACCGAGCTTGCCATCGGCAATGTCGGGACGGTAGGCAAGGCCCAGGTCCAGTTGCGTCATCGTCGGCAGGCGACCCTGGCTGCCAGGAGGTGCGGGTTGGCCCTGGTAGTAGTGATAGGCGATGCCGTAACCAGCCGGATCTTCAAAATTGGGACCGTACGAGCCGAGC…
>Psa5-MAFF212061_Contig_0000330
GATGACCAGCTTGCACAGGCCAAGCCCCCATACCAGCGCCACCGGCACGGTACATGCCAGACGCACCGCGCGTGCCTGCGCCTGGCTCAGCCACAGGCCCTTGTCGATCAAGCGCTGCTCCAGCGGTGCGGCCAGCGCGCGCAACGCGCGCAAGGCCCACACCGGGTCTTCGGTGGTGCGCACCGCTTCCAGTGCCGGCTCCAGCGCAGGCGGAACCGCAATCTGCCGGTGGCAGCGCACCCAGTGGCGTGCCGGTTCGGTTGCGTCGCGCTCCAGATACACCGCATTGCGCACCAGTAACTCGGTGAACCACAGGTCGGCCACGCGATCGGCACCGCCGGCCAGATACGCAAGCTCGCTGGCATCCAGTGCTGCTGCGGTGCGACCGCGTCGCAGCAC…
>Psa5-MAFF212061_Contig_0000331
ATAAGGATTGCTAAGCGCTCATTTGCGAGGTCATGGTAATTTTTTTCGACCCAGTTCCATACCGGATCCGGATTCATGTTGACCCAGCTGTTACTGAAGTAAAAGTGATTGTACGACAGCGTGACGTAATTAGAATGACATGCCGACTGATAAAAGGTCATCGCATAATATCATAGAAATCGCAATGGTCGATCCAAGCATTGGATATACGCCGCAATGATACGCCTACGTAGTTGATGCCAGTGTTGTTGGACGTTCCTTTGACCTGGTCAGGCAGGGCTTGCAAGTCGCCGATATTGCCAGAGAATGAGATGTTTCTGATAACCACATTCTGAATGTTTATCCCGGCGGGCAAGTTCTCGCCGCTAAATTTCAATTGGATATTCTGCAAGGCCGCTC…
>Psa5-MAFF212061_Contig_0000332
CCTTGGAAGGGTACTGTTTGAAGGAAACTCGATGAGTTAACAGCGCAAAAACGTCTGATTATCTGATCGGGCGAGTTTTTTTGAACCTCGAGCCACGAGGGCGTCAAAAATCGATGCTACTTCAGACCTTCCCTAAAAATGATTTTATTGGAGTCGATCATAGATATGAATCACATTTAATCATAGTGAATAGCGCTTCATCGTCAATGACAAGATGCGTTGAATCTTACAAACGCCAGAAACAAACAAGCCCGGAAAACCGGGCTTGAGGGTTGCTGCGGATGGTCAGATCCGGAAGTGGCTGACCATCGTCTGCAATTGTCCGCCAAGGCGGGCCAGCTCGACGCTGGACGCAGCGGTTTCTTCGCTGGCCGAGGCGGTCTGCTCGGACACATCGCG…
>Psa5-MAFF212061_Contig_0000333
CTTCGGCCTGCGGCGACAGGCCCTTGGGTCGCCCACCGACCCTGCCACGCGCCCGCGCGGCCGTCAGCCCGGCCTGGGTGCGCTCGCGAATTAGCTCGCGCTCGAACTCGGCCAGCGTGGCGAACAGGTTGAACACGAACCGCCCTTGGGCGCTGGTGGTGTCGATGGGGTCATTCAGGCTGAGCAGCCCGACCTTGCGTTCCATCAGGCTACCCACCAACTCAACCAGGTGCTTGAGTGAGCGTCCCATGCGGTCGAGTTTCCAGATCACCAGCACGTCGCCGCCACGCAACTGGCCCAGCAGTTCATCGAGCGCTGGGCGCGCGGTCTTCGCGCCGCTCGCAACGTCCTGATAAATGCGCTCGCAGCCGGCCGCCTTGAGGGAGTCCACCTGCAAGG…
>Psa5-MAFF212061_Contig_0000334
GGAACCGTGTCTCAGTTCCAGTGTGGCTGATCATCCTCTCAGACCAGCTACGGATCGTCGCCTTGGTGGGCCTTTACCCCGCCAACTAGCTAATCCGACATCGGCTCATTCAACCGCGCGAAGCCCGAAGGTCCTCCGCTTTCACCCGTAGGTCGTATGCGGTATTAGCGTAAGTTTCCCTACGTTATCCCCCACGAAAGAGTAGATTCCGATGTATTCCTCACCCGTCCGCCACTCGCCACCCATAAGAGCAAGCTCTTACTGTGCTGCCGTTCGACTTGCATGTGTTAGGCCTGCCGCCAGCGTTCACTCTGAGCCAGGATCAAACTCTTCACTTAAAATTACATGCCCGAAGGCAAATACTTTAGCTGCAGAAGTCCAACCACTGGCAACTTATCG…
>Psa5-MAFF212061_Contig_0000335
GACCGCAGCAGCCTCGAACTAAGGAAGCTCTGAACAACGGACCACAGATACGCGACACGACCCGCCTCATGTTGAGGAGTGATCCATGCAACTGACGTTCGGTGACGCTGAGGGCCTAGGCAAGCGCAAACAGACCTTAGGAAGGCGACGCTTTGCAGCGCGGCGTAGGTTGAGCTTCATGGCCTTGTAAACGCGATAGATGCGTTTGGGATTCCAACCTGGTTGCTGCTTGCGAAGGTAGTCGCTGCACTTCCAGAAGCCACGACTGGGGTGCGCTTCAACGTAACGCGCGATCTCGGCAATCAGCTCGGCATCGCGCACCGTCCAGTCCAGAGGCGGTGCATACCAAGCGGCACGCGACAGCCCGACGCATGCACAGGACCGGCGCAACGGCCGCGC…
>Psa5-MAFF212061_Contig_0000336
GCATTTGCCAAGCGGGCGCGGCGTTCGAGCTGGCGGTTTGCCAACTTGATTGCCTGGATGCCCCGTACCGACTCCATCAACTCCGATTGCTGTCGTGCATCGAACACCATGCTCTGTTCACTTGCACGCCAGAGTGCACCGAACATGAGGAAGCGACCCAAGGCATAGAGGGTGGCCACGGCCACCGCGACGGTCGCCATACCCGTGCTGTAGATAAATAGCAATACTAAAGCTAGGCTGCCTGTCAGGCCGTCTAGCAGTGCGGTGACGAAACTACCCGTCAAGATCGCCTGGATCCAGTGAATGGATCCGAATCGGGACATGATGTCTCCCAGGTGGCGCTTCTCGAAAAAGTCCAGTGGCAGGCGCATGAGGTGGCTGAAGATATTAATGACCCAC…
>Psa5-MAFF212061_Contig_0000337
GCGCGTCGATACCCAGGTCGGCAAACGCCAGCGTTTCCAATGGCTTGCTCTTGGCCTTCATGATGTCCGGCAGCTTGATGAAGCGCGGCTCGTTCAGGCGCAGATCGGTGGTGATCACCGCCGGCAGGTCCACTTCCAGCGTCTCCAGGCCGGCGTCGACCTCGCGCGTGACCGTGGCTTTGCCATCGGCAACGACGAGCTTGCCGGCGAAGGTGGCCTGCGGGCGGCCCCAGAGTGTGGCGAGCATCTGGCCGGTCTGATTGGCGTCGTCGTCGATCGCCTGCTTGCCGAGGATGACCAGATCCGGCTGTTCCTTCTCGACCAATTTGAGCAGCGCGCGTGCGGCGGTCAGGGGCTGAACAGCCGCATCGGTCACCACATGGATTGCGCGATTGGCGC…
>Psa5-MAFF212061_Contig_0000338
AATGTGGGTGACCGGCGCGCGTTACAGCGAGTGCACAATCATCAGGTTATAGCTATTGCCTGCCACCGAGTTCTCGACCTCGATAGGGAGGTAAACATTGAAGTTGAGAAGGTTCTTTTCGTCGAACCGCCAGGACAACCCAGGGCCAACATAGAACTGCCTGCGCTTGCTGTCGGGGATGCTCTGGTCGTTGGTGCGGTTGTTCTTCAACTGCTGCAGGTAATACCCATTGATGCCCAGACGCAATTGTTCGGTAACCTCGACCGAGCTGGCGAAGTTTGCCCAGAGCACATCGCCGGCCTGGCCATTGCGAAAACGGAACCCGGGAATCGGCGTCACGCCACCGGCGCGGCTGGTGCGGAAGTTGTAGAGATAATTCAGCCGCCCGCTGATTTCCCA…
>Psa5-MAFF212061_Contig_0000339
AAGTAGGGGAATGAACGATGTCCGAGCCAGGCAGGATGCGCGGCGCCGCATTGGTCAGCGCGCCGATGTCCTTGACGCTGACCGTCCAGCGAATAGGTGTCGGGTAATGGTGCTGGCACCGCTCGGCATGTCTGCAGGAATCACGGGTCTTGCGGTCTTGTCATGATGATCGGGTGACATCGCCACCACGCGCTGATCGAGCGGGAGGAGCCCCAAAATTCACGTGTGGTCGCCGCTGAACTGGCGAAGGCTCAGTCTTGCTACTCGTCATCGCCATAGAACTTCACGCCGAGTTGAAATGCGCTTGCGACCGCTGTCCACACGATGCCGATTGGTATCGCGCAGGGAATAGACGCAACCGCAGTATTCCTGTTGATAGAAGTTCTCGCGCTTGCTGAT…
>Psa5-MAFF212061_Contig_0000340
TTCGTTATCACTGCGGGTTTCGCTGGAAACCCCCTTCAGCTGGATAAGACTCACCAAGCGGTTGCCGGGCAGTGTCACCATGTGTTCGTGGACCGGATAGCGCATGAATGGCACTTTCTTTTCCGGGGGCATAACGCTTGTGTGAAAATCGTGCGCCATAGAATTCACTCCATTGCGGATTAAAAGGGGTCAGCAATAACGGTTTGCCGTACTTGAGATTCAGCCAGAGACGCCGCCGTGCAAAGCGGATACGGCGCAAATACTGAGGATCGATCAGGCCCACAACCCTCAAGGCGATGAGGGCAATCAGGAACGGGGAGGCAGCAACCAGGCCCCACACCCAGGACAGCAGGAACGTCGCGGCAACACCGAAGACCAAGCCGCCCATCAGCAACCCCA…
>Psa5-MAFF212061_Contig_0000341
CATTGCGATCCTGCGTGGGCTGAAGGAGCGCTACGCCGTGCATCACGGCGTGGAGATCACCGACCCGGCCATCGTGGCCGCCGACGACGTTGTCCAACCCGCTACATCACCGACCGCCAGTTGCCGGACAAGGCCATCGATTTGATGGACGAAGCGGCATCGCGCATCCGCATGGAGATCGACTCCAAGCCGGAGGAGCTCGATCGCCTGGAGCGCCGCCTGATCCAGCTCAAGATCCAGAGCGAGATGCTCAAGAAGGAAAAGGACGATGCCTCGCGGCAACGGCTGGCCGATCTGGAAACCGATATCGACAAGCTCGAGCGCGAGTTCTATGACCTCAACGAGCTGTGGAAATCCGAGAAGGCTGCGCTGCAGGGCACCACCAAGGTCAAGGAGCAG…
>Psa5-MAFF212061_Contig_0000343
CAAGCGAGTAGCCTCATTTCAAATGCATTTGCTTGCGCCATTTTTAAAGCCGATTCGATCGTAGAATATCTCGCGGTACCGTAAAAGTCAGCATATACTATCGACTCACCTGATGCACACCACTAAAGCACACATTCCAACAAAATCGCGAGAAATTTTCTTTTTACTTCCATTAATATTCTTCACAAAGATCCTTTTTATTAGTATTACACGACGGTCAATGTTATTTTCCATCCCGACTTATCGGTTGCATTGCCCTGAATTTCTTGGCGTATTCATCCGTCAAATCGCGACTCTCCTTTGGATTACGCACAATTGAAGGTGTGATAAGGACAATAACCTCACGACGATCCGTATTCTGTGTCTTACGTCCAAAAAGAGCACCTACGATGGGCAACT…
>Psa5-MAFF212061_Contig_0000344
CGGTCAGGCAGTGGTGTTCGCAGGACTTTTGCTCGCGCCTTTTGTAAAGCTTGGGGAACGATTTTTCTTGTGCCTATTGGCAGGGGTCCAGCCACCAAAAGTGTTCTGCGGCTCAAGTCCAGCTGCTTCGGCAGCTGCCTTTTCCCTTTGTAGGATGCGTATTTCCGCATCTGTCATTAAGGTCCTCATATGGCTGGGGTCCTTCTTGATCACCGCAATCGCGTGCTTGACGTTCTCCTCCCAGCCCGAGCCAAAAGTAGTGCCCCGAGCATCAGTGTAGTTCCCCGGGAGTGTCCATTTATCGTTTTCTTGTTGATTCCTGCTGCCCGGTCCATCCGCTATGAGCCAATCATCGAACTCCACCCCGAGATGGTTGCGTGCCAATGTGGAGATAAGCTG…
>Psa5-MAFF212061_Contig_0000345
ACTCCGCGTCCTCGACGATGGCCGCCTGCCGCGCGATGGCCGCAGTTGGGGCGATCCGCCGACGGTGGTGTGACTGGGCACGCGTTGATGTGCGCGCACCACGTGCAGCGCGTCACCCGACATCGGTATCGCGAACGTCACCGCACGTGCGTGTGGCGATAACGCAATGCGTAGCGAGGAGGGTCTCAAGGCCTCGCGCTGCAGAAGACGCGGTCGCCCTCCAGAAACACGACGGACGGAACCAGCGCACCCGTTGATTGATGATCAAGTCGATCGCATCTCGCGTCAGCTCGGCAAGCCCGTCGGCCGGTCGCTCGTGTTCTTTACGTGATCGTTGCCGCCGGTTAGGCATGCAAACGCCACGTAGTAGACAGCTGGTTAGCCGCGACCAACCTTCAA…
>Psa5-MAFF212061_Contig_0000346
CTGATTAAGCTGCACCTGACCCTTCCACGGTCCGATGCGAGCGCGGAGCGTCGTCGCCCATACCGCCGCGTTTCAGCATAGGCGCGTGGTTTGGCGACTGCCAGGCTGCAGTGGAAGTGAACCTGGAACCGTTACTTCGAGCCGTTACTTCTTAACCATTGGATGTCACTTAAATACAAGTTCCACTTCACCGAATTCGGCTTTCCCGAACGGCATTCATCCATGCGCGGACATGGTCACCGTTATTGAATCTATCTTGGAAGAGGAGCTTCCGTCGGTCGACAATCTCACTCCAATTCCGGTCAGCGGTGTCCAACGAGGCCTCAGCGAGAGTGGGATTGCCGTGCCATAGAGCTTCCATGTTACTAGCCCATCGCAGGTACTGCATCCAGGATAGCT…
>Psa5-MAFF212061_Contig_0000347
CTCTTTGACGGCGCAGAGCGTCGAGACCTGCATTCCGACGCTGGAGCGTGCGGAACGATAACCCACCTACTCGTGGCGACGCTCCGCGTCGCATGCCGTTCCAGACGCTCCGCGTCCTCTTTGACGACGCAGAGCGTCGTGACCTGCATTCCGACGCTGGAGCGTGCGGAACGATAACCCAACTATCGTGCGACGCTCCCGCTCCCACCCAGTGCCTTTACAATCCCCTGAATATCCCCCTGCAACTCAATCAGCGGATCAGCGCCATCAATCCCCAGCATCAGCAACCTGCTGCCTGCCGCTTCAATCGCAGCCTTCACCGGTTCTGGCGGCTGACGATGATCGATCACCAGCGCCACGTCGTTGTCCTTGAGGGTCGCGCTCAGCTTGCCCAACGCC…
>Psa5-MAFF212061_Contig_0000348
GATGGCGTTGAACGCGACGGGTAAGAGCTGGTCGATGTGCACCGCTGGGACCAGCTCGCCTTCGAAGCTCACGCCGCGTGCATCTACCGTCTCGGGCATGATTTCCAATAGCTGCTCTGCATCGAAGAACAGGGCGCACGCGGCGTCCGGGTTGTACTGTTTTTTGTAGCGTCCCAGCAACGTAGTGACCTGTTCCACCTCGGCCAAGCCATACGGCAACGCGCCAATGATGTTTTTGAGTTTGCGGGAAGACCCGAAGTCAAAGCCGCCAACCGCCGACAGCGCGCCAGACGGGGTCAGCCCCATGCGCTGCTGCAACGCCCCGTTGTTGGTTGCCATGCCGATGCGAAGATAGCCGTTCTCGCTCCAGAAGCCGATGTTGTAGGCGCCATCGATCAG…
>Psa5-MAFF212061_Contig_0000349
GCGCGATTTATCGCCGGCCTATGCGTTTGCGCGGATCACCCACGCCGCCGATTGGCCGCGTGGGGCCGATATCGATTGCGAGCAGGCCCTGGCTGCGCAGTGGGACAGCATGCGTGGAGCCTCGCGACTGGACTGGCCGCATGTGCGCGACATTGTCGAGGATGCCTGGCTGGCCCTGGACCACATTCCCGAAGCCGCAATTCACTGGAGCAGCGCACTGATGGCACGACCGATCTGGACCGGCACCCTTTCCTTCGGCTTGCTCAACGTGCCGGTGTCGTTGATGTCGGGCGAACGCAAGGTGGATCTGCATTTCCGGATGCTGGATTCGCGCGACAAGAAACCGATCCGCTTCGAACGCGTCAATGCCGACACCGGCGACGAGGTGCCGTGGAAGGA…
>Psa5-MAFF212061_Contig_0000350
CTGTTAACGGTTCGGAGCCGCCAACGCCTGGCTCGAATCCTTTCAGGTGACCACTGGCTGCCGCTTGATTGAGTTTTTTTGTAAAAGGCTCGAATCTGCCAAAATCGTAGTGCGCAACTGCGCCTCTTGATCCGGCGTGACGTCCGGCCGGCCTGCGAACTGTCCCAAGATTGATTGTCAATTGTGTGTTGGCATTTGTCATCTCCGTCATTCCTCGTACTTGTGCAGGCTGATCGACCTGACACAGTTCTCTCTAGATTTTCTTTGGGGGTCTAGGGAGACGGGGTGCCATGGGATTATTTGTGCGCGAATATTTCCGCGGAGGTACTGGAAGGAGATGACCCAGCCAAATTCGTTATAAATGCCCAGCTGGGGTTCAAAGCCAGCATCTTTCAATGC…
>Psa5-MAFF212061_Contig_0000351
CGCGATAGCACTGACGACGCGGAGTGCGACGTAAGTGACGGCTGAGCTCTGGCGCTGATCCGGGGGATGCGAGGCAGGACGCCGAGCAAGCTGCACCGGGCCAAGGATGGCCCGTTGCAGCGACCCCCGGATCAGTGACAGGGCGAAGGAACCCGACGAAGTCGGGCCGGAAACGGAGCCGGGATTTTGCTTACTTTGATCCTTCAAAGTCAGTCGCCGAGGGGCGAAAAGGTGACTTGAGTCGTAAACAAACATCACTGACCTTGCAGAACCGCTGTGTGACGCGGAGCGCCACAAAGAGGACGCAGAGCGTCCAGAACGGCATGCGACGCGGAGCGTCGCACGATAGTTGAAAAAACGCTTTTTTACCGCGATGGCACTGGCGACGCAGAGTGCGAC…
>Psa5-MAFF212061_Contig_0000352
GCGTTCCAGCCACCAATAGCCGCCGCACCCAACACGACGCCCACCACCAAAGTCATCAGCAGTTTCATGTTTACTCCTGCATCACCACCGGCACCGACGGGCCGACCACGCTGGCGAGGGCGACCACGTCCCAGTTGGTCAGCCGCACGCAGCCATGCGATTCGGTCTTGCCGACATGGCCGGGCTCCGGCGTGCCATGCAAACCGTAATGCGGCTTGGACAGATCGATCCAGACGCGGCCAACCGGATTGTTCGGACCCGCCGGCAAGGTGGCTTTCTGCTCGCCCTTCTTCGCGTCCCAGAACAGTTTGGGGTTGTACTTGAACACCGGGTCGCGCGAGATGCCGAGAATTTTCCAGCGGCCAATCGGCAGCGGGTCGTGCTTGCTGCCGGAAGACA…
>Psa5-MAFF212061_Contig_0000353
ATAGGACTCAAGGCACCTTTTCGCCCCTCGGCGAGTGACTTTGAAGGATCAAAGTAACCAAAATCCCGGCTCCGTTTCCGGCCCGACTTCGTCGGGTTCCTTCGCCCTGACACTGATCCGGTCGCCGCAACGGACCATCCATGGTCCGGTGCGGCTAACTCGGCATCCTTGCCGAGTTCCCCCCGGATCAGTGTCAGGACTCAGCCGTCACTTACGTCGCACTCTGCGTCGTCAGTGCCATTGTGATAAAAAAGCGCTTCCGTTTATGTGCAGTAACTACGGGCAAGACATGACATTGTGTCGCGTCGAAGATGTATAACCCAGAGCCGCACAACAATCATCTCAGTGGTTGTAAGCCCGCTCATTATGCTCGGCCAGGTCCAGCCCCATTTCTTCCAC…
>Psa5-MAFF212061_Contig_0000354
CCGAGCACCAAGCCCTGCAGGTGCGCTGGACCCAAGATGTCCATGCGCTGGAAGGCGTGCGCACCGAACTGTCGGCGGCGCGGACCGAACTGGTCGAAGAGCGCCAGCGCCGGGAACACGCCGAGGCGGACACCTTGCGGGCCACGGTGCGCCTGAGCACGTTGGAACAACTCCTGGCGCAGCTGCGGCTGGCGCACTCCGTTGGCGAACCCGAAAACGCCATCGCAGCCGGTGCAATGCCGGCAGGCAAATGATCAGCCGCTTGGCGAAGGCTCGGGAATCCCCCGCGTCAATGCTTCGCCGTCCCAACCATGCCTTCGGTGAGGCGAAGCGAAGCGGAGCGCTCCCCGCCAAACTTGCTTCTACAGTCACTGCAGGAGATCAAGATGGGGCTATGCA…
>Psa5-MAFF212061_Contig_0000355
GCGAGAAATTGCTGAATCGAGTTGATCTTGTGATCGATGTAATGCTTCTTGCCCTTCACATCGCGCGTGAAGCCACGCACGCGGTAATCCATGATCACAATGTCCGATTCCAGACTCTCGATCAGGTAGTTGAGCGCTTTCAACGGCGAAATCACGCCGCAGGTCGCGACGTCGATGTCGGCGCGGAACGTGGCGATGCCTTCCTGCGGATGCGTTTCCGGATATGTATGGACAGTGATATGACTCTTATCCATATGAGCAACCACGGCATCGGAGATCAATTCCTTGCCGGCCTGCTTCTTGTCGATCACCGGCTCTTCGGAGATCAGGATCGTCACCGATGCACCCTGCGGATCGTAGTCCTGACGTGCGATATTGAGGATGTTGGCGCCAATGATC…
>Psa5-MAFF212061_Contig_0000356
TCTGGTTATTCAGAGCACGCGATGTCGGTATCGCTAACTAGGTGGCAAGCGTTCTACTCACTGCAATTCGCTCGCCCCGCATGTTCCGCGTCACTATCAAGACGGCTGAGCCCGTCCAGCGGACCACATACCGCAGATGCGTCGCGTCCCAGCCATCGCGCACTGCAATTTCGCCGCGAACTATGTCCATCGCCTTGCTCCGCAAGCGCAGGCATTCCAGCAACCGCATCCCGCTGCCATACAGCAGCCCTGCCACCAGCCGACAATTCCCCTCCCAGCATCGACAGCAAGCGCGCGACCTCCTGCGTGCCGGCCGACACCCTGGCCCCCGCGCCGCCAATTTGGTGAGAAACGCCTCGCCCTCTACTTGTCCCATCTGTCCTGGATGCCGTTGGCCAC…
>Psa5-MAFF212061_Contig_0000357
AAAACGCTCAAGCGTGCGTTGCAAGAAAGCGAGGAACTGTGTCGGTGGGAAACTGGGCGAGCATGAGCGCTCACGCCAATGCGTTGATCCTTGTGCGCCTCGCACACCGCCGCCACGGACGTATTCGCCATCGCGTCTGTAGCCTGGTGGTGGCGGCCGCAAGGTGCACAGCTACCCGTAGAGATGGCATACCGTCACCTCGTCCTCCAAGCAGCGTGACAGGAAGATCAGTGCACGGAGGCAGGCGCTGACTCTGTGAACCGGTTGCGCAGTCGCTTCGGTCTGCATCGATGCCACTGCGGAACTCGAACTGGACAGAGAACTCGCCGGCAAGGTCGCCGTGTCTTTGCCCTGCAAGATCGCCGCGGCGACTGGCACTGCACAGATCCAGGACAGGTG…
>Psa5-MAFF212061_Contig_0000358
GTACCGCGCCTGCACACAATGCGACGACGCGACTGCGGCCACGCCCACCTGCCGTGGGGCGCGACCGCGTGATGGCGCCTCAGTCCTGCGGGTAACCGAAGCGCACCGCGATCAGGGTGAGCAGATCGAACTGGGCGCCGAGCACGCCGCGGTAATCGCGCCAGCGGCCGGAGGCCAACCGCGCCGGGCCACGCGGTTCGACCAGCGGGAAGCGTCAGCCCGAACGCCTGTTCCAGGGCCGTCGAAATTCCCTGCGGGTCGTCTTCGATCCCGTCCAGCCGGATGATGCGGTGGGGGTACAGGTCGCGCTCGTGCAGCGTGGCCAGCTGTTCCAGCGCGATCAGCAACCAGTCGGTGGCCTGTTGCGGCGATTGCAGTGCCAGCGGCGCCGACGCACCG…
>Psa5-MAFF212061_Contig_0000359
GATGCACCTCGTCCTCGCCCAGCTCAATGCCGGTAATGCCGCAGCGTTGAAAGCCGGCTTCGCGCGCAAGCACGCGAATGCGCGCAGCGGCATCGGCAGGGTCGGGGCGGGCAAGAACGGCAGACATGGCGACAAGTATAGAATTCCCGGCATGTACGCACCCGCTTTGTCCAGCCGCAACGGCGTGCCGTCCGGCGGGGTCAGCAACAGGTTGCCGTAGATCAGTGTCGACAGATCGGCGGCACGCAGGCTGGCACGTGCCTGGGCGATGCGTTGGTTGTCCAGCGACAGCGCACGCACGTGCGTGGGCGACTCCAGCACCGCCTGCAGATGCGCACTCAGCGCCTGCTGCAAGGCCGGCTCGCCCGGGAATAATTTTTCGGCTTCGATCGCCGCCAG…
>Psa5-MAFF212061_Contig_0000360
ATCGTTTCCCCTGCACTTCCTTGACAATTTCAGTGTTTATTGCGTTAGCCTGATTGGTCAAATGGTGCCCGCATTTGTAAATGATTGGAATACAGGCTTAGCGCGCTTTAAAGAGACAAACCCTCATTACGATTATTTTCAATGATTTTTGGTCGCCCGGTATTTGCGGGCTGGATTTTTAACGGTTTTGATACCGCCTCAAAGCGCCGGAAATCCACTGAACTGGCCAACACACCCAAAGGACCAAAAGAAATGACTCAGGCAGATCGGACGCTGCATGAAAGATTAGGGCGTGCAGTCAATGAAGCTCTAGTCGTACCACTTAGAGAAAAGATTCGAGATTATCAGGCGGTGTTAGAAGGCTTGCCAAAAAATTTCCAAGTAGGAAACATTGAGGAC…
>Psa5-MAFF212061_Contig_0000361
CTCGCGTCATGCCTGCCGCAGCCGGCCAGCGCCAGCACTCCCATGCAACTTGCGCACAGCAACAGGCGATGCAACGGCGATGTGGTCACGACGGCGTCCTTGGCGAAAGAGACAACAGGCAATAAATGCGGGCTGACATGCAGAAAAGCCCGCCTTGCGGCGGGCCTTCTTGAACTTACTTGGCGTTGGCCTGGATGATCTTGCTCGGCTTCTCGCCGTGCTGGCGGATCATCCACCATTGGATCAACAGGCCCAGGCCGCCATTGACCACCCAGTACCAGCACCAGGCCGGCCGGCATGAAGGCCATCATGACGCCGAACACCAGCGGCATGAACTGCATCATCTTGGCCTGCATCGGGTCCATGCCCGGGGTCGGGGTCAGCTTCTGCGTCGCCCAC…
>Psa5-MAFF212061_Contig_0000362
TGAATGACCCCATCCGACACCACCACGCCCAAGGGCGGTTCGCGTGTTCAACCTGTTCGCCACGCTGGCCGAGTTCGAGCGCGAGCTAATTCGCGAGCGGCACCCAGGCCGGCTGACGGGCCGCGCGGGCGCGTGGCAGGGTCGGTGGGCGACCCAAGGGCCTGTCGCCGCAGGCCGAAGCGACAGCGCTGGCGGCCGAGACCCTATACCGCGAGCGCAAGCTGTCGGTCGCTGCCATTGCGCAGAAACTGCACTTGTCCAAGAGCACGCTGTACAGCTACCTGCGGCATCGCGGCGTAGAGATCGGCCCGTACAAACAATCGGCGCAGTCGCCGATAAACGTCTCCGTGGTCGAGAGCGGAAACGCTGACCAGCCGAAGGTCGCCACCATCCTGCTGA…
>Psa5-MAFF212061_Contig_0000363
TTGGCTTCCCCGTGCCTTTTTCATGCTGTCGTCGCTGCCCAGATTCACGTCCAGGGTCGCGTCCTTCTTGACGGTTGGTTTCATCGACCTCGGAGCCGGTGGTTTTCATCTGGGAAATGGTGAAGTACCAGAGTCCACCTATCACCAGCAGACCAACCAACACCAGCCCGACCAGGCCCAGGTAAAGCGTTCTCTTGTTTTGGGCATCGCCTGATCGTTTGGCCCGCACGTCAAAGGCCCCACGGGCCTGTGTGCTAGAAGGCTCGGAGACCGGGGCCGGTTCTGGAGAAGCTGCGGTGGACGCTGCTGCTTCGGGCGGCCCGATGCTGTCCGGCCCTTGAGTGTTCTCCGGAGCCTGGTCGTTGTCATTGTTCTGCATGCTTGAGCTCCCGAATCTCG…
>Psa5-MAFF212061_Contig_0000364
GCACCCCTGTTTTCCATTCCTGTCTGCCAATTGCGTGCGCTGCGGCTGCAGCAAATCAGCGAGTTTTCGTTGACGCTGCAAGTGCAGATAGAGCCGGTCACGCGGACCGATGGTGCTCCCGGGTTGGCATTGCGTCTTGCGCCTCCAGATGGCCGTACGCCTGGGCATACGCTGAAGATCAGCTATCAAGGAACCGAGCGTCCGCGTGGCGTGCTTTGGTTCGATGGTGTCGCGTTGAAGGAGTGGATACTGCATCCGTTCATGGACGTGCCACTATCCGATCCAGGAGAACTGCGATGAGGCTGCTGCTGTCGGACGCCGATGCCCGTGCGGTCGCCGAGCGGCTGGGAACCGATGTGGCCACCTTGCATGCAGATCTCTGTCGGCAGTCCCGGCGCA…
>Psa5-MAFF212061_Contig_0000365
GCAACAACGGGAACCAGGCGCCGTCCAGGAACTTGATGATGTTGGCGTAGAAGAACGCGCAGTCCACCGCCAGGAACACCAGCGCGAACAACCATAGCAGCGGCGCCGGCACGCGCGGATTGGCACGTGCGTAGATGATCATCAACACGGTGGTGATCAGCATGGTGCCGGTCACCGAGACGCCGTACGCGGTGGCCAACGAGGCCGAGTCGCCGAAACCGATCACCGCCACCGCCACCAGCGCCAGCAGGCACCAGTTCACCGCCGGCACGTAGACTCTGGCCGATGGTGGAGTGCGAGGTATGGCGAATGTGCATGCGCGGGATGTAGCCGAGCTGCATGGCCTGGCTGGCCACCGAATAGGCGCCGGTGATCAGTGCCTGCGAGGCGATCACCGTG…
>Psa5-MAFF212061_Contig_0000366
GCGGCTGATGCCTGCCTGCTTGCGCAGGCGCAATTCGCCGGCGCTCTTGCCGATCAACCGTGAGTTCGGCGGAATCAACGCTTCGGAAATACCGGCCAGGCTGGGATTGAACAAATCGCCCAGGTTGCGCAGGCGCGAGGACATGCGCAGGAACTGGTTTTGCGCAAAGTCGGCCACTTCCTGGCGCGGGCCCATCGCGCCGAGCACGCTGCCGACCCAGATGCGCATATCGGCCGGCGGTGCCAGGCGGGTGTCGTTACCGGTCTTGAGCGCCAGCAGCAACGGCGCATCGTGCAAGGCTTCGGCCTCGCCCAGGGTCATGCCCACCAGCGGGCTTTCGGCGGTGACGGTCAGCTCGAACACATCGCCGTCGATGCCATAGGTCTTGGCGAAATAGCT…
>Psa5-MAFF212061_Contig_0000367
GGAGCCGGCATGCCGGTGGAATGGATGGCGGGCGCGGGCACCGGACATATGTCAGATGTGTCAGCACTGCCACATTTGTCGGCGAGGTCTGCGCTGTTTTGATGACCAATAGCCGACATATGCTTGATCGCACTCTCGCTACCACTCTTGCGATCACGCTCATGCCATCGTCCTTATCTGCCAACGCCGGCCTCGCCTTGCTGAGTGCCCTGTCGATCTTCGCGGCCAGCCCGGCAACTGCCGCACCTGTGCAGGGCTTGCCCACCATCGTGCTGGTGCATGGCGCATTTGCCGATGGCTCCAGCTGGTCGGGCGTGATCGGCGCGTTGCAGCACCAGGGCTATCGCGTCACCGCGGTACAGAATCCGCTCACTTCGCTGGCGGACGACGTCGCTGCGA…
>Psa5-MAFF212061_Contig_0000368
TTGCTGCGCCCGGCGAATATCAAACCCAGCGCCCAACTGGCCAACAGCACCAGGTTCAAGCCCAGCAGGCTGCCCAGCGCCCAGAACACATTGACCGGAGCCTGCCCGTCGCCCATCGCCGCAAAGGCCAGCCCCGCGCCGCTTGTAACGGCCAGCACTGCCAGCACAATCAACGCCAGCCGCGCACCCTGCTTCCAGCGATGCAGCGCCGCGAGCATGCCGTCGCGTTCAGCCAGCCCGAGGGCACGGTGCGTGATGCGGGCAGTCAGGTCGCCTCCAGCAGCGCGGGCACGGCGGTTGGCTTCCTGATCATCCAGCGCGCCCGCCTGTTGTTCACGCAGGCGCACGGCTTCGGTCAGCCAGAGAGTATCGAGTGGGGTCAGTGCAGTCACACGGCGT…
>Psa5-MAFF212061_Contig_0000369
TTCACTGCGCGGTCGTGGATGTCATGGAACAGCACGATGCCGCGCTGCTCCTTGTTCACTTGATCGAGCACGCGTTGCACGATGGATTCCGGCACCGGGTCGGCCCCAGTCCAACGAGTCGATGTTCCACATGATCGATTTCAGGCCGGCCTCGCCGAGCAACTGCAAGCCTTCCGCATTACGTGCGCCATACGGAAACCGGAACAGCGGCGCACGTTTGTCGTCCACCGCACGCAGCAAGGCGTCGGCATCCAGTACCTGGCTGCGTAGTGCATCGCCGGTGGTTTTGGACAACTGTGCGTGCGTCAGGCTGTGGTTCCCCACGGCGTAGCCTTCTTCCATCAGCGTGTGGCTGATCTTTGACAGCGGCGCAAGTTTCGCTTTGCCCTGGGCATCCAA…
>Psa5-MAFF212061_Contig_0000370
GTGGTGGTGCTTCAAGGTTTTCTTTGCAGACCTAAGCCCACGATGTCGCAGCTACGCTGATGCAATGGTGCGTAGGCGTTGAAGCACGACGCTTGCGCGCTCCGGTTCGGCGACCAATCCCGGCAACGCGTTCACAAACGCCGGGTTATCCACCAGCCCCACGAACACGTCGGCAGCCCAATGCCGAAAGTCTGCATGCTCCACGGCAAACTCTTCCACCAGCTCGGCCCGGCCATCGACGACATTGAGGACGTCCTCCAGGTCGTGACTGGAAAGAAAGTCGCTGTTGCCTCGGGTAGCGAAGGCTTCGAGCTTGGTCGCGACGAATGCTGTGGCTGTCACCAAGCGGATGGACAGGCGATCACTCAAGGCCACCACTTGGGCCGTCTCGTACAGCAT…
>Psa5-MAFF212061_Contig_0000371
AAAATTCCCGCATGGCCTGCGCACCCGGAGCGCGCAGGCGCGCAGGGCGCGAGGACGGGGTGTGCTTTCTTTTGGTTACTTTTCTTTGCACAAGCAAAGAAAAGTGACTCGCGCCCGCAAGGGCGTGAAAGCTTTGCTCTACCAAATACAACCCGTAACACTTCAAGTACCGCCTGACACCAGCCCTCATCCGCCCTGCGGGCACCTTCTCCCCCATGAAGGAGGACAATGTCCCGGAGAGAGAAGGGAGATCCAAGAGGCATCAATCCAGCGCAACCTCGCCCTCACGGAGCTCCCGATACGCCACCACCAAGGCCTGCACATCTTCTGCCGAAAATAACAGCTTCAACACCGGCGACACTTCATAGCGCTCCTCGCTGCCGCGCAAGCGCGACAGCA…
>Psa5-MAFF212061_Contig_0000372
CCGGCGACGACGTCTTCGTGGAAGGCGGCTACATCCGCGTGTTTCAGGACGTGCGCGGCAAATACGGTTCCGAAGGCGATTACGTGATGACGCGTCCGCTGCGCGGGCCGCTCAATCCCAGCGAAGTCGACCATGCCACCGATGCCTGGGACACCATCGATTGGCTGGTGAAGAACGTCAGCGAATCCAATGGCAAGGTCGGCATGATCGGCTCGTCCTACGAAGGGTTCACCGTGGTGATGGCGCTGACCAACCCGCATCCCGCGTTGAAGGTGGCGGTGCCGGAAAGCCCGATGATCGACGGCTGGATGGGCGACGACTGGTTCAATTACGGTGCGTTCCGCCAGGTCAATTTCGATTACTTCACCGGCCAGCTCAGCAAGCGCGGCAAGGGCGCCG…
>Psa5-MAFF212061_Contig_0000373
TGCACTCAGGCGCGGCCCTTGCGGCAATGGTTGCATCTATCGCGTGGGTGGCGGGCGGTGCTCTATTGCTATCGAAATGGCGCCGATCGCGCAACCGCGACATGCGCAGGCTAATCGCCTCGATCGCACCGAGCTTCCGGCCGCAGGTCGAGGTTGCCGACTATCTCAGCACGCGGTATGTCGGCATTGATGCCGTGATGGGCAAAGCCGTGGTCATTGACAGGGAGAAGAACGTCGCAAAGTACGAGCCGATCGCTTACATCCAAAGCGACCGAGGTGAGCGACGCTGGAGACTCGATTCACTCCGCATTCACGTTCAACTTCCGGGACTTCTCCAATCCTTCAATGGAGATTCGCGTCAACAGGCTTCAAGCTGAAGATGCCGGCGCTCGCATTCGC…
>Psa5-MAFF212061_Contig_0000374
ATCAAGTGATCGAAATCTAACGCCGCAATGGCGACAATGGCGGCCCACTTCCTACACAGGCTGCCCGTTCCCATGTCGCGTCCCTCGCTGACCCGCTTCCTGATCGAAGAGCAACACGCCGGCCGTATCGATGCGGAATTGCGCCAGCTGATCACCATCGTCTCGCGCGCCTGCAAGCGCATCTCCATCGCCGTGAGCAAGGGCGCTCTGGGCGGCGTGCTCGGCGATGCCGGCACCGGCAACGTGCAGGGCGAAGCACAGAAGAAACTCGATGTACTCAGCAACGACATCCTGCTCGAGGCCAACGCCTGGGGCGGCCATCTGGCCGCGTGCGCGTCCGAAGAAATGGACCACAGCCCAGCCGGTGCCCGACCAATACCCCAGCGGCTCCACCATGAA…
>Psa5-MAFF212061_Contig_0000375
ACGGAACTGCCTCGATGGTGAGTTTGCCTAGCATCACTTGTCTCCAGAAGTGCACATGGCGACCGGCTCCGTAGCCGATGCCTGATGGTCGCCGTGGCCTTTACTGTGGCCCGGACCATTCATGTATTTGTCGACCAGCGAGCGGAACATGCCGTCCTGCACCGACGAGTAGTAGGTGACCGGGTACTGTTCCTTGTCGTTGCGATTGGCTGCCAGCACCTGGTACTCGGCAGCGTTCAACGCGGTCGGCGATGCCTTGACCTTGGCCACCCAGCCTCGAAGCCGGCCTGATCGACGGCGTGCGCCTTGAAGCTCATCTTCGAAAAGCCATGACCGCTGTAGTTGGTCGACAGGCCGAAGTATTCGCCCGGCTCGTTGGCCACCAGGTGCAGCTTGGTT…
>Psa5-MAFF212061_Contig_0000376
TCAGATCCAGGAGATACGGCAACACCGCCTCCACCGCGCCTCCACCTCCATACAGTCTGTGCCACTTGCCCCACCACCGGCAGTGGCGTTGTCCGGAGAGCTTGCCTTTGACCCGATGGACTTTCTGGACATACCAGACACTCCAATCTCTGCCTCAAGCGCCCCTGCATTCCAGGAGGTTGCCAACCAGTCGGAGCTGTCGGTGCCTGCGGGAGAGTCTGTTGATTGCCCTGCAATCGCGCCCCCCCCTCCATCGAGCTATTCCCATGGCGTTGGACACTATCCCGCCCCTTCACCTTCAGCTTCATTGATAGCCAGTTCGTCCACGCATGCGACGGTCATGCCGCTACCGCCAGCACGGGAAAGGGACCGACTCCCCCCGGCCTTCCCTCACAGGCT…
>Psa5-MAFF212061_Contig_0000377
CGTTCAGGTCGACGGCCGGATTAGTTTGGCGCACCCGGTCGACCAAAGCGTTCCATCCCGAGATCTGAGCCTTAGCCTCGTCTTCTCTGGCGCTCTTGATCAAGTTTTCAATTGGCAGGGTGTAGTCATTGACTGGATCATTGTCTTTTGCAATTGCTGTCACTGCAGCATCAAACTGCCTGTACGAGGAGGTCATACTCGTTTGATTGAATGCATGTTGCGTCTCATGACCAAGAACAAACGTCAGGTCATTAGCATAGAACTTGTTAAATCGGCTCTGGGTTTGCCCGACCGTGCCTGGCGGAATGCTCATGGTCTTGGTAGCCGGGTTGAAAGTCCCTCCTGCCACAGTGCCGCTCAGAGGTGCAAAATTCTCAAGCAACATCGGGCTTTTCGGGT…
>Psa5-MAFF212061_Contig_0000378
GCTCTTGGCCGTTGAGTTTGGCGGTCTCGACCAGGCTGTAGATCTGGGCGCTGGCGGTGGCGCCTTTGGGCGTGTCGCTGAACAGCCAGGCTTTTCGTCCGATGGCGAACGGCCTGATTGCTCTTTCGGCAGCGTTGTTGTCGATGGGTAGAAAACCAGCTTCGATATAACGCTCCAGCCGGGTCCAGTTGTTGGCCAGATAATTTACCGCTTTGCCCAAGACACTTTGCGACGTGACCTGCGGCTGCGTTTTTTCCATCCATGCTTTCAGCTTCGCCAGCTCAGGCAGGCTTTTTTCCTGACGGCCGATGTAACGCCGCTCATCGCTGACATCCTTGAGTTCACGCTCGATTCCATACAGTTTGTTAATGCATGCCAGTGCAACATCGGCGCGGCCCG…
>Psa5-MAFF212061_Contig_0000379
GGGTTGAAACCCGACTCGACTTGCACCAGCGCTGCCATCGTCTGCGGCGCGACGGTCGGTGCGCACTGCTGCGCAAGGTCCATGAACTCCAGCAACATATGGCCTCCATTGTTGGGTCTGGAGACCATAATAACACATATTGGTCAAAGCACTTATGATATATTGGCTTTAGCTTTTTGCAAGTTTGGCGTTGGCTGGCATATCCCCAACAACCGCCATCGGTCGGGCCTCGCCCGGTAATCCCTGGTTGCGGAGCAGAGTAAATCCGTCCAACGGATCTTTCTCCAACAATAGATCGTTGAGACGTTTCAAGTCCTTAAACATTCTCGGTCTGTCGCGATTCCTCCGAGTGGTCAAATACCACTCCTTGCCGGGCTCGCCAAGAAGTTGCGCTAGAAC…
>Psa5-MAFF212061_Contig_0000380
AGCGCAGGTTTATAGGGTATCTGGCGAGCCCCTCTACGACTTCGCCGATGTTGCTTCCGCCAATGGCACCGGAAACCACTGCCTGCACATCACTGATATTCATGCCATAACGCGCTGCGGCCTGGCGATTGATACGTACGTCTACGTAGCGTCCTCCTGTCAGCCGTTCCGCCAGTGCGGATTGGACGCCGGCGACTTGCTTGGCCACGGCCTCGATCTGTTGAGTTGCCTGGTCTATCTGCGCAAGCGAGGTGCCCGCGACCTTGATCCCTACCGGGCTTTTAACGCCCGTGGCAAGCATGTCGATGCGGTTGCGAATGGGGGGCACCCAAATGTTCGAAAGGCCTGGGACCTGTACCGCCTTGTCCAGCGCCTCGATCAGCTTTTCAGGGGTCATCC…
>Psa5-MAFF212061_Contig_0000381
TGAAGCACTTCTACTTAGACAAACCTAGGTAATACGCGCTCAATATTCACGGCAAAAATCTCCGGATTAAATACACTCTTCACTTTGACCCAAGCGCGTGTGCGAATTCGCTCTAGTTTCAACGGAAGGGGCTCTAAAGGGAAAAGCCTACTAATAGTATCTTTATCCAAATAAACCGAAGCGTTATCTCTAAGTTTTGGCTCAACAAACTGCTTTGCATCTTTATTAGCACTAGGGTAAAGGGTGTGATTTGAAGTTTTAGCAATCACATCAGGGCGCAACATGTAGTTTATAAACGCCATGCCTTCTTGTGGATGAGGGGCATCCTTCAACAACACCATATTCTCTGACCATACCAAAGCGCCTTCGCGAGGGATGGAGTATGCTATCCGACGTCCA…
>Psa5-MAFF212061_Contig_0000382
GCGCAACATCGCCTTCGTCCCAGGTTGGGGATGAACTCGCTCCCCCAGACGCGTGGCCAATACCGCGCACAGCGCCACCGTCGCAAGCGCTGCAATGGCCACCCAGCGGCCGTGCCGAAGCGCCCGATCGAGCAATGGCGCATAGACGCCGCGCGCCCAGCGCATCGCGCGGTTTTCGTGCTCGGCCACCTTGCCGCCGAGCAGCAACGCAATCGCTGCAGGCACGAAGGTCAGCGACAGCAGCATCGCGCCGGTCAGTGCCAGCACCACGGTGATCGCCATCGGGTGGAACATCTTGCCTTCGATACCGGTGAGCGCGAACACCGGCAGATACACCGCAGTGATGATGCCCAGGCCGAACAGGCTGGGGCGGATCACCTCGGCAGTGGCTTCGGCAGT…
>Psa5-MAFF212061_Contig_0000383
AATAGTGGCTATCAGTCCCCGTCCCCATGGCTCTGGATTCGCCCTTGTCTGAACTGCTCAAATTCAAAGAAAACACGCTTGTGGCCCATCCTGGTGGCGGGTTTAGCTTTGGCAACAATTCCAGACATGCCGAAATTTGGTTTGCCGGGAGGGAATGTGTATCTGCGCGTAGGTGTTCACCGCCGTGCAAACAGTGGTTTTGGTGTGATTCACGTTTGGGAGGCTCATCAACCGGACTTGCTCAAGCACGGTTGTGACACCATCGACGGTGTGGCCGCGCACATCGCCAAAATGATTGTTCCAGGAGCACAAATCTACTGTGAGTTCAAAGAGCAACGTGGCGGTAATCGCATTGCAGTGCTCAGGACGTCCACGGGAACACTCATCCTTGAGCCACGC…
>Psa5-MAFF212061_Contig_0000384
ACGCCGACGAAGAGGTCGTTGCACCGGTCAAGCGGCGCGGCAAGCGCAAACCACTGTCAGCTGATCTTCCCCGCATCGAAGTCATCCACGAACTGCCCGAGCACGAACTGGCCTGTGCCTGCGGTTGCCGCAAGCATGTCATCAGCGAAGAAACCAGCGAGCAGCTGGATATCGTGCCGATGCAGATCCGTGTAATCAAACACATCCGCAAAGTCTACGGTTGTCGCGGTTGCGAAACAGCACCGGTCACCGCGGACAAACCGGCTCAGCTAATCGAAAAGAGCATGGCCAGCCCGAGCGTACTGGCGATGCTGCTGACCACTAAATATGTCGACGGCTTGCCCCTGCATCGTTTCGAAACGGTGCTGAGTCGACATGGCATCGAGATACCGCGTCAGA…
>Psa5-MAFF212061_Contig_0000385
ATGTGTGGATATTCTTAAAGGATACAAAGTGAGTTTCCAATATGTGAAGATATCTCATCCAGAGCTTCTTTGCGTGTACTGGCTTGCAGACTTACCCCATTTAACGGTTTTCTTTCTGAGAATGGTAGTACATCGCTGAGCTTCATCAGCGCTGCCTTCTCTGTATCTATAACAGCAAGAAAAGGAGGAACCGTCTCGCCTTTATCTACAGCAACTTGAACATAGTGTAATAGCTGAGTAAACATTGCATAGCATGAGTTTTTTCCAGTATCCTTAGCCTCAAACCACATTTCTTTGGTTTGTATATCAATTAAGCCTTTAGTAAAACTTTTTAGACCCAGCGCTTTTATGTAGGCGTCTTTGACATCTTCTTCAGTTTTTGCCGTTTTGAGGTTAGAG…
>Psa5-MAFF212061_Contig_0000386
GTCTTGACCCGCGCCCAAAGCGACCAAAGCGAGGTCGCCCGCGTTCGCGATCGCGCCGATGCCTTGCAGCACACCCGCGCCGACTTGCTGGTCTATCGCAAGGACGGCACACCGCTGTGGATCTCGCTCAACTTCAACCCGATCTACGACGCCAACCACGCTCCCTCGCATTACGTGGCGGTATTGACCGACATCACCGACACCAAGATGCACGAGGTATTGCAGCACCGCGTGCTGGAAGCCTTGGTGCAGGAACGCCCGTTGATCGAGGTGATGACGCTGATCTGCACCGAGGTCGAACGCATCGCACCGGACGTGCTGGCCACGGTGATGAGTGCGGACAATCAAGGTCGCCTGCATTCGCTGGCTGCGCCCAGCCTGCCGCCCGAATACGCCGAT…
>Psa5-MAFF212061_Contig_0000387
CGTCGGTCGGATTCAATCCATCCAGCACGCCAAGATCGAATTCATGTTCGGAGTCTTGTGGCACCTCGATCCTGATGACCGTCTCGTCCTGACGCGCCTGCTTCCAGGCGTGAAAGGCCAGGTCGAGGTATTCGCTGCGGCCGATGATCCACCTAGATTTCATGTTCGGTCTCCATCAGCAGCGTGTACCAGCGTTCGACCAGTCGATTCATGGATTCGTAAGGCACCCTGGGTTGGCAGGGGCGCGTCTGTGTGCAAGGCCGCCTGCACCCGCTCCATGATGTCAACGTCTTCGCCCACTACCACCCTGCTGCCGTGCATCTGTGCCAGTAGCACTTGGTTGGAAGAAACATAAGGCTGTTTCTTCCGTGCGCTAAACCAATAAATTTCAAGGTCGGT…
>Psa5-MAFF212061_Contig_0000388
CGTCGCCACCCTGGAAGCCAAGGATTCGCTGACCCCCGACCTGGGCGGCACCGGCAACACCATGGGCTTTGCCAAGGCCATCGCCAGCCGGCCTCTGAGCGCACTGGGTGATCGCTTAAACAAAAAGGCGCCTAGGCGCCTTTTTGTTTTGCTCGGAAGTCGCTGAGAAGCCGTATCTGCTTATCGATTGCAGGAAATCGCTCTGACGATTCCCAATTCCCCACTCAATTGCGCGACTGCAGCTTCGACAGCAGGCGCAGGAACTCGATGTACAGCCACACCAGCGTCACCATCAGGCCGAATGCGCCGTACCACTCCACGTGCTTGGGGCGCTCCGTGCTCGACGCCGCTCTCGATGAAGTCGAAGTCCAGCACCAGGTTCAATGCCGCCACCACCAC…
>Psa5-MAFF212061_Contig_0000389
AGTTCCATGACGGCTTGCTGAAGGCGTTTGGCGTCTGGCACCTTAGCCAAGCCGAACATCAGCTCCCCACCGGTAATTGCGGACATACATAGCGCAGTCATAGGCACTTCAATGACCCGTCGAGAGACAGCCGGATGGCTCTTGACGAGATGGCTCACGGTGTTGGTATCAAGCATGTACCGCTTCATTCGCGCCATCCCGCAAAAGGATCACGGTCCTGCGTGCCCTGATTGCGCTCGGCGGCATCTAGAAAATTAGCAGGCACATCTGCGCTCTTGAGTACGATAAAGAAGTCCTCCCACGTTGCAGGCTTCCGAGACAGGATGACGTCACCGGTCTCCGGGTCTTGGCGAATGAAAACCTCTTTCTCGGTAAAGCGATAGGCGGCAGGCAAGCGGA…
>Psa5-MAFF212061_Contig_0000390
ATCGCGCTGGCGACCGTTCCTGCGTACTACAACGCTTTGGGACTGCGAGCGCGTTTACAGCGCGGCCACCACCGCATCGCCCATCGCCACGGTACCGACCTTGGTAGTGCCTTCCGACCAGATGTCGGCAGTGCGCAGGCCTTGATCGAGCACCTTGCCAACCGCATGTTCGATGGCATCTGCTGCAGTGGCCCGCGCGAAGGTGTAGCGCAACATCATCGCCACCGACAGGATCGTGGCTAATGGATTGGCGATGCCCTTGCCGGCGATATCCGGTGCCGAGCCATGGCAGGGTTCGTACATACCCTTGCTGATTGGCAATCCAGCGAGGCCGAAGGCAGCATGCCGATGGAACCGGTGAGCATGGATGCCTGGTCGGACAGGATGTCGCCGAACATG…
>Psa5-MAFF212061_Contig_0000391
GGTGTATGCCGTTGGAGTAGATCACCTTGAGGTTGTCAGAGAAGCCTGTGTCAGCTAGCACGTCGGTGCAGTGGCCTAACAGTTTCATTTCGGCTTATCAATTTAAGTGTTCGTCACTCTGATGCCAATTCAACCAGTCGTGAAGACCTTACTGCCGCTCTTGCACGAGGCGACGAAGCGTCGCGGGGCGCTCGCGTTGAACGGATCGAGTGGCTGGCTCAGCACTACTTCAGTCCTGGTGCCGTGATGGGCGATCTGGCCGTGCTCCACATGTTAGAAGAGGCTCGGCGTTGTTTCATTTCCGGCCACTTTGTCGGCGCTCTATTACTCGCAACTTCCTTCATGGGGATGTAAGCCGGAACCCTAGAAAATTCCGTCACCCCGACGCCACGACGTACT…
>Psa5-MAFF212061_Contig_0000392
CGCCTACTTGGGCGGAACCGTCCTTTTCACTGACCTTCTTACGCAACATGTCTAGATCCGTCACCGTGAGGCCTTGTCAGGCCTGAAACTATCGCCGCAACGCGTCGCGGGTACTTGAGAAGGTAGGAATACCGAAGCCTCGATGCCCGAAGGCATCACGCAGACGGCAGCCCTTAGAGCTTGGCGCCAGACGACACCGGCACTGGTTGGACCAGCAACTTGTTGGCAGAAACCGACACCGAGACTCCTTGGGCTGCGTACACGGCACTCAGCTCGGTGGCAGCCTGTTGGACGCTGGTCGTGCTGATTGCGGAAACTGGCCCGATCAAGGTGTAGTCCGATGGCAAGTTGTAGGACAACTGCATATTGGAATCCGCCGCCCAGCGCTCCAGCATGGTC…
>Psa5-MAFF212061_Contig_0000393
TCAGTCGCTTCAGGACGGGTGACCTGCGTCATGGAGGCAATACGTTTACATTGGAGACCGTAAGAAATAGCGACGCCCCCGATACGAACTTTATTAACTGTCAGTAAGTGATGGAGACGGTCACCGTGTCTGTGTAGGCGCCGGCAATCGGCAGTTGTGGGGCCGGCGCGCGTCCATACACCGTGACGGTCTGGGTGGTGCCATTGCCGGTACCGGACAGCGTGTCCACCCCGATGACGGTGCCCCACCGATTGCTGCGCCCGGTATTGCTGTAGAGCTCGTAGTCGATGTAATTGGCGCTGCTGGCGTGACGCATGCGCCGCACGCTGCCGCTGGCATTGCTGCCATTGTCCAGCCCGATATTCCAGGCGGTGCGGTTGGTGCAGGCCAGGCTGATGG…
>Psa5-MAFF212061_Contig_0000394
GAGTTACTGCAATGCCCCAAGTCACCATGCGTCAGATGCTGGAAGCCGGCGTCCATTTCGGCCACCAGACCCGCTACTGGAACCCCAAGATGGCGCCGTCACATCTTCGGCGCGCGCGGCAAGATCCACATCATCAACCTCGAGAAGACCGTTCCGCTCTTCAACGACGCGATGAACTTCCTCTCCTCGGTTGCGCAGAAGCGCGGCACCGTGCTGTTCCTGGGCACCAAGCGCAGCGCGCGCGAGTCCATCAAGGAAGAAGCCGAGCGTTGCAACATGCCGTTCATGACCCAGCGCTGGCTGGGCGGCACGCTGACCAACTTCCGTACCGTCAAGCAGTCGGTTGCCCGCCTGAAGGAGCTGGAAGCGGCAGAGACCGACGGCACCTTCGACAAGCTG…
>Psa5-MAFF212061_Contig_0000395
AGTTCCGAAGCACACCTGAAGAGCGAAAACAGTTCAAGACTGCGCTCATAACTCTTTGGGGCGAACAATACCGCCCAGAGAGGCAGCAGCGGTGGAATGGGATGATGCAAAGAATGGCGACAGATGAAGTGGAACCAACCCAGAACTCAAAATACATGGCAACCGAGGATCTCGTGGCGCTGCAGGCATGGACGACGGACGATTATGAGGTAGTACAGGATGTTCTGGAGAAAGAAGCGAGGCCCACTGCTCATGGCCTTGCATTTGCAAAATGCATCATTTCCGCCCTGCACTCGCTTCCCGAAGAATATTCATATCAAGGGACTGTCTTCACCGGCGAAGATCAGTTGCCGGACTGGGTATCGGAACGATACCAAGAAAGAAGCATCACCACGGACC…
>Psa5-MAFF212061_Contig_0000396
GATTGACCGGCCGGTGCCAGTTCCACCGGCAGCAACGCACTCTTGGACAAAATCGCCGACTCGGCCGGATCTGGCGCACGCATCTGCGCGAACTCCTCCGGTGGGCCAGCCAATTGCTTGGGCTGCAACTCGGCTGCCGCAAGCGGTGCAGAGAGCAGTGAGAGGGAGCACAACAGCGACGACAGCGACGACAGCGACGGCTTCGGCATGGCAAGATCTCTCCGTGAGCATTGCAGAAGCGATGCCATCGCGCACGGCAACGACACCGGATGCAGCGCCCCCTCGCCGCGATTCGTGGATGGTTATACCGCGCTCTTGTGACAGGTCTGCTGTGCACTGCAACACTCACGGCGCTGCGTGCATGTCGCTAGAAATTAAACGACACCGAGTGCGATCAGG…
>Psa5-MAFF212061_Contig_0000397
GCGAGCAACTCGAAGGCCTGGCGCGGCAGCAGGACGCCCGCCTGGAAACCTTCGCGCGCAACCTCACCGAGCTGTCCACGCGCACCGACCAACGCCTGGACCTGCTGCGCGATGCGCTCGGCGAAGATGCCCGCAAGGCGCGCGAAGAAAGCGGCCTTGCGCAACAACGCACCGGCGAGCTGCTGACCCTGCGGCTCACCGAACTGCGCACCCAGCTCGAAGGCTTCGGTCAGCAACAGGAAACCCGTATCCAGGTGTTCGGCCAGCAACTGACCGAACTGATCGCGCGCACCGACACCCACATGGCCGCGCTGCGCGATGCGCTGGCCGAAGACGCCCGCAAGGGGCGCGAGGAAACCGGGCAATCGCAACAGCGCTTCACCGAAGCGCTGGGCCAGC…
>Psa5-MAFF212061_Contig_0000398
TTTCTCAAGATGGCCATGGTGATCTGCGTGCCGCTCGTCCTTTTGTTCGGCACCTACGACCTCAAGGCCGTCGTGACGATGAGCTGCGTGCAGTTCGCACTCTTTTTCGTGGACTTCTGGTTCCAACTGGCCCGCTGGATCGACAGCACGATACTGGATGCCCTCTACGGCTGGAGCTCACCGCACAGCAACTTCAACCCCTTGCTGGGACTGAATAACGCGTTCGGCGACATGCTGCTCAACTTCGTGATGGCCATGATGTTCATCGTGCTACCCAGCTTATGGATTGCCGCTTTGGGTTGGGCCGGTGTTCGTGCGGGCAATATCGCTCAGATGCTCACGACTGGTACTGAGGGTGCTCGATCCTCTGGAGGCAAGGGCGGCGACATCGCAATCAAC…
>Psa5-MAFF212061_Contig_0000399
CCTGGCAGGGGGCGGGGGTGGGTTGAGCGATCGATCGATCAATGCATTCGCGTTGATCGATCGCGCGATGACGCAATGACCTGGCGCGTGGCGGTGTAAGTACTTGGGACTGATCGGGCCGAGCGTTAGACAGTCATCGCAGCTGCGCACGCCTACCTATTCCTTTCCGATATTTCTACGGCCCATGGCATGCGTGCAGCAGCATTGTCGCCCACCTCGCAATCCTGCAAGGCCGGCTGCGTAGTGCCCTACCCGCCGTGAAACTGAAAGACGCGGCTCGATCCGGTCAGGTTGGGGCCGATGTGAAGACTATTGTTAAGTAATCGTTAAATCCATGGGTCCTTCCGCACCCCGTACCCCCTGCGGGGTCGGCGACACCGCGACAAATGCGGTGTGCGT…
>Psa5-MAFF212061_Contig_0000400
GCGCACATCGGTGCGTTCGCGCTGACCGAGCCGCAGTCCGGCTCGGATGCCTCGGCAATGCGCTGCCGCGCGGTCAAGCAGGCCGATGGCAGCCTTCCTCATCAACGGCAAGAAGAGCTGGATCACCTCCGGCCCGGTGGCCAAGTACATCGTCTTGTTTGCAATGACCGAGCCGGACAAGGGTTCGCGCGGCATCACTGCGTTCATGGTCGACACCGATCGCGCCGGTTTTCATCGCGGCAAGACCGAGCCCAAGCTCGGCATTCGCGCCTCGGCCACCTGCGAAATCGAGTTTGCCGATTACGTTGCGCAGCCCGATGAAGTGCTGGGCGTGGAAGGCGAGGGCTTCAAGACTGCGATGAGCGTTCTGGACGCCGGGGCGCATCGGTATTGCCTCGC…
>Psa5-MAFF212061_Contig_0000401
CCAGAAGTCCATGAACAACAAGATCACGCAGCTTAAAAATGATCTGGACTTCAACGTGGCGCTGAACAAGTTCATCGGCAAGGCCGGCGACAACGCCAAGCAGCTCGTTGGCCAGTAATCGCCATTGGCATGCGCAGGACTTGTAGGGGGTCCTGCGCATGTACCGCCACTGATGAGCAGCGCGCGATTCGAAACCATCGTTCGACAGATGTGCGAGGCATTGGACCTACCGGATGTGCAGTCTGTGCTCAGCAGGCGTGTGCTTTGGGTAGAAGGGTTTGAGGTCTATCTCCACGAGCCGACGCCACAGCCCGACGACGAGGTGCAAGAACAGGCACTGTATCTGCGCATCTCCTACGGACTGCCACCTGCCGGACGGACATTGACGGTTTACCGGCT…
>Psa5-MAFF212061_Contig_0000402
GCAACCGTCACGGAGACATCTGCCATGAATTCCTCAGCCGAATCCAAAGTCACTCCCGCTGGCGGTGAACCCAGCGGGCCGATACGAACGGCAGAGGATGCGCTCACCCGCATGCTTGCATTGATTCAAGCTATTGATGGACTGGACGATCTGACACCTGACTACCTGCAGTCCAAAATGGGGGTTCCGGTGACCGCATGCGGCAGCTGATCCCAAGCGTTATGGCGCCAGTGCTCCGCTTACCAGTGAGTGGGGTTACAGCTTTGGCATGGACCAGACGCCGACTGCGGGGCGTTGGTTCGAGTTCACTTTTATTCCAGCGCAAGCGGGTGCTTCCCCGTCAATGACGGAGATCTGCGGGATCGATTTCGAGACGTTTACGAAGAAGCTGGAAAACAT…
>Psa5-MAFF212061_Contig_0000403
TCGACTGGGCTGGCGGATCAAGTTCTCCCGTAACCTATCATCCTGTTTTAGGTTCGGCTTCATAAGCAGATACATCAGGAGATTCACGAATGCCTCGGCCATTACAGGCAGCATTGCCCGCGCACCAAAGCACAAACCCGTTGCCTTTGCGACAATCTCTGCTTGCCGCTCCCATTCGTTGGCCCATTGCTCTGGGCTTTCGTACTCGCCGAAGCCGCCAAGCTGGCTTGTTTTCTCCTCGACGTCAAGAGCTTCAATTTCGGACATCAAGCATTCAACAGAGCTGCGGATTCGGTGATATGGATTTATAAACTCAACCAGTGCTCCAATGTTTTACGGACTTTCCCCATAGCTTGGCCATGCTTCGGGAAGTCATCCTTGACACACACCACCAACTGA…
>Psa5-MAFF212061_Contig_0000404
TTGTTGGTCATCTCGCGCAACCGCCACGCTGCCACATACACACTGATGCACGGATGCATCAATGCGTCCCTGGAGATTCCGTAGCTGGATAACCGCCGCAGATGGATGGAGTTGATCTGCATCTTCCCGTAACACTCAACCGTCGCCTGTTTGTTTGTTGCGAGTGGACTGCGTCGCACGACCGCGCGATTCCTGCCAGGCAATGGCACGCAGCACCCAAGGGTTGACGTGCTGATATCCGGCGGCCTCCTCGAAGCAATCCGCGCGCGCGAAAGGCGCCGCGCATGCCAGTGCTGCTGCAAACAAAATACGCTGCGGACCAGCTCCTGCCCGACGACCACATCCTGACCTTTTCGCGCGCACGCGTCGTTTTGGCGAAGGCCCGGACGAGAACCCCAA…
>Psa5-MAFF212061_Contig_0000405
TAAAAGACTCCCGGCCAGACAAGGCAAAGCCCACTAAGGCGGCAAAACTTAAGCGCGTAGAACCGGCCGCGCTTGAGCGGAAGCCCAAAACTACGCCAGCTACCGCGCGCGAAGAACGTCTAATCAAAACGGCCGCAGAGATTGCCGGCGAACGTCCGGATGACGACGACCGCGCCTATATGCACTCGATCATGTGCCAAGTCGGCTTGCCACGATCCAAGGTGGACGGCACATCGTTTGAGCGGCATTCGGGCGGCGCAGCGCTACTTGTTGAAGCTGGCAAATTATGGGACGGCAAGCAGTTCGTGCAACAACCAATCCCCTACGGGGCCATGCCGCGCCTGATGTTGCGTGGATGAACACCTATGCCGTTCGGTTCAACTCGCCAGAGATTCCGGT…
>Psa5-MAFF212061_Contig_0000406
CATGAAATAGCGCACCTGCAGGCCCATCTTTTCGAAGTACTGGTCGGTCAACGAAACCGCGTCCTGCCGGTATTCGATCCCCAGGATGGGGTGCCGGTTTCCGGTGCGGTGATAGGTTCTGCTGGTGGAGACGCTGATGCAGATGACCGGCGACTTCTGGAAGTGCGCGCAGTACGCGGGCGAGTGCACGAAGTGCTTGAACAGCTTGCCGTGCAGGTCGCCAAAATCGTCCGGGATGTTGAAGCCGGACGCATCTTGGTTGTGCGCTGGCAGCAGCACGCTGAAATCGTAGTCGCGCACGTAGGAAGAGAAATTATTGCCGGCAATGCCGTCGATGCGCGCACCGGTATGCCGATCGACGATGGTGGGTTTCAATATCTCGATCAACGGAAACGCATC…
>Psa5-MAFF212061_Contig_0000407
ACCCAGCACAAGGGTGTGGTGCCGGATATCGCCTTCCCGGCCAGCGTGGATGCCACCGAGTTCGGTGAGAGCACCTACGACAATGCATTGCCGTGGACGCGTATCGCCGCTGCCCCGCATACCCAGTACGGCAACTTCGCGGCATTGCTGCCCAAGTTGCAGGCTCTGCACACTGCGCGGATTGCCAGCGACAAGGAGTTCCAGTGGTGGGAAGAAGACGTCAAGCAGTTCCGCGACGAAAAGGCCAAGAAGTACATTTCGTTGAATGAGGCCGAGCGCGTTGCCGAGCGACAGAAGCAGGATCAGCAGCGCAAGGATCGCCAGCAGATTCGCAAGCAACTCGGCCTGCCGCTGGATCCGCTTGCCGAAGACAGCGACGACGGCCTGACCGGTAACGAG…
>Psa5-MAFF212061_Contig_0000408
TTCTTCCGATCCTCCAGCCAGAGGTGATCTTGGTGCTCGGGCGGACTGCTTGGCGCATGTTCGCGCATGGTGAGCGCACCGATCGGCCTATCTTCCATGCGCGCTATGTCAACTCAGAAGGGCGTCGGCGCCGCTACTTGGAGGAGCGGCATGTGTGGGCGCTTGATTACGGCAATGGTATGGCGTGGATGACTTGGGTTTACCACCCCTCGTGGAACGTGGATTGCTGGGAGGACCGGGCGGCAGCATTGCGGCACCTGCTGGAGTGTCCACACGACAGGCCAATGGCATGACCGAGCACCCTTTAACAAGCGGGATTCAAGCCGTGCTGTCATCCGTTCGCCAGCGGAGGTCGCCCACAGCGCAAGATATTGCTCAAGAAGCAATAGAGGCCAGGGA…
>Psa5-MAFF212061_Contig_0000409
GCTTCTTGTTTGATCCCATTGATATCAGGGCCTTCGCGAAGCCGCAGCGAGGCGGCGCCAATTGTAGATGCGATATCTCCAAGTTTTCCGGAAAACCGCGAGAAAACATGTCCACTCTTGCTTATGCGATAGTAACAGGTGCAACTAACCTATCAATCACCTTTGACGGAGCTAGTTGCAGCAAATCTTCGCCAATAGCTTCGATGGATTCGTCCCTGCATCCTCTATACTGAACTTGCGTAGCTAAGGTTGAAAGGCGCGAAACTAAGGCGCTCTTCGGAATTTTGGGCCTGGATGCTAGTGCCTCGGCATCTTTCGCGAAACGCCGGGGTGCATCGCCAAAAGAACTGATCGCGATTTCTATTGATTGACGAAGACTGGCTTCCTGGTTGTTAGCTC…
>Psa5-MAFF212061_Contig_0000410
CACTCGCCACTCAAGGACACCTTGCGCCATCACGCAGCCGCCATGTGCTGCCTGGGGGGCGTTCGTATCGCTGACGGCGCTGTCGTTCTACATGTTCACCACCTATTTTGCGACGTACCTGCAAGTGGCCGGAGGCTGAGCAGGGCAACGGCGCTGCTGGTGTCGTTGATCGCACTGGCATTCGCAGCCGCGCTCTGTCCGCTGGCCGGTGCCTATTCAGACCGGGTAGGACGGCGGGTCACAATTGCGACGGCCTGCATACTGCTGATGGTTGTGGTGTTCCCGTCATTTTTGATGGCCAGCTCCGGCTCGTTCATCGCCTCGATCATCGGCGTCATGCTGCTGGCCGTGGGTGCCGTGCTGTGCGGCGTGGTCACGGCTGCGTTGCTGTCGGAAACC…
>Psa5-MAFF212061_Contig_0000411
GGCCCGACTTCGTCGGGTTCCTTCGCCCTGTCACTGATCCGGGGGTCGCTGCAACGGGCCATCCTTGGCCCGGTGCAGCTTGCTCGGCGTCCTGCCTCGCATCCCCCGGATCAGCGCCAGAGCTCAGCCGTCACTTACGTCGCAATCCGCGCCGTCAGTGATATCGCGCTCGAAAAGCACATCTAAAGCCTGGGCATTATCGCGGAACGTCGTGGCCTTGTGGGCTCAGGCCAGACGGATTGCCAGCGCCTTGGCCTGAGTCGCCAGGTCGGTGACTGCGGTGCTTTCCCACCACATGCCACGCAACGGCGGGCCCATGGCGAACAGGTGTGCTGAGCGCTGGCCTTGCGCATCAAGCACCGCGCCGTCGTGGGCCGCTGCGATGCCCAGTGCCAGCGG…
>Psa5-MAFF212061_Contig_0000412
TGTAGAGGTCATGCTGCGCCGGCGGGTATGGTGACCCTCTCAGGCATTCAGACTTATGGGTCGTGCCACCGCGCGCATTCAGCTATCGGCTTATCGTTGTTGCGTTGCACACGCTAGCCTGCGCGCTTGCCGGACAGCGCTCCCGATGCCGGCGATGGTTGGCGAGTTTCATCCTGCTAGGGAGCGGGGCGCCTTGCGTTGCGCGATCCGCGCCTTTGCGGCGCTGTCGCCGGCGGCGTGGCGCACCGATGACGCAACAGTCGATCGAGCCGTCAGCAAGTAGCGCACTTGCTCGCGACGCGCGCTGGAACGTATCGGCCACGACCACAGCCTGCATGGACGGTCCGCTAGGACGACACGCCTTACGGCGGCGTCTTCATCAACCCAGCCAGTCCCGTG…
>Psa5-MAFF212061_Contig_0000413
GCGCGCAACATCAGATTCGCAATGATGCGACGTCGTCATTACAGCCACTGGCTTGCGCGCGACAGAGGCGGCCGAAAAAGCCACCTTGCGTGCGGTCGCGCCTAAGCGGCTCATCGAACCCGTCGGCTACATCCGGCATTGCCCAACAAAACCGAGCCGACGCAATACGTTGCATTGCAGTCAGATGCAACGCACGCGCCACTCTTTTAAAACAATGGTGGCAGGCAAGCATGCGCGCAACGCGCGCAGCTTCTTGACGGGTCACAGATTCCAGTCGATCCGCATGCCCGCGATCAGCGCGTTCTTCAGATCGGTGGTGCGGGTCGGTTCGTTGAACTGGTCGGGGTTGATGACGTAATGCAGGTTCGGCGCGATGCGCAGGCGCTTGGTGACCTGGAT…
>Psa5-MAFF212061_Contig_0000414
AGCTCTCTTCAAAGACCTCCGCTCCTTGGTCTCCGGCGCCTGTCCAGGCGCCGTTTCTTTTGCAAAGAACCGTCTTAGGAAAGGCCTGAACCTAAGGGAAGGACAGGAATCAGGCAAGCTCAGCGGGATAGCCTTTTTCCTGAATTGCTTCGAGCAGGGCCTGCGCTGGCTGGCGGCTTTGAACCTGTACGGTACGGCTTTCCAAGTCCACATCGACCGTGGCCTCACTGTCCAAAGCCGTGACCGCTGCGGTGATCGATTTGACACAATGACCGCAATTCATGCCTTGCACGTTGAACTGATACATAGCGTGTCTCCAAATCATGGGGGGCAGCGCTACTTTCAACGTTGACATGAGGTCAAGGTCAAGCCTCTTCTGTTCTTAAGCGTTAGGCGCGG…
>Psa5-MAFF212061_Contig_0000415
TTCAACGTCACTCCGCCACCACCGGCTGTTCTCGTGCTCCGTCTCAACCAGATAAACCGCATAGTCCGGTTGAGCCTCATCGAGCACGGCCAGCTCTTTCTTGGTCAGGGTGAGCATTGCTTCCTCATCGTTGAAAAACAAAGAGGGAAGTAATGCCACGGTCAAGTTCAGCTTTCTACGCTTAGGTTTGGGTTTTTCACGCTCCACGTCGCACGTGCAACGTTTTACACGATTCGTGAATTATAGAATCACAATCGTTCTGCGGATGCAATCATGCGATTGTTAAACTGTTTGATTCGCGTTCTCCTGTGCTCTGTCCGCCATTCCCAACCTCCCCGCGTTTTCCTACACTGCCTAGGCTAGGCACCGACTTTTGAGCTTAAATATGCGCATATCTAT…
>Psa5-MAFF212061_Contig_0000416
CTCCGCAACCAGCCCGGGATCAGTCCACAGTCACCTGCTCCAGCATCCACTGGGTTTCCTGGATGCCGACGAACAGGTGCGCGCGCGCGTGCAGGGGTGCGATGGCCTGGCGGGCCAGCGCCGCTTGCATGTCGTCGGTGTCCCCCAATTCGGCGCGTGTCTCGGGGACATCGTGAATCAACACCTCGTATTGCATGTCCTGCAGGGACTCGCTCTGCCATATCGCGATTCCGGGAAACGGCAAGCCCAGCAACTCGACCAACTTGCGGCGCTCGCTTTCGATCGCCTGATCAAGCCGCGCGGGGTCGAGCAGATTGGCCAGCTGCGGCGACAGACGCATCGACAGGGGTGAGGCGAAATCAGGGGCGTTTTTGCGAATATGTGGCGCCTCGCCCTTGG…
>Psa5-MAFF212061_Contig_0000417
CGTACAGGTCCTTGTCGCTCGGTGCGCCCGGATCGATCTGGTTCTTGATGCCGTCCAGGCGGCCATCATCAGCGCGGTGAAGGTCAGGTAGCCGGACTGCAACGGATCGGGGAAGCGCATTTCGATGCGGCGCGCCTTCGGATTGGTGACCCAGGGAATGCGGCACGACGCCGAACGGTTACGCGCCGAATAGGCCAGCATCACCGGCGCCTCGAAGCCCGGGACCAGACGCTTGTAGCTGTTGGTGCCGGAGTTGGCGAAGGCGTTGATCGCGCGGGCATGCTTGAAGATGCCGCCGATGTACCACAGCGCCAGCTGCGACAGGCCGCCGTAGCCGTCGCCGGTGAACAGGTTGACGCCGCCCTTGGCCAGCGACTGGTGCACGTGCATGCCCGAGCC…
>Psa5-MAFF212061_Contig_0000418
TGGACTTGCGTCCTGTTTACTGCATTTGAAAGCCCTCGTACTTCAGTTTTCAAACTCAACGATGGTGGGTGATGACGGGATCGAACCGCCGACCCGCTGCTTGTAAGGCAGCTGCTCTCCCAGCTGAGCTAATCACCCTTTGCTTCGTTGAGGCCGCGAAATTTACGCACCTAACGAACCTAAGTCAATAGCCTGATTGAAGTTTTTTAAAAAATCACCTCAATCGCAAAACCGCTACCACACATCAAAAGCACAACAAAGAGCCAATCTCGACACACTATTGGGCGTAAACCATCTTGCGGGTCATCCCGCCATCGACCACAAATTCCTGCCCGGTGACAAAACCGGCATTTCGGGACAGCAGCCAGGCGACCATCGCCGCAACATCTTCCACCGTCC…
>Psa5-MAFF212061_Contig_0000419
GCACGGTATTATTTTGCCCCCCAATATGGATGGTGTACCAGGACTAAGCTTCGCCGGCATCGAGCCGGACGGGATGTACGTTTATAAAATCCACGTCAAGCAGAATGGCACTTACTGGTACCACAGCCATTCCGGTTTCCAAGAGCAGGCTGGCGTTTATGGGCCATTAGTGATTGAAGCCAAGGATCCCGAGCCTTTTGCGTATGACCGCGACTATGTAGTGATGCTGACCGATTGGACTGACGAAGACCCCGCTTCGTTGATGCGAAAGCTGAAAAAACAATCGGATTACTACAACTACAACAAGCGCACGGTTGGCGATTTTATCGAGGACGTCCACAAGCAAGGCTGGTCAGCGACCATGGCTGACCGAAAAATGTGGGCTGAAATGAAGATGAA…
>Psa5-MAFF212061_Contig_0000420
GGCCAGGGTCGGGTAAAACCACTTACGGCAAGTCGCTGATCGACATGTTTCCGGTTAACCGCCGCATGATCACGATCCAGGAAATACTGGAGGACCCCATGCCCTTCCACCCTAACCATGTGCATTTGCTCTATGGCCATGTGGTGACGCCCAAAGCCCTGGTGGCCAGCGCGATGCGGATGAAGCCTGACCACCTGTTTTTGGCCGAGCTGACCGGTGACGAGGTGTGGCACTACATCGAGATTCTGAACACCGGCACCAAGGGCACCGTGACCACTGCGCATGCCAATGACAGTGAAGCAGGCTATGCCCGTGTGTGCGGCCTGGTGAAGCAGTCACCAATCGGACTCGGCCTGGATTACGCGTACATCGAGCGCCTGGTGCGCACCTCATTTGACG…
>Psa5-MAFF212061_Contig_0000421
ACCACCGGCGCGCAGAGCGTGGGCCTGGCCGACTACGTAGGTCGTTTGGCCGACGGCCAGGACAAGCTGTACTACCTCACTGGCGAAAGCTATGCGCAGATCAAGGACAGCCCGCATCTTGAGGTGTTCCGCAAGAAGGGCATCGAAGTGCTGCTGCTCACCGATCGCATCGACGAATGGCTGATGAGCTATCTCACCGAATTCGACGGCAAGTCGTTCGTGGACGTGGCACGCGGCGACCTGGACCTGGGCAAGCTGGATTCGGAAGAAGACAAGAAGGCGCAGGAAGAAGTCGCCAAATCCAAGGAAGGCCTGGCCTCGCGCATCAAGGCAGCGCTAGGCGACGACGTGGCCGAAGTACGCGTCTCGCACCGCCTGACCGACTCCCCCGCGATCCCG…
>Psa5-MAFF212061_Contig_0000422
CTGCCCACAAGCTCCACCGCCCACCGCTCCGTATGGACAATGCGCTACGCGCACCAGCCCGCAAGCGGGCTTTTGCCCACACTGCGCTTTCCCAACCATGTTTTTATAGATTCCCCTGAAAACCGAAAACCGCACGACGTGGCTGTATTCGAGGCGCGCGAAAAAAGGGGAAGCGCCCGGCCCGCAAGAGGCAGGGGCGCGGTGCTGTTATCCACGGGACGCCAACGGCGGACGGTGGGTAACAGCATCCCCTTTTCCCTCCTAGAGCCACGGACGCCCAGCGCCTCGAATGCAGCCTTGCCAGTCCGCTTTCTCGCATGCGAGAAAATGTATTGACGACGTGTTGACGGTACGCTATACTGGCAACACAACATCAATAACACTACTTCCAATGTTCAA…
>Psa5-MAFF212061_Contig_0000423
GTTCACGCTAAGCTTCAAAGAGGACACGGTGTCACCTGAATTGCTCAAGCAGTGACGACCGAGTTCAAGAACTTCTTTATGCATGCGTACAAGCCTGAAGAATTCAATCTGTATGCCGAAGCGCACTTGCCAAAAATGAAGACGGTCACTAATAGGAAAACCGGCGAGGTGATTGACCGCAAGCCTCACATTCATATCATCATTCCGCGTATCAACCTGCTGAGCGGCAACGAGGCCAATCCGGTCGATGTTTATAAGAATCATGAGAAGTATTTTGAAGCTTTTCAGGAGCACATTAACCAGAAGTACGGTCTGTCTTCACCGCGTGAGAATGTGCGTGCGGACATTACCGATGCGGCCAGTGTTTTGTCACGTTACAAGGGCGACGACTTTTACGGC…
>Psa5-MAFF212061_Contig_0000424
TAATCAGTGCAAATGCCGTCTGGAGCAGCCGGATAATCCGGACAATCCTCATGACATGCATTCTTGGCACTCATCGGTTTGCAACGCCGTATCAACCCGATAGTCATGATGGGACAGGCCACAGCAGGAGCACTCGTCTGTCGGGCAGCTGCGCGCGAACGAGCAGCCCCTGAATAGGGCATCGACGCACCGATTTTTGCGCTTTTTTTCGCCAAAATAGTTCGTCGACCAAGGTGCCCATCGCGCAGATTGGCAACATACGGCTACACCGCATGGGCGCACCCGTGCGGCCGTATAAGAGAAAGCTTATACGCAGGTGCTTCTGCCAATTCTGCCATTGCGAGGCCGCCCATATGTCGCTCAATACACTTTCTACCGGGAGCAACCCCAGCCAATTGC…
>Psa5-MAFF212061_Contig_0000425
CCAACGAACGCGGCCTGCAGTTGTACAAGGAAAAGCGCTATGTCGATGCGGCCGAGCAATTTGCCGAAGCACTAAAGCTACGCCCGGATTTCGCGCTGGCGGCCAACAACCTGGGCTTTGTGTATTACCGTCAGGGGGCGCTTTGCCGAATCGGCGCGTTGGCTGGAAAATACCTTGAAGATCGATCCCTCGCGCGCAGTGGCCTATCTCAATCTCGGCGATGCATATGCAAAGGCAGGCGATCGCGACAAGGCGCGCAAGGCCTATTCCACGTACCTGGAATTGCAGCCGCAAGGCAGTGGTGCGGAGCAGGCGCGTACGCAGCTGCAATCGTTGTGACTGAAGTAGCGACACGACATGGCGTGCAGATGCCAGACAGCGCGATTGTCGCAACGGTAG…
>Psa5-MAFF212061_Contig_0000426
CCAATTTTCGGCCAGCTCAAAGTTGAAAAGCTATTTAGCTTTATCTTATTTTTCCTGAACGACGCCCCAGTCTGAGATTAAACAGATCAATCATAGCAGTGTCGAGCAAGTTCCAACGCCTCGCAAAAAAGCTCATTTTCTGGATTAAGAAAAGCTCCAACCCTTGCCAGGTCGCGAATGTATTTAGCATCCTTAGGCGCAGGGAATTCACCCCGCTTAACCCCCCAACCATCCTTATAGATCAGGCTTCTAAATTCTTCCAACATACTGTCATAGGTTGCCATTCTTAGTCTCCTGATGCCTATTTTTTAGGAAGTCGTAAACGAAGCTTCTGTCGCAAGCACCCAGTTCGATCCGCAAAACCGGATCACCACTATTCACGCGTTCCAGAAACTCCCG…
>Psa5-MAFF212061_Contig_0000427
CGTTCGAAGGCCTGCGCCCGCAACGCCGCTGCTTGTTCGCCATGCCCTTGCGCCGCCAGTTGCAGCGCCTGCAGATGCATTGCCAGCCACTCGGCCGGCTCACCCATCACGCGCGGTAACCGCTTACCGGCAAACACCTCGCGCGCGTCTGCTCGCCCTGCAATACCGCCAGATAGGTGTGGACCAAGGGCTGCGTGGTGGCATCCAGTTCACCGCAAGCACGCAGCTGATCTGCGGCGCGCGACCACTGGCCGAGGACGGCCAGCAACTGAAACAGAAACACGCGCTGCGCTGCATCGGCCGGTTGCCGGCGCACCTGCTGGATCAGTTGCTGCAACGCCTGCGCCGGCTCGCCTTGGGCAAGCAGGGTCTGTGCGGTGGCATCCATCGCGCGGTTCC…
>Psa5-MAFF212061_Contig_0000428
TAGGCCTCGCCCCAGGCCGTTGATCTTGTCGGCGCCTTCCGGGACGGTGATGCTGGAGCCTTCCAGATCCGCACCGATCGGTTGCAAGCGGCCGCCCAGGCACTGGCTCAGGAAGCTTTCGGTCACTGCGTTGAAGGCCTTGCTGTTTTCCGGGCGGCGGAAGCCGTGGCCTTCGTCGGGGAACAGCACGTAGGTGACCGGAATGTTCTTGGCCTTCATTGCGTTGACGATCTGGTCGCTTTCGGCCTGTTTGACGCGTGGGTCGTTGGCGCCCTGGCCGATCAGCAGCGGCTTGCTGATCTTGTCGACACGGGTGAGCGGGGAGCGGTCGGTCAGCCACTGCTTGCCGGCTTCGGTGGCCGGGTCGCCCATGCGCCGGGTCAGCTGCTTGTAGAAGCT…
>Psa5-MAFF212061_Contig_0000429
GGGGGCGTCCGCGCGTTCCGGTTCGAAGGGCAAGGCCGGCTGGTAGATGTCAGTGGAGAGGTGTTGCCAGCTGCGCCCACATTGTCCGAAGAGGAGGTTCGGCGCTATCAAGCCTATGCCGAGCCGGTTCCCATTCTGGATGTTTCGCGCCTGTGGCAAGTTCCCGTGTTGCGCTGGGTTATCGAGTCGGATCCCGATGCACCGCTTTCCGATGACCCGCGCTATTACAACGACTGGGCGTATCTGCATTTCGGGTTTCTGGTCTGGACCGGGCAGCGCTTCGAATTGAAGGACAAGGTTGATCGCTCGCGATGGCCGTGCAGGCCGGTGGCCGAAGGAAAGCCTGCCTGTTCCGACGCGCTGGACAGCAGGGGCGATCGCTTTGTAACTCCTTAATCC…
>Psa5-MAFF212061_Contig_0000430
CAGTTCGCCGAGCTGGCCTGGCAGGTGGCTGCATGCCGGCTGGGGCTCGATTGCAGTGCCGGCAGCACCTTGGTCACCAGTTATTGCGCCAACGCGGGCATCTGCTCGCGCGACAGCGCACAGGATTTCGTGTCGTTCGTATTCGATGCCGCGGTGCCGCGGCAGGGAGCAGACAGGGTGGATGAGATGGTCGATACATTGGTCTCCGATCCGGGAGCGCAGTCATGAATTACCGTCGGTTGGCGCACGGCGCCAAGTTCTGGTTATGGGTGGCGTTGTTCGTGGCGTATTCGGCGGCGGCGGTCAGCATCGTGATGATCGACACCGCCGATCACCGGTACCAGCCGCTGTCGGTCAAGTCCACCAGCGTCACCGCCGACGAACAGCAGCGACGGCATG…
>Psa5-MAFF212061_Contig_0000431
TTTATATAAAGATTCAAGCTACCTTCAAGGACCGACCAGGTAGCAGCTATGCGGCCCAGCTCAAGGAGATAGTGATCTGGCAAAGGCCAATCTTTTGGCATTTCGAGAAGTGATTTTTTTTGGCTATAGGGCATTTTGTTTTTCCGTGACTACTCGATATTGGTGTTTGGGTCAGGCCGGATGAATATTCCCAAGAAGCTCGTCACCTCTCCGAAGTCCGGCACAGTATCAAGATAACGTCCGAATGAGCTACCACCTACATTTCTGAAAAGCATGCATAGATAGGGATGGTACTTCTGGAAGAACTCGGTCAGCTTGACCAGCTCGATCCTTTCATACGTCACATGGCCTGCAATCTTGTTTCGCATGGATCGAAAGGCGGGACCGAAATCTTGATCG…
>Psa5-MAFF212061_Contig_0000432
CCGCGTGCGCGGTAGTCGGTGGCCGGCACGCGCCCGAGGGTGATGCGTCATCCCAGAAGGTATCCAGGCTCGGTGAGCGCGCGTAGACCATCCACTTGAGCGCGGCCACGCTCAGATCTCCACTTGCGCGCCCAACTCGACCAGGCGGTTACCGGGGATGCGGAAGAATCCGGTGGCCGGGGCGGCATTGCGGTGCATCAGGGCGAACAGCTTGTCGCGCCAGATCGGCATGCCGCGGTTGGCGCTGGCCACGATGGTTTCGCGGCTGGCGAAATAGGTGGTGTCCATCGGATCGAAATAGATCCCGCCCTGATCGCAGGAGCGCATCAGCGCCAACGGCACGTCCGGGGTCTCCATGAAACCGAAGCGCACATGCACGCGGTAGAACTCGTCGCCGAT…
>Psa5-MAFF212061_Contig_0000433
GGCGGGCTGTTCTGCATACAACCTTTTTTAGAGAGCTGATTTTAAATCCAACTCCGGTATTCAGAGAGTTTACCGGGTTTAGGAGAAGAATAGTATTCATCGTCAACAAAGCCGGTAACAACATTTCGCAGTTGGCTTATATCGCTAAATCAGCCAATGACAGGGGCCTCATTACCGACAGTGTGAGAGACAAATGGTATGAAGCGCTGGTGGTCATCGAAACGATTTTATTAGCAGGTATTGAATATGCTGATTAGAGTCAGTGGCTATAACACCGGGGCGCAGGAGTATTTAGAACAAGGCAACAAATCAGGTCGAGAGTTTACGCGTGATGAATTGGACCATCGGTTGATCATTGAGGGGCAGCTCAGTGTGACCAGGGCCATCTACGAAAGTATC…
>Psa5-MAFF212061_Contig_0000434
TAGTCAAAATCGCATCGATCATCCGTCGCCCGATTCACTCTCGGTGCATCGCGAGATCACTAGTCCACCACCGAGTCGTCGTAGTCGAATGGAATCTTGTAGCGCTCTTCGATGCGCGTCTTTGATGCGGTTCAACTGCAGTCGCACGATCTGTCCGAGCATGGCGTTACTGAGCGGGTAATACGGAATCGCGACCAGCCGTCCGAGCAATGCCGGCGGAAACACCTTCAACAACGGCTCGCGGATGGCCTTGGCCATGCCTTCCGGGTCGGGCATCAGGTCCGGGTCCTTGCACAGGCTGGCGATCAGGTCGGTGCCGGCGTTGCTGGTGAGGATGATGAGGGTGTTGCGGAAGTCGATGCGGCGGCCTTCGCCGTCTTCCATCCAGCCCTTGTCGAA…
>Psa5-MAFF212061_Contig_0000435
CAGGCTGCGGGTGATCAGCACGCCCAGGGCGCCGCTCAGCAGCACGACCAGCAGCGAACCGCCGATCAGCAACTTGCGCGACTCGTCCATGGACTGCAGCGCAGCAGCGGAGGCGTCGCCCGCCAGCTTGTTCTGCAATGCGATGTTTTCTGCGATCTTGTCCTGCCACTGCTGCATCGCCGGTGCAGCCTTGGTCAGCAGCAAGGGCAGGGCGTCGTCGCTATGGCCAGTCATCACCAGCTCGATGACCTTGTCGTTCAAGCCCTTGACGATCTCTCGGCGGCGATCGATTTCTGCACGAATTTCCTTGCCTTCTTCCGAGGGCGGGGTTGCGTACAGGGCCTCGCGTGCCTTGACGTAGTCTGCACGGGCATTCTTGATGTTTTCGATAAACTTGAG…
>Psa5-MAFF212061_Contig_0000436
CGCCCGCTGTACAACCTGGATCCGGCCACCGGCGCATTGCTCAAAAGCGCGCTGCCGATCGTGATCTACTACGACAACCACTTCTCCACCGAAGTGAAGCAGCTCTACATCAAGGACACGCTGCGCCTGCTCGACGACCGGCTCACGATGGAATTCGGCGCCAAGGGGCTGGATGTCAAAACGCGACTACAACGGCATCGCCAATCTCGACGACTTCAATGTCGGCATACGCCGCGATGTCACCATCAAGAACAGCGATTGGTTCCAGCCGCAGGTCGGCGCCAGCTTCCAGCTCGCCGAGGGTGTGCAGGTGTTCGCCAACTACGCGGAAAACTTCAGCTCGGCGCCGCGGCTGGCGCTGACCTCGGGTGCATTCAACCCGGATATCGCACCGGAAGA…
>Psa5-MAFF212061_Contig_0000437
GTTGCGGTCAGAAGGGCTATCAACGTTGCGGAGCCGAGCGTAACCCGTACCGACTGCGAACCATGAAGTCCGACATGGTAGTGCCGGCTGCGCTGGGATTTCAGGTGGAAAAGCGGTGTGGCTAGCGGAGCCACAGCGATGCTATCTCGGCACCACTGGTGTCGAATTAGCTGGTTAATACTTCACCTTGTAGGTCGGTGAGTCCTCAGGCCTGTTCTCCCGGCGATCATAGATCTTGGTTGTGCTGATATTGGCGTGACCCAGCCAGGCCTGGACCTTGGCGATATCGGCTTCATGCTCCAGGGCGTTGGTGGCGGCGGTGGCTCGTAGTCCGTGGACTCCTAGACCGTCGACCTGAATCCCGGCTTTCTTCGCGTAAGCCGCCACCACCATATAGAT…
>Psa5-MAFF212061_Contig_0000438
AAAGCTCAATCACCACATTTCTGGCACTGCGAAATGCCCAGCCGACTCAGCTACGTTTGGAACGCTAAGGGAGAAGATATTTTGAACAAAATCCAGCGAGCCCGCGTGGCAATGAGCACGCAGGCATGAGAGAAGTTAATTTTGAGACGGCACACTAGCAACGGCCTCAGGGCCGCTGATTATGAAAATCATCAACCGGCAGTGCGATTTTGAGTATTGAGATTCGCTTGCCACGCGCCTAGTCTGTCGAAAAGCCTCGCGCTTTACGGATCGGCATAAAAACAATGAAAACCGTACCTCCCGTTCACCGCATTGCGCTGTTGTTCAATGGCAGCAAGATCTACGACCGCGGCATCATCAGCGGCATCGGTAATTACCTGAGCAGCACGCGCGTGTCCT…
>Psa5-MAFF212061_Contig_0000439
CAGCGCCATGACGTGCTGATGGTGCGTCAGATCCGGCGGGCTGGCTGTACGAGCAGGGGCTATACCATCGGTGGTGCGCGCTTGCGTCTGGAAGGCGAAGGCGCCAAGAGCGAGTCGGCGCTGAGCAATCAGATCATCAAGCAGGTGCGGATGGAGCTGGAAGAAGTCCTGCAACTGCTGCGCCGCTAGGAAAACGTTTCACAAAGCCGCTATAATCGCAGGCCGCCTCGCGGCGGAACGCGGCATCTTCGGGGTATAGCGCAGCCTGGTAGCGCACTAGTCTGGGGGACTAGTGGTCGTCGGTTCGAATCCGGCTACCCCGACCAAACATCAAGCCCATGACGTCCTGTCATGGGCTTTTTTGTTGCGCCGCAACATTGCATTTTTGTGGCTGCGACC…
>Psa5-MAFF212061_Contig_0000440
CACATTTTCGCCGTGCCTGGATTCAGGCACTGCATCGTAGACACCCGCTGAGCGGAAGATGGTGGCGACCAGCGTTTTCAGCGGTTCCGCCAGCGCAATGGCCGGCACCTGATAGATCGGCCGCGCGACCGCCATGCCGGAAAGTGGCTGCAGTAGCTTGCCGGTCTGGTCACGTTCGAGCATTTGCTCCAGCGTTTGAATCAACTCCAGATTGCCGCCTTGCCCGCCGGCAGCGGCATCTTCGGACATACCCATAGCTTTCTCCTTGGAGCAGCCAACAGAGCGACTGCGCACCGCCATGCGGGCGCGATCGGCACTCGGAATCGGCATGTACCCCGTGTACTCCGGCTCTGAGCGCCATCCACGCCCGCCTAGCGGCTGCTCGCGACGTTTTGTTAG…
>Psa5-MAFF212061_Contig_0000441
TGGTGCGCGAGCACACCCCGGGCGCGGTAATGATTGCCGAAGAATCCACTGCGTTTCCCGGTGTCACCGCCGAGGTGGCGCACGGCGGCCTGGGCTTTCACTACAAGTGGAACATGGGCTGGATGCACGACACCCTGCATTACGCCGGGTTGGACCCGATCTATCGCCGCTACCATCATGGCGAGCTGACTTTCAGCATGGTCTATGCGTATTCGGAGCGCTTCGTGCTGCCGATCTCGCACGACGAAGTGGTGCACGGCAAAGGTTCGTTGCTGGGCCGCATGCCGGGCGACGATTGGCAACGCTTCGCCAACCTGCGCGCGTACTTGGGTTTCATGTTCACCCACCCGGGACGCAAGTTGCTGTTCATGGGCTGCGAATTCGGCCAGCCGACCGAGT…
>Psa5-MAFF212061_Contig_0000442
ACCCCAACTGCACAATGACTGCACATGTAGCTGGTGCCACCGTCAACTTTAGTAAAATAAATGCACGTGTAGAGTTCCCATGAAATGAGCAGCAAGCTCCTAACCACCTTCGCAGCAAAAAACCGCCCCGTTAAGGCGGTTTTTGCCCTGCTGCGCTGTAAGGAGGCTGACACGGTCATGCTGCGGTAGCAACCTACTCAATGCTGCCGCCTCTACTTCCACCTCCAGACACTGGCACATCATCATCCTGCCGCAGAAAATTGACGGTATACCAGGGCTGAGCTTCGCGGTCATCGAGCCGTCCGGCGTGTACGTGTGCCGGTTCAAGGTCCAACAGAATGGAACATACTGGTATCACAGCGACTCCGGGTTCTAGGAGCAGGTGTGTGTATAGCTCTG…
>Psa5-MAFF212061_Contig_0000443
AGAGCTGAGCCAGACTAGCCCTTGGCAGCTGACGTGCACCTGATTGGCCGATTACATTTGTGTAAGGTGGCACCACACCTATCGGTTTGTTGGCAGACTAAACCCATCTGCAAATGAGATCGCTGTCATGAAACTGTTGGTAGCCGAAGACGAACCGAAGACTGGAATCTATCTGCAGCAAGGCCTGCGGGAGGCCGGCTTCAATGTGGACCGCGTGGTCACAGGCACAGATGCCGTTGACCAGGCGCTCAATGAAGCCTATGACCTGTTGATTCTTGACGTGATGATGCCGGGCCTGGATGGCTGGGAAGTCATCAGACGCCTTCGCACCGCTGGCCAGTCCGTACCGGTGCTGTTTCTGACCGCACGCGACGGGGTAGACGACCGGGTCAAGGGCCT…
>Psa5-MAFF212061_Contig_0000444
GCTCGGTGGCACCTGCCTGGTCGAGGAAGTCTTGGACCAGCGTGTCTTCGGTAAGTCCTTGCTCTTCAGTCATGAATACTCCTTAGCGGTTCTCGAAAACCGATGAAAAGTCGATGTCGCGGGCCACGATGACGGTGATCACGGTGCCAGGCAGCAGTTTCCCGGTGTCCGGAATGTTGATGGTGCTGTCCAACGCCTTGTTGGCCATGCTCTCCACGTTCTGCTCGCTGTTGTTCACCGTGTAACCTCCAGACCCCGAGCTTTTCTGCGTCGTGTTGGACGCGGCCTGAAGCGCGTCCTGGATGAACGACAACATCACCGCACCGCCAAAGCGCTGCATGTAGTGACGATCGATCCAGGCTTCGGTCCCGCTGGCTCCCATGGGGCCTGCACCCAAGC…
>Psa5-MAFF212061_Contig_0000445
ATTCGGCACGCTTGGTGACGAAGTTGTACGATGCCGCCGCGGCCTTCCTCATCGCCCGGGTACCAGTTCTGCACGGTCGAGTACTTGATTTCTGCATCTTCCAGCGTCACCAGCTCGACGACCGCCGCATGCAGCTGGTTCTCGTCGCGCATGGGCGCCGTGCAGCTTCCAGATACGAGACGTAGGCCTTGTCTTCGCACACGATCAAGGTGCGCTCGAACTGGCCTGTATGGCCGGCATTGATGCGGAAATAAGTGCTCAATTCCATCGGGCAACGCACGCCCTTGGGGATGAACACGAAACTGCCGTCGGAGAACACGGCCGAGTTGAGCGCAGCGAAATAGTTGTCGCCCACCGGCACAACGCTGCCCAGGTACTGCCTGACGATCTCCGGGTGTT…
>Psa5-MAFF212061_Contig_0000446
TACCGCCATGCGCTTGCCATCAAGGACCGGGCAATCGCCAGCCCCAGCCCCGCATTCCCGGCGCCTTCGCGCCGCGCCGGATCAACCCGGTAGAACCGGTCAAAGATGCGGTCCAGGTGCTGCGGTGCTATTTCAGGGCCAGGATTTTCCAACCGAAGCTCTACCCTTCCTCCGTGATCGTGGATGCTGACCTTGATCGTCTCTCCGGACGGCGTATAGCGCAGGGCATTGGACAGCAGGTTCGACACGACACGGTCGATCATCACGCTGTCAGCGAAGATCGAGGCGTTGCCTGATGCTTGTAGCTGAATCCCCTTGTCCTCGGCCAGAAACTCGTAATAGCCGAACAGCTTGCTGATGACTGTTCTCAGATCCAGTTCAACAGCCTCGGGCACAATT…
>Psa5-MAFF212061_Contig_0000447
GTTGATCGACAGGTAGTAGCCGGTCTGCGCATCGGCGTTGGCCGCCACATCGGGGACGCCGCGCATGCGCAGTTGGCGTGACTGGTGCTGTGCATCGGTGAGGCGCAGATTGTTCTGCCAGGCAGGACGTGCAAAGAACCTGCTTTCTCCGCCGCCGCCGCTCGCCCAGGCCTGTTCGTTGGCGCTGTCCGCCGTTACCTGGAGCCGAGTGCCGCCGCAGGCGAGCACGAACGGACTGGATGCGGGAAAGCAGACATTCAATCCTGGCTGCCCGTCACTGGCGCCATCGTCGCCAGCGGCAATGCACACGGTGATGCCCATCAACGCAGCGGCCCGAAACGCACAGTCGTAGGCCTGGCGCGATTGCGGCGTCCATTGCGATTCGGTGAAACCCCAGCT…
>Psa5-MAFF212061_Contig_0000448
GGCGTCAAGCATTGCTATAGCGCCGATCTAGGCAAGGACGGCACGCTTGGCCTATGGACGTTCAGAGCGGAAACAGGCGATGGGCGCGCTGGGGAAAGCACGATACAGGTCAATGCCAGGCTCGAGGACTCACCACTTTCTAAGGATCCTGGAACACCTTATGTCGTGGGGCGTCCTAACTATGATGCTTCGATTCCACCACGGGAATGGCTTGGCAGCCTTGAGTGGGATATGAAAGTCAACGCGCAAGGCAAGGTGACCGAAGTCTCTGTCGTGACAGCAGAGGGGGTTGCTTGAAACTCCGCGACCGCGCCATCGCCGCAGGCTACCTTTCCCTCTTCTTCCCGGACAAGCAGCGAGAGAGCAAGCCACTGGTCTGGAGGCGCCAGCTTTCATTTG…
>Psa5-MAFF212061_Contig_0000449
CGATGTTGGCCAGCAGCGAGTTGGCCGGCACATCGCCGGCGGAGGTCATGAACTTGCCGCGCGCAGCCGCCACGGTGTTGAGCGTGTACGCCCCCAGCGGCTGCGCTTTACCGCGCGCGTGTTGCTTGATCCAGTATTGGTGGAACGGCAATAGCCCCAGCGGGTGCCCGATCTGGGTGCCGAAGCCATGCATGTACGTACTGCCGGGGCGTTGCCAGTCGACGAACTCGATGCCGAGCTTGAAGCTGCCCTGGGTCTGGCGGACGAACTCGGCCTCATCGATGCCGAGCAGGTTGTTGAAGGCCTTGATGTGCGGCACGGTGGCTTCGCCCACACCGACGGTGCCCAGCTGTTCGGACTCGATCAGCTGCACCTTGAAGGTGGGCCCAAGCACGCGCG…
>Psa5-MAFF212061_Contig_0000450
GAATCAGAACTACTTCCGGGACTACGACACTGCTACCGGACGGTATGGACAGAGTGATCCGATTGGATTTAACGGAGGTATCGGCACTTATGTTTATAGCCTCTCAAGTCCATTCCGTTGGTCGGACAAATTTGGCCTGCTTCCAGGTGATTGTTACAGGACAGAAAATTTGGCAGCAGCTCAGGCGCTTAAGGACATCCTCCCGGCATCGATAAGAGAAGATTTGGAATACGGCGGCTGGGTATATCAGAAACCGAACGGGTACTATAGTTACACGGCGCCACAACGCGGTCTGACATCTTCAGTGAACCCTGGCCCGCGGCCAGATGGAGCAACTGGCGCGTACCACACACACGGAGATGTAACTCCGGGCTATTTGGGAGAAGCGTTCTCAAAGGC…
>Psa5-MAFF212061_Contig_0000451
TACTTCCGCAAAAGCAAAGGCTTTGGAATCGACCGAGAGCATGACTCGATGAAGCCTCTCAGACACAAGCCAGTAGCCACTAAAACCAGCTTCCAAATCCCGCGGAGGAACACCTTTGCTTGGACTGTAGATCAATTGAGGCTTCTCCCCGTAGCGCAGGAAAGCCGCCCCCTTCTGGCAAAAGAATCAAGCGCGGCGGCGTCAGCAATCTATCTAAGTTCACAAAGACGACGCCATGCCCGGGGCCGTTGATCGCGCCCGCTTCGAGGATGAAGAATTCACCAGCCTTAGGCTGATTGGCTGTTGTCGTTTCCATGGGTTGTATCCGTCGTTGATTTATGTCACCGGGATCATTGCGGCACAGTCTAGCGCCGCAGCCTCATTTCCGGAAAGACGGTG…
>Psa5-MAFF212061_Contig_0000452
AGTGAACAACATGCTTCTCGCGGTGGATTCGGGTCTTCGGACCCCATCGAGCGAGAGGCAGATTATTTTTGCGTCATGTTTAATGATGCCCAAGTCGCTGTGCAACGTCGATTGTTAATAAAAGCGGCGATGGCATGGTTGCCGTTTTATCATTGGCAGCCACATGTAATACGTCTTTAACAGCGGCAGCGCTGCGTTACGCAGAGATCGGGCATCTGCCCACGGGGGTTCTACAATGCTTAGACGGTAAAGTTGAGTTTTGTGCGATTTATCCCCTTCAATCTCATGTGGGTTGGGCAAGACCGTTGGGACGCGGCTCAAAAGTTCCCCCGGATAGTGCGACACGAAGATTGGCTGACGATCCGGATGGCGTAAGACGGGCCTTAGAGGACAGTGATA…
>Psa5-MAFF212061_Contig_0000453
GGTGCTGTTCTTCTTTACCACCACCTGCCCGTACTGCCAGCGCTCGGCACCGACCGTGCTGCGGGCAGCGCGGGAGCTGCAGGCCAACCTTCCTGGCCGGCCGCAGCTGTTGGGCGTGTGCCATTGCGATACCGCGCAGGCCGCGCGCTACGCACATGTGCACGGTTTCGATTTCCCGGTGGTCACGTTGACCGATCGTCGCGCGTTGATGCTGTTCCGCGCACGCAACGTGCCGCTGCTGATGGCCATCGATGGGGAGGGGCGCGTGCGTCATTCGCATCTTGGCGTTTTCGATACCACGGAGCGGGTGCAGGACCTCGTTGCCGCCTTGCGCCGCACGGACGCGCCAGCGGCTTTTGCAACGGTGAAGGAGTAATGCATGAAGAAGCGTTGGGTAAG…
>Psa5-MAFF212061_Contig_0000454
TCCCCACGAGAAGCTGCGGAGATTGCCTCTTCGACGGTGTCGCGGACCTCTTCAGGCCATAGAGACGACCATTGCTGCCCTAGCACACGCTCCGCATTCTCCACAGCGATCCGCGCGACCCCGTGGGAGTTCACAAAACGCACCTTGCCGTCGAGAGCAATTTCTTTGATGGAGTCCGGAGACAGCTCGACGATCTGGCGGTAGCGGTCTTGAGAGGGAAGCATCTGGATCATTCAATAGGGGCAGTTCGGCAATCACGCGCATTTTGCACTGTAGGGGCCAGTGTCGATAGCTAGATCCGCCACCAGACGACCCCATGGCTTCTCTTGCTGAATGCGTCATCCTAATTGTCGATGACGATGAACTTACTCGTGAGCTGGCGGAAATACTGCTGACCGA…
>Psa5-MAFF212061_Contig_0000455
GCAGTCCCCGTTCCAGAAGATCGAGATCTACCAGACCACCGATTGGGGCAAGCTGATGCTGATCGACGGCGCGGTGATGCTCACCAGCCGCGACAATTCTTCTACCATGAGATGATCAGTCCACCCGGCACTGTTCACCCACCCCGCGCCCAAGCGCGTGGGTGATCATCGGCGGCGGCGACTGCGGCACGCTGCGCGAGGTGCTCAAGCACCCGGGCGTGGAAAGCGCCACCCAGTGCGATATCGATGAGCAGGTCACCCGCATGTCGGAGAAGTATTTTCCCGAGCTGTGCGATTCAAACCACGACGCGCGCGCCGAACTGCTGTTCGACGATGGCGTGGCCTATATGGCCAATTGCCAGGCCGGCAGCGTGGACATCGTGATCGTCGATTCCACCG…
>Psa5-MAFF212061_Contig_0000456
TGCGGGTGACGACCGAGGAGCAATGCCAAGGAGGCAGGTGGGTAGCTCATGCATGCCTGCATGTGGCGTGGGCTGAACAGGTCATTGAAAAACTACCTAATGCTGGCTCTTCTCCGGATCGTTTTGTGTCCAGGGCACAAGCCCTCAGGGCCGGACGTCGGGCTGCGCTACATTGGGAGGAGTTCGGCGCGGATGTTGTGCGCTTTGGATTTCAATCGAGGTGAGTTCGACGGCATTGTTACTGAGCTGGAATCTGTAGATAGCATGTTTGGGACCAAAGCGCCGACCTGCGCTGCTGGCGGTGATTGGCAGTGTCATCCATCCTGATACTGAGCTGACCTCAGCAGGGACTTGTGGACCGTGACGAGGCGCACGATACTGTTGGCTGACCCCGGCACA…
>Psa5-MAFF212061_Contig_0000457
CCTGCGCGACCTGTCCAGCCAAGCCGCCACCGCGGCGGTGCATGCCAGCGAAAGATCGCACTGCCGGTGTTCAAGCAATATCGTGAAAGCATGGCCAGTTCTACTTCAAGTTGAACGATGGCGCGGGTGCATTGCTGCTGCAGAGCGATGGCTTCGCTTCGCCACGCGATGCCGGACAGGTGATCGCGCGGCTGAAACAGGCCGCGCAGGCCAGCGATTTGCAGCTGCCGGGCGTGCATGCGCAAGTGGATGCCGACGTGGTTCTTGCTGCGATGGACGCCTTGCGCGAGGCGTGACCTGCGCTGCGCAGCAGGCGTAGAGGTGGACGATCGCGGTGCGTAAGCTCGTGCCTGTGGCGACATGCACGACAGCGACGCCAGGCCTGGGCCTACACTGCAG…
>Psa5-MAFF212061_Contig_0000458
GCGGGGCAAGGTGTTCGGCGTTTAGGCCTTTGCATCCTTTTCCTCTTGCACGGCTTCGCCGGCGGGATTAGGATGGGGGTACGTTAATGCCCATTGACTGGTGTTCCCGCCAGCCAGTGATGAAAAAGCCGCCCTTGCAGGGGCGGTTTTTTCGTTTTCGGCCTCCGCTGATCACACCAGCAGGCTGCCTCGTTGTTTTGGTACGTCTGGTGCTGAATCTACCTTCTTGCAGGAGCGAGTGTACTCGCAGGAAAGGTGGTGGACGGTACGCGGCTATCAAAACCGGATAGGAAAAGAGCGATAAACCGGCAGGCCTTGCAGCCTCCGCGCACCGCCCACCATAGAACTGGTGAGCCAAATAAAAGCGCCAGCATCGAACGATGGGCGCTTGCGCGCTCT…
>Psa5-MAFF212061_Contig_0000459
GCTGCTACGGCGGATCTTCCGCGAGGCGGGGCTGAGTTCTCCCAACGACTACAGCGGCCACTCGCTGCGGCGCGGCTTTGCCGGCTGGGCCAACGCCAACGGCTGGGACGTCAAGGCGCTGATGGAGTACGTCGGCTGGCGCGACGTGCACTCGGCGATGCGTTACCTAGACGGGGCCGATCCGTTCGCCCGCCAGCGCATTGAGGCGAGCGTGTCGCCAGCCACACCACCGCTGCTGGCCCTGGCGGCGCCGGCTCCCGATCGCCAGTGCCGACCACGGCGGTCGAAGCGACTGTCACCCTGACGCGCTTCAACTCGCGTGTGCGCGGACTGGCCAAAGCGCATCGGCTGATCGAGCAAATCTGCCTGCAACCGCATCAGGCGCAGCGACTCAACGCC…
>Psa5-MAFF212061_Contig_0000460
ATGTGGGGTTAGCGGGTGAATTCCCTGCGCCTAAGGATGCTAAATACATTCGCGACCTGGCAAAGGGTTGGAGCTTTTCTTAATCCAGAAAATGAGCTTTTTTGCGAGGCGTTGGAACTGCTCGACACTGCTATGATTGATCTGTTTAATCTCAGGACTGGGGCGTCGTTCAGGAAAAATAAGATAAAGCTAAATAGCTTTTCAACGTTTGAGCATGGCCGAAAATTGGAATTCGCATGTAAAGAAAATGGTCTAGACGCAACTAAGCACCTGTTGGCAAGTGTGCTGGCGGAAATGGAGATTAAGGAGGGATTTCAGGGTATAAGCGAAGCTGGAAAATGTGTGTCATTTTATAATAATTTAGGTGATGATGAATTTGGTGGGGCAATAAAATCAATG…
>Psa5-MAFF212061_Contig_0000461
TTCAAATACTGATTCAGGTCGGTTGACATCGAAATGCTGCCGGTTAATTTGGCCCAGGCCGATGCTGAAATTAGCGCCCTCCTCCACCAGCTGCTTCACCACCAAAACAGCTTCATCAGGCTTTGCGGTTGACGCGGCAACACTTTGCCGACCACGCCAATGGCATAGGGATTGAAGGAAGACTCTGTCTTGACGATGGGAGTCAGCGTGTCTGGGTGTATCGAGGGAGCGCATTGCATAGCCAGGGCCAGAAAGGCACTGGTGGTGAGCATTACAGGTTCCTTTTAATCTGGGGCCGTAAGAGGTTTGCCGGGTACCTGTTTTTTGGAGTCTTCAATCAGTTGCCCAACGGCCATTTCAAGAAAATTATCGATCAGATACCGAGCGAGCTCCGAGGGT…
>Psa5-MAFF212061_Contig_0000462
CACCTTCTGGGCCGCCTACCGCTTCACTGGCGATGCGCGTTATCTCAAGCCCATCGACTACCGCGTCGCCAACAGCGGCCCCAACGGCCTCTCCCTGCTCAACGAAAACTTCCTCGACGTCATGGGCAAGCGCAGCGACTGGAGCGCCAAGCTCATCGACGCCGCAAACAAGGACGACGAAAGCGCCCCCGGACTTCCCGCACCACGTGGCCTGGGAGCAGACCGGCAACCTCGATTATCTCGCTTCCATTTACCGCAGCGAGACAAGAGAGAAACTGCAGAACTTCTACATGAACACCGAAGGCCACTGGTGGAGCGACCGCGTGGAATCCCCCCACGGTCAACCTGCAACGCGCACGCCTTGGCGGCGTGGCCCTCAAGCGCAACCAGACCTACCCC…
>Psa5-MAFF212061_Contig_0000463
GACAAGGACAGTGCCACTACCTACCGTCACTGTGCCTCCAGAGATGGTGGCTGCACCACTTGACGTGAGCCAGTCTATGCCGCGCTGGTAGTCGGGCCGAGATGCTGCGCCCGGGCTTTCGTAGGAACTGTAATCGACATTGATCGGCTCACTGCTGGACGTCCCAATGAGATTGCCCGCCGAATCGTAGGCTTCAACGTAAACAATGGCGCGCTTTGCGGAATCATAGGCGAAAATCGCTCTGCTCTTGTCGTTGAAAGTGGTATCAATACGGATGCTGTAGTCCTCCGAACTCCTCCATTTATAGGCGTTGGAGAGAACCTGTTGGATGAAGAAGATGAAATTTTCGCCTGTATTGGGCACTTGCCAGTCGTTTTTTTCAAGCCACTGGATGACTTG…
>Psa5-MAFF212061_Contig_0000464
GTGGATCAGCTGCCAGAGACCTTGTAGGCGGCGATCGACTGCAACGCCCAGTAGAACGGCACCGTCAGTGCGTACGGCGCCAGCTTGAAGTAGTCGCGTTTGAACGCTGCAACCAGCGTCGATGTAGATGAAGAACGCATTGGCCAGCAGCAGATTGACCAGCGAGACCGCCGCCAGCCACGGCGGGAAGAAGCGCTCGAACATCGAGGTGCCGGTCAGCGCCCACGCCGCGTACAACGCCCACAGCACCGGCACGCCCAATGCGGTGAAAAAACCGCCGCCGATGAAGAACTGAAACCCCCAAAATCCCTTGAAGCCGGTACTGCGAATACAGATGCACCGGGTCGCGCATATGCACCAGCCAGGTCTGCATATAGCCCTTGAGCCAGCGCGACCGCT…
>Psa5-MAFF212061_Contig_0000465
TCCATGCCCTGGTTGGTGCCATCGCCCTTGCCGTACTGCCCGTAGTTGAGCGTGACCTGCGCACCGTCGAAACTGCGACGGGTGATGATGTTGACCACACCGGCAATCGCATCCGAGCCGTACAACGACGAGGCGCCGTCTTCGAGCACTTCGATGCGCTCGACGATCGCCAGCGGAATGGTGTTGAGATCGGTCGACGAGCCCACGCCGGACGCGGAGGATTCATTGACCCAGCGAATGCCATCCACCAGCACCAGCACGCGCTTGGAACCGAGATGGCGCAGATCCACCTGCGCCGAGCCGGCACCCACGCCACTGCCATCGGGCGGAAAGCCGAAGTTGCCCGACGAATTGAACTTGGCATTGAGCGCCGAACCGGACGCGGTGAGCTCCTGCAGC…
>Psa5-MAFF212061_Contig_0000466
AAAAACCACCGCTTGACGGGGGTGGCACCGCTGTTTGCGGAGTTGCTACGCTCCGTGGTGGAGTTTGCTACCGACGCATGCGGGCAGTCAAGCTGCAGGCCCGGACTCTTCGTGCTCTATTGGTAGCAATGCCATGCCTTAAGAGTGTAAGTCTCGATGCATGGATTCCGGATCACCGCGAAGTGGAGGAAAATTAAATACGTCAGTCAATGCGTAGATGAATATCGGTAGCGCAGAAAACTACGGCGATAAATCTTCCAGCTGCGACATGACTTCATACGCGCAACTTAGGGAAGGCATCATATAAGACGAGGCGCTAAACTTGTTCACTGGCCCAGCAAGCGTCGCGGAGCAGACCAACCATGCAAAGAAATCTGGACCTGTATCCCAAAGACGACA…
>Psa5-MAFF212061_Contig_0000467
GAGCTTCAACATCGCCTATGACATGACCGACGATTCCGTGCTGCGCTTCTCGGCAGCCAAGGTCATCGCGCGTCCGCGCTATGGCGATCTGGCCGGCGCGTTCACCTTCAACAGCACCAACAGCCAGAACCTGACCGCCAGCGGCGGCAACCCCAACCTGAAGCCGTACGAATCGACCAACTACGACCTTGCGGCGGAATGGTATTTCGCTCCGTCGAGCATGCTGTCCGGTGAAGTCTTCTACCGCGATATCGGTTCCTACATCGTGACCGACACCAGCGAGCAACAACTGACCGATCCGGTCAGCGGGGTCACCGGGCTTTACACGGTCAGTTCGCCGATCAACGTGTCCAATGCAAAGGTCAAGGGCGCATCGATCAACTACCAGCAAGCCTTCGG…
>Psa5-MAFF212061_Contig_0000468
CGTGCGACCAGTGCAGATCGGGAATCAGGCGTGTATCGGCCTTGGCCGGGTCGCCCGGCCAGATCCACACATAGCGGTGCTTTTCGGCAACCGGGAAGCTGCGCACGCAGGCCGAGGGAGTGATGGTGTCCTGCGAGGGCATGTGCACGCAGCGCCCCCTGCGTGTTGTAGACCAGCCCGTGATAGCCGCACCACCACATCGTCGCCGCGCAGCTTGCCCATCGATAAGGGCACCAGCCTATGCCAGCACGCGTCTTCGAGCGCGACCACCGCACCGGAGGTGGTGCGGTAGACCACCACGTCCAGGTTGCAGAGCTTGCGCGGGCTGAGCACGTGCTTGATCTCATGGTCCCAGGCAACGGCGTACCACGCGTTGAGGGGAAACAGCGGCTTGGACTG…
>Psa5-MAFF212061_Contig_0000469
TGTCCGCCGATCTGACGGCCCGGTTCGGGCGTGGGTTCGGCGTCAACAACCTGGAGAGCATGCGACGTTTCTACCTCTCATACTCCCAGCCCGAGATTTCCCAGACAGTGTCTGGGAAATTGGGAAATGAGTCGCCTACCGAGAAATCCCAGACAGTGTCTCGGAAATTCGACCTCTCCGAACTGGCCCAGGTCTTCACCCTGCCGTGGTCGGCCTATGTTCGGCTGCTCTCGGTCAAGGATGACCATGCCCGCCAGTTCTACGAGACCGAGGCGCTGCGCGGCGGCTGGAGCGTGCGCCGCTCGACCGGCAGATTGGAAGTCAGTTCTACGAGCGCACGGCCTTGTCCAAGGACAAGGCCACGATGCTGGTCAAGGGTTCGGTGGCCAAGCCCGAGGA…
>Psa5-MAFF212061_Contig_0000470
TTTGATGAATCGGAAGGCCTGCGGTATCTGGAAACGGGCCACGGTTTGAGCGCCCTAGTTATGCAGCCGAACCCCATTGCGGTAAGGCGCTGAGTCATTTGTAGCCGGCATTTCGTGTTTCGCGGCTACACTAATGATGGCGTCATTTATAGTTTTTCCCGGCTCAAGGAACGGGTGATGTCCAAGAAGGCATTCTGCCAGCACTATGGCGACCCCGAACTGGTCAGTTCTCCAGTCAATGAGTGCTTTGTGCGTTGGTTAGCTGCTCAGGGGCTGCATATGCAGGCGTTCCCGGCCCCATTTGCATGAAGGCATGCGTGAGAGTTGGCTGATCCAACATTCTCACAATTCCGAAATCCGTTAGTACGGGGGTGGGGGTCCCTATCATCGCGGAACATG…
>Psa5-MAFF212061_Contig_0000471
AGGGGCCTTCAAGCGCCGTCGTACGGCGCTCAGTGCTGCGATCGCGACTAACGGCTTGGAGGCGCGTCCGTCATCGGCTGCTTCCGGCAACCAGCGACCTCAGTCGTTGCCCTTGTCGGCGGCCGCTTTTTCCGCATCGCGCTGTCTGCGGATCTGTGCGTCCACCGCGGCGATGGCGGTCATGTTCATCACCCGGCGCGAGGTGGCGCTGGTGGTGAGGATATGCACCGGCTTGGAGATACCCATCAGGATCGGGCCGATCGCCACGCCGTCGGTGAACACGCGCACCAGGTTATAGGCGATGTTGGCCGCTTCCAGGTTCGGCAACACGAACAGGTTGGCACGACCCTTCAAGGTGCTGTTGGGCATGATCTGCTTGCGTAGCGCTTCGTCCCAGGC…
>Psa5-MAFF212061_Contig_0000472
CTTGGTGTTTAACATGAGATCAAGGCCATTGGCAGTCGGATTAGACTGTCTTTCGTGGCTGAGTAACGCATTCCAACCCGCGATTTCTGCTTTCGCTTCGTCCTCGCGTCCCGACTGGATATACGAACGCAGCTCGTTGGTGTAGTCGTGCACAGGAGTCTTGGCGACTGCCTGACTCCTTACATCATTCAGAAAGTTGGCGGTAGCTTTTGTTTTATCCGCATGATTAAAGCTGTGTTGAATTTCATGCCCAAGTACGAACACCATATCTTTCTCAGAGAATCTGCCCTGAGGGTTGCTGGCAGATGCTGTCTGTAAGCCAATCGGCGGCAAATTCATAACCCTGTTGTTGCCATCATAGGTCCCGCCGGCGGAGACACCCGGTCCAACAAATCCAAA…
>Psa5-MAFF212061_Contig_0000473
ATGACTCCCACATCGGCCGTGTAGGTGTTGCGGCTGGTGTGGATGCTGTCCATGTAGCCGTCGTTGGTCACGCGGAAACGCTGCAGGTCGGTCGTGAGTTGCCGGTCTCGGTGTAGCTGGTGGTCTCGTAGCGCGCCAGCTGCAAGGTAATGCCGACATTGCTGTTGATGTAGCCCTGATTGGCTTCGGCCACCGCCAGTTGCACCAGCGATTGCATGTTGCCGCCGTAAGCGGTCACGGCCTTGTTGGTGGCCACCACCAGCACGCGAATGGTGGCCGGGCTACCTGATGAGGCGGCGGCAGCCGTCACGCGACCATCGCCGGGCATGTCGAACTTCGGCAGCAGGCTGTAGTCGGCCGGATGCTCCTGCGGCATGCGTCGCTCATCCACCTGCACCA…
>Psa5-MAFF212061_Contig_0000474
CTGGTAGCCGCCGAGCTGGGGGTTTCGGTGGTGCCCGCCTCCACCGCGCAGCTGCAGCGGCCCGGCGTGCGCTATCTGGATATCGAGGCCATATGCCGCTGGCGCGACTGGCCCTGGCCGCCGCGCCGGGTGGATTGGAAACCACACCGTTGGTGCGGCATTTGTGGGCGCTGGCAAAGTTGCTCTAGCGCTGGCCACACGACCTACGATACAGCGACGATTCTTGCTTGATGCCGTTGGACGATGTTGATCCTGGGCCCCGGTCATTGCCGACCGCCTGCACTGGCCGCGAGGGGCCGGCGCTCACTGCAGGCATCGTTTGAGTTGGAACCCATCATTTTCAAGATCATCGAAGTCTGGGCAATCCCGGGTTGTTACTCGCGCAGGGAACACCAAGGC…
>Psa5-MAFF212061_Contig_0000475
CCAACGTGCCGATCAATACCGGCCTGGGCGTGCCGGCCACCGGCGGCATCGTCAACGGCGAAGACGGCTATTACGTGCGCAGATACATCTCCAGCGCGTTGGCTCGGTACGCTCGGCGCAACGCGCGCAATACATCGAAGACAACTGGCAGGTCAGCGACCGGCTGTTGCTCAATCTGGGCCTGCGACTGGACCAATTCACCAACTACAACCGCGATGGCGATGCTACATCAAGCAATCCAGCGGGCAATGGGCACCGCGCCTTGGCTTCAGCTGGGACGTCGATGGCGACGGGCATTTCAAGGTGTTCGGCAATGCCGGGCGCTACTACCTGGCGCTGCCGCTGAATCCGGCCTTCAACGCGGCCGGCGCCACCTTGGCAACATCCACGTACTACACC…
>Psa5-MAFF212061_Contig_0000476
TGGCTGGAGGTCGTTGGCCTGCGCGCCGTCCGGCACCTGAATGGCCGCATAACCGGGCGAGCGCGACGCGGGCAGCAGCGCCGGGTTGCTGCTGGGCCAGTTGAGCGGCGGAATCCAGCTCGATGCCGCCCAGAATTGCTTGTGGAACTTGCGGTCCTGGGCTTTCAGACGTGAGAACTGCACGCCCTTGAGCAATGCAAGACCCCAGGTGGCAACGGAGAAAATCACCAGCAGCCAGATGACCGCGTGTTCGATGGATTCAAAAGGCGAAGCAAGTAGGTTCATGGCGCAGCTCTCTTTATGAACGAAGTCTGAAAAAAGGCATTGGGTGTGTCGCGATGCGCCTTTGGTTCAGGTAGCTCGCCGGGTCAATCGAATGTCGTGGTTACTGGAACTTGA…
>Psa5-MAFF212061_Contig_0000477
GCCTAAATCTTGAGCGACAGACATAAAAAATCCGGAATCCATAATCAGATTCCGGATTTTCCTGCTGGCCGAGGATTAGTCAACAATCCTTAAGTGAACAGAATTGCCGGAGTGTCCGGTCATTTCCCGGGCCATTTCGCCTGCGTAGCTGTCGGTCATGCCCGCGATGAAGTCGATCATGCGCAGGAACGAGGCATGCAGCGGCGCCTTGGGATCGGGCGCGCTGTTGCCCAGCAGGTCGAGAATACGCCGGTGCTTGAAGGAGGGCGTGCGGCCACCAAACTGTTCGACGGCTGCCCCGCAAAAGGCGTTCAGGAGGATCTCCAGCGTGGTGTAGGCGCCGATTTCATGCAGCGTCTTGCGCTTGTCCTGAAAGATCTTCTTGCGAGCCATGTCCTT…
>Psa5-MAFF212061_Contig_0000478
CGTTTTCGGCGTCGCCGTTCCAGATGCGCTCGAACGCTTCGCCGAAGCTGGCATCGGCGTGTGCGGCATTGATCTTGCCGGAGGTCGATTCGACCTCGAAATCCTGGATGTAAACCGGCGTTTCGCCGACCTGCAGCCGATACGGCCGCTCGGAAATCACGCGCAGGCCCATGTTTTCCATCATCGGCATCGCATCGGACAGCGGAATATCGTCGAGCTGGCGGTACAGCTTCAGGCGCAGGCCTTCGCCCGCGTCCAGACGCACGCCATCGTCGCGACGGATTTCCTGCAGGCTCAGATGCAGATGCGTCCGGGCCGTCCGAGCGAGGCGAGATGCTCGACGTCGGACACCGCCGATTCGATCGACGAATCTTCGATATAGCCGGCCGGCAATGCGCG…
>Psa5-MAFF212061_Contig_0000479
TGTAAATTGCTGTAACAGGGGAGAGCGCGATAATCCTTGAGGATCCGATTCCCATGTTTTGCTCGGTCCAAGCGATCAAGGTCGGGTCGGGGTCGACTTCATAGCGCATGTCTGGCCGGTGCCTCCAACGTCCTTGGTGTCGTGAGATGCCTGCGATGCCGACGGAATTGGTTTGTTCTGACATCAAATCAACTATTACTGTCATTTCACATCTCCTTTCGAGGCGGAAGGTGCAGGCCGGCATATGCCGTACCGAGATCGAGCGACCTGACGGCGGAGTTCTCTTGTCGCTGCGGTAATGCGTACTCGTGGGCTGGCTGCAGGCGCTAGATTTTATGCGGTTAGATCGGCATGATCCCGGTCTGCGGGGATACGCGTATGCACGCTCGATACAGACGT…
>Psa5-MAFF212061_Contig_0000480
CGATGCAAGGTCGCGCTTATCGCAACGCTTTATCGGTTTCCTACGCGTTTGGGTCGCGTAGCCGCTTTCTGAGCTATCCCTTCACTGACTTGACTCAGCGGCACCAACGTCATCGTGACACTGGCAGCAAGTCAGTGTCGCGAATTGCATTGAAGAATTTAGAGTGATCCTCCATACGCGTCAAGCATCATGCTGCGCAACTTGCTGCGTACATACGTATGTACGTAATTCCGTACGTATGCACCGGATCACTATCGAAGCCGCTTTGCCAAGTCTTCTGCGCTGGGATGGTAGTACCTCATTAGCATCCGCGGATCGCGATGGCCGGTAATCTTGGCCAGCTCGTGCATCGGAAAGATCGATGCCAGCCGGGACGTGGCTTCGTGCCTCAGGTCGTGA…
>Psa5-MAFF212061_Contig_0000481
CGCACGAGCCGTCTTCGCTCCATGCGCAAGACACATCGCCGCGCCAGCCCGAGCAGCGGTCTACCCCGGATGACCTCGCCCAACGGCCCCAGGCGCAGTTGGCAGAGCCTGCGCAAGCACAGGCATCCGACGTAGCGCAGCAGCGGCCGCAAAGCCAACACGCGCAAGAAGAGCGCCCGCAGGAAGCCCAGCAGCAGACAGCAGCAGAGCGCGGCGATCGCGCAGTCAGCACCGGCAAATCAGCAGCAGGTTGCGGACCTGCACAGCGGCCAACGGCCGATGACGGCGCAAGCCTCGGATGCGCAGCAAAATGCACCTGCTCAGCAGCCCGAGCAGCCGGCGGACGCATACCTGGCCCAGGCGGCGCTCCCGCCTTCCGCGCCATCGTTCGCCACCGCG…
>Psa5-MAFF212061_Contig_0000482
CAGCGTGTCGGGCGCACGCAACACATGCTCCAGATCGAGCACCACAAAGCCATAGCCGATGCGACCCAGCAATTCGCAGAGCTGCACGCTTGGCACTGCATTGAGGATGCCGACTGCAACCGCCATGGAAGAGGCCGCCAAGGAAACGGGCGCTCATCCTGCGCTTAATGGGAATGATTATCAAGTGTGTCTGGCGGTCTTTTTGGGTAACCACTGCGGCTTGATTCCGATGGGTTAGCTTGGAGCCTGTAGACAGTCATCCCACACACCCGGAGCGTTGCTGCGCACTTTGGAACCGTTCAACAGCACGTGTCTTACGCCGAACCCAATGTTGTTGCTGCCCAGGAAACGCCGTAGCCTTGAGAAACAAGGCGTTTATCGGCCAACCACTATGTACCG…
>Psa5-MAFF212061_Contig_0000483
TATGACGCGAACGGAGCACTTGCAAGTCAGGCCTATCCCACTGGGCTGTCGATCAACTATGCGCCCAATGCTCTTGGTCAGCCGACCGATGTGCGCGATCAATTTGGGAACGTCTACGCCTCCGGTATTGGCTACTACCCCAATGGAGCCGCGCGGCAGTTCACCTATGGCAATGGTGTGAGCCACTCGCTCGTGCTCAACGGGCGCCAGATGCCCCAGCAGGTGCGGGACAACAACGTCGCTTCGTTCGAGTATCAATACGACGCCAATGGAAACGTCGGCGCCATCATCGATCAGCAGCGGGGGACGGGCTACAACCGCTACATGGGGTATGACGGACTGGATCGCCTGATGGAGGCCGGCTCGGAGCGGTTCGGCGGCGACAACTGGAACCGCTAT…
>Psa5-MAFF212061_Contig_0000484
GTCCGCTTTGGCTTTCTGGCCTTCGGTGACGCTATCGATGAGGCAGGGAAAGCGGCACAAGCTGCATCGCCCGACCTTGTGACGTCTGAGCAAACTGCGCAGCTCGTCATCGTGGAAGGCGTGTTGATTCTGTTCATGTTGGGTGTCCGCGGTTGGGCGTCGGCGTTGTCGGGTGGTGCCTCGTCGTCTACCGGCACGCTGGTGATGATCGCTCGCATGGTAATGACCAAGGGAGCTGGCAAATGAAATTCGGCAAGAAAACTTTTTTGGGCGACAAAGAGACGCAGTCGGCCCAATTGGGCGGCTCGAACAAGCTCAAACAGGAACGTAACCGCGCGTATCTGCTCATCGGGTTGCTGCTGTTCGTCGTCGGCGGCATGGCGAGTGCGGTCACGGTGC…
>Psa5-MAFF212061_Contig_0000485
TGTGGATATCAGTCTGCAAAGCGGGCGCTTGCTGCGTTTCAACGATCCGCGTCGCTTTGGCTGCCTGTTGTGGCAATCCGGCACACAAGCCCATGACTTGCTCGCTGCGCTTGGTCCAGAACCATTATCGGATGCATTTACTGGCGATTATCTCCACGCGCTGGCACAGGGGCGGCGCGCTGCCGTCAAGACCTTTTTGATGGATCAGGCCGTGGTTGTCGGAGTTGGAAATATCTACGCTTGCCGAAAGCCTGCATCGGGCGGGAATCAGTCCGTTGCGCGAGGCGGGGAAGGTCTCGCTGGAGCGTTATCGGCGTCTGGCTGATGCAGTGAAAGACATCCTGGCGTATGCATCCAGCGCGGTGGAACCACATTGCGCGACTTCATCAGCCCCGATGG…
>Psa5-MAFF212061_Contig_0000486
GTCGCCCAGGGCCAGACCGATCTGAAGGCATTGACCGCTGACCAAGCCGACCTGAGCCTGGAGTGGTATTACGGCAACGGCGGCGCGCTGACCGTGGCCGGATTCTGGAAAAACATCAAGAAACGGCACCTTCAATAGCATCGTTTGCCCGGCCGCCTTTAACGGCACCGTGCTGTCCAGCAATGCAGCCGGCGATTGTGTGAGTAGTAACGGCGATATCTACGAGATCACCGCCACCACCAATGATCCGAGCAAGGTAAAGATTCGCGGTTACGAGCTGGGCTGGACGCAATCGCTGGATGCCTGGTTGCCGATCGATGGTTTCGGGTTCACCACCAATTTCACCCGGGTGATTCCGCAGCGCGATACCGATTTCAAGATCCGCAACCTGTCAGAAAA…
>Psa5-MAFF212061_Contig_0000487
CTTCTGTAGTAGGTAGGGCAAAATGGCTTTGTAAGTAAAAATAGCTAAGTCGGTGACCGAGGCGGGGCATGGCGCCAAGCTGGTGGAGATAGCCGGCCGAACCATGCAGGAATTGCTGAGCTCGGTGAAAGAGTTCAGTCAGATCGTGGGCACTATCGCAGCGGCTAGCAGCGAGCAAAAACGTTGGCATCGAGCAGATCAGCCAGATAGACGGCGCGACACAGCAGAATGCCACGCTGGTGGATACCATGGGGTCGTCGGCTCGTTCGTTGGAGAACCAAGCCTCGTTGCTTGTGCAAAGCGTGGCAGAGCGCGGACGCTGCGCCCCGGCCGAGACTGCGCTAGCGCTCGCATGCCAGGTCCTGTTTCTCGGCCCAGCCGGAGCGTTGTGCACTGCCG…
>Psa5-MAFF212061_Contig_0000488
CGTCACCAGTCGTCGGATCTCTGGCCCCGGGTTGCCCGCCACAGGGACTCACGTGGACGTATGACTACGGCACGCCCAACTAACTGCTGGCAGCCAAGCCCCTACCCAAATCCCAGCGACCCTGCCAAATACGTCGAATGCAATGCCGGTTCCCCCATCACGCGGGACATCACGGTCAAAGATCCCGCTGGGCAGGTCACGCGCTACCGGTTTGGCAATCGCTACTGGTCCAACGAGGGTCTGCTTTTGCAGCAGGACTTCGGATGGAACGGGTCGACGGCCAAGCGCACAAAAATGAGCGACTACGCAGCGTTCGATGCAGCACCTTACGCGGCGAGGACCATGTATCCAGCCGGCAACTACGGGGACAACACCGTGGCTGCCAGGCAGCGGCCTGTG…
>Psa5-MAFF212061_Contig_0000489
CGGTGGTGGTTGCGCACCGCGGGTGTCATGCCGCCGCGCCACAGCATGGCTTCACCAGACCGCGCCGGAAATTCGCTGGCGGCGTTGGAGCGCTGCATCGCCATCGGCGCCGATGTGATGGAAACCGATGTGCGGCGTGCCGCCGATAGCAGCCTGGTGATGCTGCATGACGCCACCGTGGACCGCACCACCGATGGCACCGGCAAGCTGTCCGAGTTGACCCTGGCCGATCTGCAGAAGCTGCGCCTGCGCAGCGACGAAGGTGGCGCACAGGCACCGTTGACCGACCAGCGCGTGGTCACGCTCGATCAGATGCTGGCCAGGGCCAAGGGGCACATCCTGCTCAACCTGGATGTCAAGGACGCGATCTACGTGCAGGTGATCGACGCGGTCGCACGC…
>Psa5-MAFF212061_Contig_0000490
TGCCGGCGCTACGCAATTTTCACCTATTGCTTCCACTGATACTGCTGAATGCGGAAAAGCCGCGCAGGCAGGTCGATCGTACACACGCCGTCACACGTCTGAACACACTACTGATTGAGCTACCACAACAGGCGGCTCAGGAGGTTCGCCCATGACCATGCAGCTTCGCGTACTGACAGGAACCCATGCAGGCGCACGATTAGATTTGGCACAAGGTCGTTACACCCTGGGGAGCGATCCCCAAACCGATATCCGAATAGACGATTGGCCTGGTTGCTCACTCATTATCGAGGTAGACCAAGATGGTCAGATCCGCTATAGCAGCGACACGGTGCCAGAAACGTCCTTTGTTGCGTTTCAGCCAGTTCGCTTCGGTCCCCTGGTGCTGTGTATTGGCCG…
>Psa5-MAFF212061_Contig_0000491
CACCACATCTTTGCGCATTCTATTGATCTGCACATTGATGTCGGTGTATTCAAGCACACGATTTCGAAGCAAGCGCTCGGCGCTGGCGTAGCTTTTACGGGCAAATTCATAGACATCAGTGTTGGACTGATTCGATCTACTGTGGGGAACAGGCTCACGCAGACGAGCATCGAAGATAAACAGAAGCGTCGTTACAACTGCATAGAGCAGTTGGAAATTAAAAACATTTTGATCGAAAAACCCGACCTGATACACCTTGGGCATTGAGAACTCAATCGAAAAACTCGCCAGCAGCGCCCCTAAAGCAGTCCCTTTCCACCCATGCCTAAAAGTCAGTATAGCCATCGGCACGAGCATCGCAACCATCAAAACGTTTCGAATCGATGGATCATTCAAAAC…
>Psa5-MAFF212061_Contig_0000492
CCGCTTCATCGCTTGCCCGCCCACGCATGCATAACCCAGCTGCTTGGCTTCTGCAGTGCCAAGACCCGGCAATGTGATGACGGAGTCCGATGGGGCAGGGCGCCCCTGACGTTGCGCTTCATTGCGCAGCATCATGTTCTCGACGCTTGGCAGTAACGCACCATGCCCGGATGCGGGTGCGTGCGGTATTGCTCGCAGTTGAAGGGCGTGGTGTCGTGCGCCATCGAGTTATACGGCTGTTGCGTTGGCGCAATGTACTTGCTTGTTGCCGTGCCGGTGGCCGAGCGCATGCCTTGTGCATGCGCCGGCTGCACGTATGCCGCGCCACACAGCACTGACGTTGCCAGCACGAGGCATCGCGCGATGGTGGTGATCCTGTCCATGGTGTTCCCCCTGTAT…
>Psa5-MAFF212061_Contig_0000493
CGCTCACCTTGGACAAGGCGCCCGGCGCGTTTGGCCTGGTGGAGGCTGCGGCGCAATACGATGTCAGCAACGAGCAGGAATGCGGCAGGATCCAGCCGGAAACCGGCACGGCCGGCCGCATCACCAGTCAGGAAACTGTGGCGCTCAAGAAGATTTCCGAGACCGAGTACCGCGGCACCCTGTATCTGGATCTGATGCAGGACGAGGACTACTACGGTCGCGGCGTGTGCCATTGGGAATTCAGCGGCGCCAGCGTGCTGCTCAAGGCCACCGGCGCCGAAGAAGAGACGCGGTTCTTGTCGTTTATCGAAGCCAAGACGGTGACCGCGCAGCAGGCGTTGACCAAGTACTACTGGAAAGACGGCTATCCGCGCACGGAATCCAAGAGTTTCCCGGACA…
>Psa5-MAFF212061_Contig_0000494
CTAGGTCCCGGCGCTATGGCGATCTGAAACACGCACTCGTTCCGGCACAATCCATCGCGGAAGGCGGTCGTCTCGCTGTGCCATTGCGGCCGGAGGAATGGCTGGCAGACCGGCAAGCTCGCCTCGACATGCGGTTGCGCGAGCTTGGCCGTGCCGCTCGCGCAGGCACGATCCCGGGCGGGTCGATTGAAAACGGCGTTCTGCATATCGAGAAACTCGAAGCCGCCGCGCCGACAGGCGCCGAAGATCTGGTGCTCGATCTCTACAAGCAGATCCCGCCCACGCGCATCACCGATCTCCTGCTGGAGGTGGATGCGGCGACCGGCTTCACCGAAGCGTTCACCCATCTGCGCACAGGAGCACCCTGCGCTGACCGGATCGGGCTAATGAACGTTATCT…
>Psa5-MAFF212061_Contig_0000495
AGTAGTCGCGCTGGGCCATGGCGGCTTGCGCGAGACGCACCTGAGCTTTGGTGAGCGCGAATTTTCGTCCGCCCTTGCGACCGCGCGCTCTCGCGGAGGCGAGACCCGCATGGTGCGCTCTCGGATCAGATCCCGCTCGAACTCGGCCAAGGTGGCGAAGATTCCGAACACCATGCGACCGGACGCAGTCGTGGTGTCGATCTGAGCGCCCTTTCCAGTCAGAACCCGCAGGCCGATCTTGCGGTCTGACAGCTCCTTCACCGTGTTGACCAGATGGGCAAGCGATCGTCCGAGGCGATCGAGCTTCCAGACCACCAGCACATCGCCGTCACGCAATGACTTGAGGCAGGCAGTCAAGCCAGGGCGATCATCACGACCGCCGGAAGCAAGATCATCATA…
>Psa5-MAFF212061_Contig_0000496
GGGTCCGCGCCCACCGAACCGGCCGCGAACTGCACGTTCTGGTTACGCACCGCGGTCAGTACCTGGGTCGCCGACAGGTTGTAGCCCTGCAGCTTCTCCGGGTTCAACCAGATGTTCATCGCGTACTCGGCGCCGAACTGGTTGGTGCTGCCCACGCCGGGCACGCGCGAGATCTGCTCGAGCACGCGCGAACCGACGATGTCGTTGAGCGCGTCGCGGTTGATCGAGGGGTTGTCCGAGCGCAACGCGGCCACCATCAGGAAGCCGGCGTTGGCCTTGGCCACCACCACACCTTGCTGGGTCACTTCCGAGGGCAGGCGCGGCGTGGCCAGCGACACCTTGTTCTGCACCTGCACCTGGGCGATATCCGCGTCGGTGCCGGTTTCGAAGGTCAGGGTG…
>Psa5-MAFF212061_Contig_0000497
GTCCCGTTCGAGATCGCCCGCGCCAACTTCGTGCGCGACACCTCGGCCAAGTACGGCATCGATGCGCGCAGATCGAAGCGGTGCTGGCGCAGGCGCAATTCAAGGACGCCATTGTCACTGCGATGTCGCGCCCGGCCGAACGGGTCAAGCCGTGGAACGAATACCGGCCGATGTTCATCACCCAGGTGCGTATCGACGGCGGCCGCAAGTTTCTCGCCGAACATCGCGCCGAGCTGAGCAAGGTCGAAGCGGCCACCGGTGTGCCGGCACAGGTGATCGTCGCCATCATCGGGGTGGAAACCAGCTACGGCAGCAACGCCGGCAAGCTACCGCGTGCTGGACGCGCTGTACACGCTGGCGTTCCGCTATCCGCGCAGCGGCGACCCGGCCAAGCTCGAG…
>Psa5-MAFF212061_Contig_0000498
TGATCCCGACGAGAGAAGGATTCGCATAGACGCGATCTCAGTCTCTCGCCAGTCGAGATCATTAGTGAGTGCGCTTAAACGCTCATTGTATCGAGAAAGTGTTTAGAAACCACTCTAATTCTCTGCTCCAGTTTTGGAATCGTGTTAGCGCCAGGGCCAGTTGATTCCAGGAATAGTTGATCTGTATATGCAGCAATCAACTTTCGCTTTACCTCTTCTCCACTCACGGGTTGAATTGCTTCGTAACAATCAGAGAAAAGTACAGGCCGTCGCCTCATAGTAAGCGGGAGCAAGCCGGCCAGTTGACACTCCGTCTTCTGTGAATCTTGTAAATGCGCTATCTCCAAGCTTCTCTGCGATAAGGTCGAACACTTTCTCAAACGAGGCCTTTTGACTTGT…
>Psa5-MAFF212061_Contig_0000499
ATCGTGATGCCCATCGCCGGTGAGCTGCTGACCCTCGACGCCAAGGCCGGAATGGCTATCTCCAAAGGCCAGGACCTGGCTCGGATCAATGGGCTTTCGAGGGTATGGCTGGACATCTCCGTACCTGAGGCTCTGACATCCAGTGTGGCGGTGGGCAACCCCATTTCTGCCTTTTTCGTCGCCTGGCCTGGCCAAGCTATACAGGGAAAGATCATTGCCATGTTGCCCTCCGCTGACAGCGCAACGCGGACGGTCACGGTGCGCGCTGAACTACCCAATGCAAACGGGAAGCTTCGTCCAGGCATGTACGCTCAGGTTCGCCTGCAGGGTGAAGAGCAGCCCTCTGTACTCCTAGCCCCGAGCGAAGCCGTAATCCGCAGCGGTAAGCGGTCCTTCGTC…
>Psa5-MAFF212061_Contig_0000500
CCACCAGGTCCAACCCAGCCACACATCTGCATTGGTTTCCATGTACGCCAACATGCCTTGCAGCGCCTGGTTGCACACCGCATTGTTGGCGGTGCCGAATTCGGCCAGAAAGCCGCGCTTGCGGTTGGTGCGCAGCCACTGCGTGAAGTTGCGCAGGCGCTCGGCGCCAATGGTGCTGCTGACACAGGTGCTGCTGGTGCCGCTGGAATCGGCATCCAGATACTGATGCACTTCGAAGGCGTAGCGATCGAGCGGGTCGTAGATGGACGTCAGCGCGGTGGCGTTGGAGTAGCCATCGTTCGTGGTGGAATACCAACTATGCGCGCCGGTCCACAATGCGCCGGGCACCAGAATCAGGTTATTGGCACCGGTCCTGCGGATGGCATCGATGGCGCCTGC…
>Psa5-MAFF212061_Contig_0000501
GCAGTCAATGAGGTGTGGCACGTGGACCGTCAATGCCACCGCGGCGTTGGGGCTTGATTTTTATTGTCGCCAGAGGACAGCCGAGTTGCATCCTCAACTTCCAGTGTTTGGTGCGCTGCTTTCAGCACACGGCTTGCTCCCGAAGCTTTGAACCTTGGGGTTGACCGGTTCCATGTTGATGACCCAGGAGGCTAGATTCTGGGCATGCTTCGTCAATGAGCGTCGACGGCGGGGCGCAACCGACTCTAGCGGTTTGTGGACGAATTGGGGCGGGTGACGCTTTTCGGTGTGGACAAGTCCACCTTAGAACTACGCAGCTATGAATTGCTCGATGTGGCTGACCAAGTGCGCTCGCTTATAAGGCTTGTTAAGGAACCTAGTTCGGGTGGGTAAGAAAGG…
>Psa5-MAFF212061_Contig_0000502
TGAGGGGGGCAACGATTTTTCAGTCATATCTATACCTGACTGGCTGTTGTAATAATAAGTATGATAATGACGCTGGCATCAACTGATAGTGCTTTGGAAGAAGTAAGCAAAAAGTTCTGATTGCGATTTGATATTGAGCTTACTGTAAAAGTTTCTTCGATGTACTTTCACTGTTTCCGGAGATACTGATAGCTTTCCAGCAATTTCGCTATTTGAAAAACCACTCAAAGCCAGTTTTAAAACTTCAATTTCACGACCCGTGAGTTGTGGAGCAAGCTCTATAATCTTGTCCTGCCATTGCTGTGGGCGAGAGCTTTCTTTCTCTTCAATATCAGAAGCTATACGTTGCTTCATCAAAGCCAACACCCATGGTTTGATTAAGTCGAATATAGCAATATG…
>Psa5-MAFF212061_Contig_0000503
GCCATCGAGTTGCCGCGTGGGATTCGCATCAATGCCGTCAGTCCGACCGTGATCGAGGAGGCGCTGCCTTCTTACGCGCCGTTTTTCCGTGGCGTCAAAGCCGCACCCGCCGCTGATGCGGCGCTGGGCTACGCCAAGAGCGTAGAGGGCGCGCAGACCGGCCGCATCTATCGGATCGGTTGGACGCGCGACAACTGAAATCCGTCTGCCCATGCCAAAACGCGCTCGGTATGCCGAGCCCCGAAAGAGGCGTGGCTTCATCCTTTATGGCGCGGTTTGGCCGGTCACTTGGACGATCAAATATGAAGCGTTTGATGCTGCTGGTTGCGCTGATTTTCATGGGAGCGACCGCGATGGCGCAAGAAAAAGCAAAGATCCTCGTTCTGATCCATTCCGAGA…
>Psa5-MAFF212061_Contig_0000504
CCTGGTTTCCGATCCACTCACGGACGCTTTCGGGCGTCATGCCCGTGGACTGCTGGAGGGTGCCGACAAGCAGCTCACCACGGGCTTGGTTCTGGTTGTAAAGTTTTGCTGGTGACAGCAACGATCTCAGCGGCTTCGTCCGGGTATGTCCTGTTGAGATCCCGCAGCCATCCTATTTCTGACAAAGGCTGTCCCACAGCCTGCCATTTGCGCTCTACCTGCTGAGCATTCAGATCTTGCACAAACATGCGCCCGTCATCAGATCTGAGAAATTCGTTGAGACGATCCTGTTCTTTAGCGGAAAGGTCGTTACCCACCTGGCCGCGTGTCTGTAGTCGACGTAACAGGCCTGTCTGCTCTGTTTGGGTGAAGCCTTGGTCGGTTGGCGCCCAATCCGAA…
>Psa5-MAFF212061_Contig_0000505
GATGGCCAGGCAGAAGCTGCCATCGATGAGCTCTGGGGTTCGCCGGGGCCCAGCGACTGAACGCGCTGCGCGATCCTTGCGGCAGAGGTGTCGTTTCACAAGCATCTCGTGTCCTGTAAAGCGGCGAGAGGCCATTGGCGCGTCCAGCGAGGGCAACAAGATAGGGATCATAGGCAGAAAAGCCCATGCGAGACCCCGGGGTGCCAGAGCTCCCGCGTGCGGCAAGTACCAGGGATGCGTCAACAACGGTTGCCACACACGCTTTATCTCCCCGGTGCTTCATCACAGCAACCATCGCACTCCCAAGCCGTCTTCGCTTGCCGCTGTCTTTGTGAGAACTTGGTTCCAATCACAATCCACAGATGTCCGACATCTGACCCGTCCGCCCTTGACCATAGA…
>Psa5-MAFF212061_Contig_0000506
AGACGCCAGCCTGGTGTTCATCGTCGAGCAACTGCGCATGCCGCGTCTGGCGCTGGCGGCACTGGTGGGCGCTGCATTGGCCGTGTCCGGGCTGATTCTGCAAAGCATCATTCGTAACCCTTTGGCCTCGCCGGACCTGCTGGGCATCACCAGCGGTGCCAGCGCGGCGGCGGTGCTCTATCTGTCATTTTTTTCGGCCGCACTGGGCACACAGTTTCTGCCGCTGGCGGCCATAACCGGGGCCGGGCTCGCCGCGCTGGTCATCTACCTGCTGGCCTGGAATCAGGGCGCTTCGCCCTTGCGCATGGTGTTGATCGGGGTAGGGGTGTCAGCGCTGCTGGCGGCCGTGACCACGTTCATTCTGGTGTTCAGCCCACTGACCACCACCTTGTCGGCCTA…
>Psa5-MAFF212061_Contig_0000507
CAGCCGTAGCCTGCTGGCCGTGTGCAAAGACAACCGCGAGGCCTACCCGGCTGCGGGGGATCGCTCGCTGGCAGACAATGCGTTGAGCCGCGTGGACCATGTTGTGATGGGCAAGACCGGCAACATGTTTGCGGTAGAAGGGCGGCTGGATGACCCAGCGCACAGGCGGGTGCACGTGGAGATCGACCAGGCAATCCGCACCCCGGTGGAACAGTCGGACCAGAAACTCCTGGCGGCCAACCAAGCCATTGCGCAGGAAAGGGCGCTGACGCAGCAGCAAGAGGTGGCGCGTGGAATGAACGAGCCTAACCAGGGCAGCCTGTCCCGCTAGATCGCACGCTTGCGGAGCACCACGACGCCATCAGAGCCCGATGGCGGTCTGCGTTGCATCACCTCACA…
>Psa5-MAFF212061_Contig_0000508
CTCATAAGACTTTCTCCTGCCAAGCCAGTCAGAAAGAATTCCGACTACAAAGACTTGACGGAAGCGACAATACGCCCCCCTTGTCACTTCGTCAAGTATGATTTGTCGCCCACCACAATTTTAGGATTACCCGATGTCTGATCTCTTCCCAGCCCGTTTGAGAGAGGCCAGGGATAGGCGAGGTCTGACGCAAGCAGAACTGGGCAAGGAAGCAAGTCTGCCGTCAACGACCATCTCCCACTTTGAAAGTGGATCAAGGAAGCCCTCGTTTGATAATTTGCGTCGTCTAACGAAAGTTTTGGGCGTGAGCACCGACTACCTGATGGGTCTCGTTGACAGCCCCGATGACATGGCAGCAGCATCAAGAATTGCTCGCCATTTGGGGCAAGCAACGGAAGA…
>Psa5-MAFF212061_Contig_0000509
GGCGGTGGGAATCGCAGCTTGGTTCTTCATCCGGCCGCAGCCTGCGATTGCCTTTGCCAGTCGCGATTGGGTGGTCGTCGGCGATGTGCGCAATCTCACTGGCAATACCGTGCTGGATGGAGCGCTGGAACAGGCGCTACGCATCAGCCTCGAGCAGTCGCGTTACGTCAATGTCCTGAGTGACATGAAGGTGCGCGACACCGTCACGCGAATGAAGCGCGATCCCAACACGATTGTTCTCGACCGCAGTGTGGCGTCGGAGGTGGCGTTGCGTGATGGTGCCAGCGCAGTTCTTCTTCCGACCGTCGCTGAAGTTGGAGGGAAACTACGTTTCAGCGTAGAGCTGGTGGATCCGCGCACGCAGACAACCGTGTATTCGGAGTTCGTCCAAGGCGATGG…
>Psa5-MAFF212061_Contig_0000510
CAAGCGCGCGCCTGGCTCAAACACCGGTATCCTCGGCAGTGGTATGCAGGGCGATATTGAGCTGATCGATGGTCACGATCCAGTCGGCATCGTCGAGGCGTTTCTTCACGCAACAGCTGGGATTGGGCAGGCGTCCAGAACGGTGCTTCTTCCAGGCGCATCTCGCCCGGCAGCGGGAAGTGCTCGGCAATGAAGCTGCGAATGCTGGCCTCGTCGGACGGCAGGCCGAGCTGGGCGAAGAGTTCGGAAAACGGGTGGACGGGCTGTTCCATTGCTGTTCCTTCGTAAGTGCGGATGACGGAGTGCCTGGTCACTTGCCGCGCGTGGCGGCAGTGGCGTTGGTCGATGCTAGTTCAACCAGCTTGAGCGTACTGTGCACATGCGGCTTGGATTTGCCTG…
>Psa5-MAFF212061_Contig_0000511
TGCTTCCGCCGATACGGTGCTATGAGGACGAGGAGGCTTTGGTCTGCGAAAGGGCACGTGATTGCGGTATGAGCGTCGGGCAATTTGTGCTCGCAGCCGCGCTTGGCCGCCGCACGCGCACCAAGATCGAAACACACATTCTCAATGAGCTTCGCAGGCCCGGCGGCTTTCCACGAAGCCGCTCGGCGGAAGCGCCGTGAAATCCAAGAGACCGGCACGGACGCCGCCGCCCGGAACGTGCTGTACAGCGTCGTCGTATCCGAGACGCTGCGGGAGCGCGATCGACTGCGGCGCGAGATCCGCAAAGAAGTGTCAGGCACTGTACGCTGATACGACGAATCGTAGGCTGTCATATCGCGAATGGGTGGAGCAACAGGCGGCCACCAGCGATAGTGCGGC…
>Psa5-MAFF212061_Contig_0000512
GGCATGCCTGGGACCGCAATCCCCACTAGGTCTGTACGCGTGTTCAGCGCTTTGAGCTGTTCTGCCGGCACATGCCCTTCCACGAAGCCGCCCGTTGATGACAGCGGTATGGCACGAGCGCAGTCCCTGCGGCACACCAAGCTGCCCCTTCACAGCAGTCATGTCTTGCTCCACCTGGTCATTTACGGTGAAGCGCTCAGCCTCCAGGTGCTTGATCCAGCCTTTGCAGCACCCGCAATTGGCATCACGGTGGACATCGACCTCAAGCGTCTCCGCCGCCTGAGCGGTACTCGCGATAAGCAGGGCCGCCAAGGTCATGATCGTCTTTCTTTTCATCGTTGCTCCTGATTGAAGCCAGGCCCTTTGGCAAGGGGCTGCTGGAATAGTCACCTGGAATGG…
>Psa5-MAFF212061_Contig_0000513
TTTCCTTACGCGCTGCCAAGCGATTGCTGATGCTGACACTGTGCTGTCTCGCGGCACTCGCGATCTGGCTTTGCTTCTGGCCTAAAGAGGGTGTGACACCGACGCTACACCTGCGAATCGCCGTCCTTGCGTTTCCGGTGCTTCTGACATTCCGCTTGTTTCTGGCTCGCCATCGCAAGATGACGAAAATTAATACTGACAATTGATTCAAGCAGCTGCCACGATGTGGTCCCACTTAATTCAAGCGCTAGGAAAATCGATGGATATGATTCGTGTAGCCTCATCAGCCATCAGCGCTATTGGCTACGACCCAGTCAGCATGCGTATGAAAATTCAGTTCGTGCAAGGCCACACATACGACTTTTGCAGTGTGCCCTCGCACGTGTTTCAGGGGCTTCT…
>Psa5-MAFF212061_Contig_0000514
ACGTTCAATTACGAACCCTATGGCCGCATCATTGGTAGTGCTTTGGAGTCAGGAAGCGAACAGGTGGACGCCGTCTCGCTTAGCTATGATAGCTCGACGACAACCAGCGTGACCTATGCACTTGGCGAAAAGAAGATATTCAGTGCAGGATCCGGCCTGTATCGATCGCTGGAGAACCTCGCCAGTGAAGCTGGCAGCGACAAGAATACTTACTTGCCGACGGACGCTTGCAATCGAAAACCGATCGCGCGGGAACCGTCACGAAGTACGAGTACCAGCCGACATATCTATCCGCAATCGTCAAGGCTGCGGGGACCGCACAGCAACAACGCGAGGAGTTCGTTCGCGATGTTGCCAAAAACGCACTGCTCGAACACCGGATTTACGACCCCAAAGGCA…
>Psa5-MAFF212061_Contig_0000515
CCGCGGCCTTTCGCCCGCGCCATGAAACGCTTCAGGGAGGGACCTTCATCAACCATGATGGTCTTGACCTTCAGCTCGTCGACATCCGCGCCCTGATTGTTCTCGGCATTGGCGATCGCCGACTCCACCACCTTTTTGATCAGGGTGTGCAGCCCTTCTTGTCCGAGAACTTCAGCAGATTGACCGCACGCTCGGCGGACAAACCACGCACCTGGTCAGCGACCAGGCGGGCCTTCTGCGGGGAGATGCGCGCGGTGCGCAGGATTGCTTTCGCTTCCATCGTCATCTCTCCTTACCTGCCCGACTTCTTGTCGCCACCGTGACCCTTGAAGGTCCGGGTGACGGCAAATTCGCCGAGCTTGTGGCCGACCATATTCTCGTTGACGAGCACCGGAATGT…
>Psa5-MAFF212061_Contig_0000516
CAGCCGCGCGGGAAAGTCCTCCAACGAGCCGATGCGCTGCTCGCGCAAGGTCACCAGCATGCTGGGCGACAGCGCGAACCCCAGCGGCGCGGTGGGGCCGTCATCGTCCTGAAAACGCGGCACGTTGAGAAACAGCACATCGCCCTGGCGGCGTACCCGGCTGCTGAATTCGATCTCGCCAATCGCCGCACGATCGGGCAAGGCGAACCCCACTTTCTCAGCGGCTTGCGCCAGCTCTTGCGGACTCGGCTGGCACAAGTCGACCCAACAGTGCTGGGTTCGGGCAATCGGGTGGATCGTGATCATGCATCGGCTGTGGGATGAAAGAGCCCAAGCATCCTCCGCGGGAACTGATCAGGGTGGATTGCGCGTGCCCGCCATGCGACAGCACCACGGTCG…
>Psa5-MAFF212061_Contig_0000517
GGAGCGGCACCGATGAGGATGCCGCCGCCTAGGATCGGCACCACGTCGATGAAACGGGCGTGCGCGAACGCCATCTTATAGCCGGCCACAATCACGGCGATCGTGACGATAGACACGGAAATCACGTTCAAGACACTCAGGACGTTTTCGACACCCCGATTGACCTTTTCCCAGGGCTTCCGGCCAGCAGCCGGGCCGGCGATGACCATTGCAGAGCCAGTGCGGCTACGCTCAGCAGCGCGGTGCGGGCCGGCGACTTAGCGCCGGTGAAAGCAAGCTTCTTCATATAGTGTCCAGTCCTAGTAAAAGTGATGTTGTGCGGTGTTACCGCGTGTGCTCCTGCGTGCTACTTCCCCCCGAGGCGCCGTATCAGGCAGCCAAATTGTATCGCATTGAATA…
>Psa5-MAFF212061_Contig_0000518
TTCCTGTGCTCGGAGCGCGCAAGCTTCATCAACGGCGCGGCGTGCGCGTGGACTCGGGCTCGGTATTCGACCATCGCTGGCTGAGGCGGGCGGCGCGGTGCAGCGGCAAGTGAAATCAAAGAGAAGCACGAACAATATTTGACATAATATACATTATGCGAAATTGGCCGCGTCCCCGTACGGGGGCGCGGCCGGCCATCTGCACTGCAGCTCGAGCACCAGGCAGAACAGTTCCGCACCGCCAGGCTGATGCAGTCCCTGACGGTCAAGGCCTGCGCCAAGCTGCTGCGCGTTAGCGTAAGGACCATCGCCAACTGGGAAGCTGCTCGATCGCAGATCCCGTACACCGCGTACAAGCTGATGCGGGTCCTCCGCGGCCGCAAGCTGCTCGGACCGGCC…
>Psa5-MAFF212061_Contig_0000519
CGACCGGTGATCGATGTTCTTGGACGTAGTCGGCGTGGCCGGGGCAGTCGACGTGCGCGTAGTGGCGGGTCGGGGATTCGTATTCGACGTGTGCGGTCGAAATCGTGATGCCGCGCGCCTTCTCTTCCGGCGCCGCGTCGATCGCGTCGTACGCCTTGAACTCACCACCGAAACGCTCGGCACCGATCTTGGTCAGCGCAGCGGTCAACGTGGTCTTGCCATGGTCAACGTGACCGATGGTGCCGACGTTCACGTGCGGCTTGGTGCGCTCGAATTTAGCTTTTGCCATGGGTGCGTGTCTCGGTAATCGTTTGGAGTTGAAGACGATTGAGTAATGGTGCTCACGAAAGGAATCGAACCTTCGACCTCCTCCTTACCAAGGAGGTGCTCTACCGACTG…
>Psa5-MAFF212061_Contig_0000520
GATCCACCGCGCCACCGTCACCCACTCCGAGCTCAACTACGAAGGCTCGATCGCCATCGACGGCCTGCTGCTGGAAGCGACCGGCATCCGCGAGTTCGAACAGGTCCATATCTGGGACGTCACCAACGGTGCGCGTTTCAGCACCTATGCCATCCGCGCCGAAGACGGCAGCGGCATCATGTCGCTCAACGGTGGCGCGGCGCGTCACGTGCAGGTGGGCGATCTGATCATCGTGGCGGCGTTCGCCAGCATGAGCGAAGACGAAGCCAAGACCTTCAAGCCCAATCTGGTATATGTGAACGCGCACAACCGCGATCTCCCACACCAACCACAGCATCCCCACCCAGGCCGCATGACACAGACCAACGGATTCGACGCGCTTCACGCCCACGCCCAGCG…
>Psa5-MAFF212061_Contig_0000521
GTCTTGTAGAGCCCGTTTTCTTCCTGGCGCAGCAGTGCGACCTGGCCAGGCGTCCGGCGTCCAGCGCCACGCCGCCTGCGCCGAGAATCGCTTGATTGAGGTTGGTGGCCACATTGATCGGCAGCGTGACCGAGTTGCGCACCGCGCCGCCGACAAACACGGTATTGCCCGGCGACTGGGAAATATTGATGGTCAGCGCAGTCTCGCGGTAGACGTTCTGCAACTTGCTTTCCAGCAGATCATTGAGCTGTTGCAATGTCAGGCCGGCAGCCTTGACGGTGCCGATATAGGGGTAGGAAAAAGTGCCGTCGTTGAGCACCTGAAACAGGGTCAGTTCATAGATGGAGTTGGCCGTGAACGCCGAAATCGACGGGGCCTCGCCGCTGTTGCGCACGATTC…
>Psa5-MAFF212061_Contig_0000522
CCGAAGCCACGCGCACGCTGACCCTGCTGTATTCCAATGAAGGCACGCCCGCTGGCTACCGCTTCATGGACGGGAATGGCGTACATGCCTACAAGCTGGTCAACGCGCAGGGCGAAGTGCACTACGTCAAGTTCCACTGGAAGACGCTGCAGGGCATCAAGAACCTCGATCCCAAGCAGGTCGCTGCGGTGCAGGCCAAGGACTACAGCCACCTGACCAACGATCTGGTCGGTGCGATCAAGAAGGGCGATTACCCGAAATGGGATTTGTACGTGCAGGTGCTCAAGCCGGAGGACCTGGCCAAGTTCGATTTCGACCCGCTCGACGCCACCAAGATCTGGCCGGACGTGCCGGAGCAGAAGGTCGGCCAGATGGTGTTGAACAAGAACGTCGACAACT…
>Psa5-MAFF212061_Contig_0000523
TGACTAGGGTTTGTGCGCCAGGCAGATACTGCGTGATCGTGGTCAGCAATCCCTGCTCGCTGTCCTGGGATATCGCCGTGGGCCTGCCCACCACGTCGAATTCGGTCCAGATCCCAGTGCTCGCCGCTTCGGTGCTGCTCGGGTAAGACGCAAAGACGGCCCTTCCCTCATGGTCGTAGGCGAAGCGCTTGGTCCGCAGCGTTCCCGCCAAGTTTGCCGCGTCGTATTCCCGCGTCAACAGCGGCTGCCACAGCGCATCAAAGTAAGTGATCTTCTGGGCGTTCCCGGTAGTCACGGTCTGGCGCCAATGGCCGGCACCGATGCCATATTCGTCGCTACCCACCCGCTCGAATGTCTGTGCGGTCGAGTTCCACGCTGTGCTGTCGCCCGATGGGTAGT…
>Psa5-MAFF212061_Contig_0000524
GGCAACCACCTCGTCGGCACGCGCCAGGTTGCCGTTGGCGTGCACGATCACATGCCGGCCCTGCGCAGCCAGGTGGCGGCAGATCGCACCGCCAACGATCGCCGCTGCCGCCGGTAACGAGTGCGCGTCGTGCAGATGAGTTCATAAGCCACGAACCATATGAGCAGAGAAGGAGCGTTATCGTAGATCAAGCTGCCCGCTGAAGGACGGACTCTTGGTACTTCTCGCGTATTTGCCTGACCATGCCGCAAATCCGACCGCTGCCGCTTGAGCGCTTTCGAATCCGACTGGTAGCTTTCGAACACGGGCAGCGATGAACGACACGAGATGAGTGCAGCGAACTTGGCGGGCCTTGGCAAGCAAGGCGAGGACGCGATGAATGCATGGCTGCAGCTGCAT…
>Psa5-MAFF212061_Contig_0000525
CATCGGCATCAGTTGCCTGTCCCGTCGGGTGGTGGCTGACTTGCTGGCGAGCGGGCAGTTAAAAGCGCTCGCCAGCCCGTTGCCGCCGTTGAATCGGCGCTTTTTCATGATCCGGCACCGCGACAAGTTCATTTCGCCGAGCCTGGAGCGTTTCCGGGAAGCCTGTCGCCAGGCCACCGATCAGGCGGCCACGCTGCGCCACGCTTGAGCCACAACGCCAGCCCGACCAGCAGCACCACACCATAAAGCAGCTCAAGCCCAGTTGCAGCCAGGTGTTTTGCATCGGGTGCAGCAACAGGGCGGCGATCGCCATCAGCAGGCTGCCCAACGCCCAATGACTGCGCCACGGCAAAACGCTCTGCAACGACTGCCGGCGCATCAGCAGCACACCGGTGACCA…
>Psa5-MAFF212061_Contig_0000526
GCTCAGAAAATGGCAGACGCTCTTGGCGTCTCGCTTGCCTACCTTTATGCAGAGACAGACGAACTGGCAGAACTCATCCAGGAGTTCATGCAGCTTCCCGCCAAAGACCAGCACGCGCTCTTGGCTGATATCAAGTCTCGCTCCAAGACAAATCGTGTGCGCTAACTGGCATCACGTTTGTCGGTGAAGTGCGCAGTGGTTGTAGGGGTTTTCTGATAATCATCGAGTTTTGATGATTTATGTGACGCGTATCACTTTTCGTGTGATTTTTGCCTTGCTTTGACATAGTTGTCAGGGCATGTTGCCCGGGCTTCGTCAGTGCGTCGAAATTTTATGGATGGAAATTTTGAGTTAGCGCCGCTTGATTTGGCCTTTGCGCCACTTCCAGGACGACGCGAT…
>Psa5-MAFF212061_Contig_0000527
CGTTGGGCCAATTGCCGTTGGGTACCTATTCGGTCGTGGCCAAAGATGCCGCTGGCAATGTGCTGACATCGCGCCAGGCGGTGACGCTGACGGTGGGCACCACGACCGACGTGTCGTTCGGCGCGGTGACCCAACTGGATGGCGTCAGCGTCACTGCAGATCGCGCAGCAGCGGCGATCGACGTCACCACCGTGGATTCGCGCACCGTCATTACGGCCGAACAACTGCGGCGGTTGCCCTTGGGCCGTTCGGCCGAAGCGATTGCGCAGCTGGCACCGGGTGTAGTCGGCAATAGCGGCAGCGGGACCTACAGCGGCCCGAGTGGCGAGCAATTGGTGAGCTTCGGTGGCTCTTCTGCTGCGGAGAACGCGTATTACATCAATGGCTTCAACACCACCG…
>Psa5-MAFF212061_Contig_0000528
ATTCACACGCAAGGAGTTTTCATGAAAATAAAGTCTGTTGGCTGCGTGGCGCTTGCGCTCTTCTTCATCACAGGATGTACGGTGGTATCCGCGGGCGCGGACATGCGTGCTCCATCCGGAGCCTCGCTTTTGTGAGGAGTCCCGGTGGTTGGGGAGGGCGCAGGTTCGACGCAAGCCATACAAGTCAATCCACAGGTCTCCGAAGATGATAGCGGGCGTTCTTATCGCTTTGATCTTGGCGGTCGAGGCGGGTTGAAGCGCTTGGGTGCTAGTTGTGGATGGGGCTCATATGCGGAATGTAGCTTTGAGGCAGTCCGGTCAGATGGAGCAAGTTATCGCTTCTCAGAGATGTCCACGTTTGGCCTCTGGGAGACGAAAGAAGGGTTGTATCTTGTTTAC…
>Psa5-MAFF212061_Contig_0000529
CAATGCGGCGGAGCGGCCGGTGCAAACCTTCCGCGCCGACGCGGTCAAGTTCTCGGCACGCTCCAACGAAAGCCATCAGACAGTCGAACTCAGCGGGCAATGGCGCAATGAAACCCGCAGCGTGCCGGCCGGCTCCTTGTTCGTGCCGATCGCCCAACCCAAGGCGCGTCTGGTGATGGCGATCCTGGAACCGCAGGCGCGGATTCGCTGCTGCAGTGGGGCTTTTTCAATACCGCGTTCGAGCGCAAGGAATACATGGAAGCCTACGTCGCCGAAGAGGTAGCGCGCGACATGCTTGGGCGCGATGCCGCGTTGAGGGCGCAGTTCGAACAGCGCATCGCCAGCGATCCGGACTTTTCCAACAACCCGCAGGCGCGGCTGGAATTCTTCGCCAAGCGC…
>Psa5-MAFF212061_Contig_0000530
CCAGGCGCTGGGCCTTGACGATCGGCGTGTTGCCAATCAGCTCGAGTACGGAGGAATGAATCGCCATCGGAGTATCGTCGCTGCGCCACGCGGGCTAGACCGGTCATTATCCGACGAACCGCGGGGGAATGCTCATTCAGCATCGAACCGACTGCGCAGGCCGATGAACAAACAGGCTCAACCGGCCGCCGATGCGCCCTTCGCCAGGAAACATAGCGCTCCACATAAAGACGCGGACGGTGGCAAGCCGACGAGGAGGCCGCCACCGCCCGCGACGGTGAACTTGTTCTAACGGTGGGGAAGGATCAGTGGGTGAGCTGGTCGTACATGCGGGTGAGCTTTTCTTTGGCTTGCAACTTCTCGCGCTTCATCTGGCCCAAGGTCACGTCGTCGATCGGG…
>Psa5-MAFF212061_Contig_0000531
CCTGCACGACCGGTTTTATCCCGCCCTGGAAGCGCAGCGGCCCGACGACCCGGGACGCCCGCTGCAGCTGTTCGCGCATACATTGGCGTTCGATGACCCGATTACCGGTGAGCCGCGGCGCTTCACCGCCACGACCGAACCGACAAAATCGGCGTGAGACGCGCGCGCCTGCTTCGCTAAGAAATCAGACGAGATATCTGGTTTTCAGATATCCGAAAAAGCGCGCTACGGTGGCCTTGCGGACATCCCGTCCGCTCACGTCGAGGACGGACGCCATGACTGCTCCCGGAAAGCCCCTGCAACCCACAGCCGGCACCATGCTCGGGCACCATTGCACGCAGAACCCTTCACCTTCGGCGTGACCCTGTAGCAGATCGACCGTTTCCACACACTGCTGCG…
>Psa5-MAFF212061_Contig_0000532
GCAATGCTCGCCTTGTTTCTCGGCACGCCCTAGTGTGCGCTCCGGCGGGTTGGGCAGGCGTGGCCGATCATCTGCCACGCAGCCTAGGGCGCAAGGTGTTACTGGTCAGTGCGGTCGCGTGTGTGGTGCTGGCCGGTGGGTCTGGAATAGCGGCGCTGATGGTCTGCGCGGTATGTTTCTACGGGTTGCGGCACATGATGATGCGCCGTCTGGGCGGCTGTACGGGCGACACGGCCGGGGCGTTGCTCGAGCTATTGGAACTTGCGGTGCTGCTGACGTTGGCATTGCTTTAACAGCCTTGCCAATGCGTTGTTGACAGTTTTTACCGGCAGCGCGTAGCTTCGCGACTCTTATGTAAAACCATGTAACAAAACGTGCAGGGAGCTCACCATGACATCG…
>Psa5-MAFF212061_Contig_0000533
AGTGCATCGATGATATTTTGTTTCTTTCTTCTCGGCGGAGGTGCCGATCTCGTGTTCCGGTTGAGAGCCGCTCGCGACGATTCCCAACTTGCACATCGATCATGTAATAGCGTCGGTCGGCCTCCCCGTGGTCGGGGGGCCGTGCCCTTGAGACGTAGTGGCATCGCATCTCCATTTATGCGGACTTAGCGGCGCGGATACCTCGTTTTTCGAGACTCTTATTCACGCGCTCGGTGAGACTGTTTAGGTACTGCTGGCCCTTCGGCGTAACGAACAGCAGGTTCCGCCGCCGATAGGCGGGGTCAGGACGTTGCTGGACGAACTCCACGCCAGGCTTGCCCTTCTTGTCATACTCGCTCCAGTCCATGACGTGGCGAGATGCAGAGGAGCTGCTGAGGC…
>Psa5-MAFF212061_Contig_0000534
GAATAAAGTTGCTCATCAAAACGACCACTCTCCTGCCGAACAAAGCTTCCCTGCCCTTTCTCTCTCGCGCGATCCCGAAGCGCTGCTTCATGACTGTGGCTAGCAGGCACATCATGGACTAGACGGTTTTCCCGGGAAGACTGGCACTCTTTTTAAAAGTTTGAGCAAAAGCGTCGATCCGCTGATGTTACCTTTTCTCCCAAGACCACAGCTTTCTGATGGCGTTTGGCCTGGAAGAATTCCCCACGAGAGATGCGTTCTTTCGGCGCTCTGGCGAGTGCTCTGGCCTTCTCGTAATCGCCTCGCTTGAACGCATCTTGTCGCTTGGGCTCTCAGTGTTCGGTGGTCCACTCGTGCTTCAACGCCGGCCATGACAAGGTGCGCGTTGATCCACTGATG…
>Psa5-MAFF212061_Contig_0000535
GCTATATTCGCCCTTATGCGGTTAATGAAGCAGAGGACAACCAAGACAAAAATACTGACTTGGGCAAGCTTTGGGCTTTCTACTGGGATCGCGACAACGCGTTTATAGACTGGTACGAAAACGCCGAGAAAGCCAAAGGTGTTAAAGATCCATTAGCCCCCGGCACCATGTCCACCGCCTACTGGCAAGCCCAACTCCCCACTCTCTGGAAAACCATCAGCAACCGTGGTCCCGGCAACTTCGAGCCTTCCCCTTGGCTGCCCATTCGCTGGGGTCAGCATCAGGTCAAGGAGTTCGATGCTGCGCCGGTGCTTGGCTATCTGCATCGTCCGATCAAAGCGCCCATGCAGGATGAACAGGGCAAGCGCCTAAAACCTGCCTTGCAAGCCAAAGCCCTGC…
>Psa5-MAFF212061_Contig_0000536
GTATGGGAGGTCAAGGAGCATTCGCCCAGCCTTCCGATGCAAGCGTTGATGAGGTTAGAAGAAGTCGCCCCGACTCTTGTTGACGTCCATTGTGCATCTGCTCCCGCGCCTTATCCCGCCAAGGCCGAAAACGCATCACCTGCCGAGCTGTTGCCACAAGTTAGCGTCTCAGCGCTGCACGGTAGAGCGTTCGGCGTCGTGATCGACCGTTGGACTACATTCCAGGCGCTTACGACGACCGTTCGTTAGGCGGCTGGAGTGCGCGACATGGCCCAAACAGAAAAAGGCGGGAAAACCGCGGCCAGGGTTCACTAACTAGCGCGCGACAGGTTCGGCGCCACGCTGAGGCAGATCGATCGGTTCTATGTATTGCTGCTATGCACGATCAGCCCACGAAGC…
>Psa5-MAFF212061_Contig_0000537
CCGTGTTGCCCTTCTTGGTCGAGGCCTTCTTGTAGTAGTTGCGGAACTGACGTTCCAGCAGACCGTAGATACGCTTGACCTTCTGCTTTTCGCGCAGCTGGGTGGCGTAGTCGGAAAGCTTGCCCTTGCGAGCCGCGCCGTGCTGGCCGGGCTTCTGCTCAAGCTTGCACTTGGAGTCCAGCGCACGCGCCGGGCTCTTGAGGGAAAGGTCGGCGCCTTCGCGACGCGCGAGCTTACAGGTAGGACCGATATAACGAGCCATTTCTTATCGCTCCCTTTAGACGCGACGCTTCTTCGGCGGACGGCACCCGTTGTGCGGGATTGGCGTCACGTCGATGATGTTGGTGATCTTGTAGCCCACGTTGTTCAACGAACGCACGGCCGACTCACGGCCCGGAC…
>Psa5-MAFF212061_Contig_0000538
GTCGGCGCGACGCCGGATGGGCTGGTGATCTTCGATCCTGCCGAACTCAAGCCGAATGATCATCGGGTGCCGTTGGTGATCGAACGTGTAGGTCTACGTCGCGGCGAGAGTGGGCTGGATCTGAGTCATGTCACGCCTTTGGTCATGCAGGACGGCGACCGCGACTTGCATATCGTCGCCCGCCTGCTCAGCTTCGCCGACTCCGAATCTAACAGCTACCGCTTCCGCCTGAGCGGCTACGACCCGGACTGGATCGATGTCGGGCCCAGTGGCGAGCGCCTGTTTTCGCGTCTGCCTTCGGGCCATTACACGCTGGAAGTGCAGGGGCGTACTGCAGACGGTATCTGGTCGGCGAGCCAGACATTACGTTTTCAAGTGTTGCCGCCATGGTGGCTGTCG…
>Psa5-MAFF212061_Contig_0000539
GGGCTGCTGCAGCACACGCAAGGGACTCACCAGCACATCAGCCGATCCCCGACATCGATCCCCGACAGCCAGTACACAGCCCCAGAAAGGGCAGAGCATCCAAACAATGAGCTACTGGAGAAAATCCGCAGCGGCGTTCGCGGCCTCGATCAACAGGCCGGGAAATCGTGGGACGAGAGCAGCGACCGGCTGAGCGCAAGCTTGCTCCTCATGGCTACAGAAAAGGGCTTTACAGCAAGAGACGATCTGAAGTTTGCATTCAATACGCCAACGGAAAAGCTTGCTGGTGGCGAAATCTTGCATATGTGGCGGGAAGGCCATCACTCCCCTGATCCCCGCAGCACATCGAGCGCACATGACGACACAAGAAGCGCTTGCTGTTCCTGCGGATCAGCGCCT…
>Psa5-MAFF212061_Contig_0000540
CGCCGGCGAACACGGACAAGCCGCTGTGCGCCTTGGCGATGTTGTTGATCAGTTCCATCATGTTGACGGTCTTGCCGACGCCGGCACCGCCGAACAGGCCGACCTTGCCGCCCTTGGCGAACGGGCACATCAGGTCGATGACCTTGATGCCGGTTTCCAGCAATTCGGTGCTGGACGACTGGTCTTCATACGACGGTGCGCCGCGATGGATTTCCCAATGGTCCGAGGCCTGCACGTCCGCCAGCTTCGTCGATCGGGCGACCCAGCACGTCCATGATGCGGCCCAGCGTACCGGCGCCGACCGGCACCGAGATGGCGCGTTCGGTGTTGGTGGCGACCAGGTTGCGCTTCAGGCCGTCGGTGGAGCCGAGCGCAATCGTGCGCACGACGCCGTCGCCG…
>Psa5-MAFF212061_Contig_0000541
ACTGCGCGGCGCGCATTTTCCTCTCGCACGACCTGTGGCCGCTGGCGGTGTGCTGGGTGAGCGCACTGGCGCTGTACTGCGTGATGCTGCAAAAGCCGCGTCGCGCGCTTGGATTGATGTTGCCCTTGGGGGATGCAGCATGAGTACCTGGTTGCCGGAACCGCGCAAGCGTAGTGGCCTGCGCGCGCTGACATGGAGTACGCGGCCGACGGTGTCGACCGAAGCGCTGGTGCTGCTGTCGAGCCTGTTTTTTGCGTTGGCGTGCAATCAGTTGTTCTGGCGCACGGCCATGGCCACGCATCCGGGCAGCATCGGGTTTGCGATCTCGTTGGATGGCGCTGCTGGTGGCCGTGCATGCGCTGCTCCTGGGCGTTTTGGTCTGGCGCTGGAATGCAAAGC…
>Psa5-MAFF212061_Contig_0000542
CATAGTTGGGCGTGGCATTGACGGTTACGCCGACTGCCGGTCTGGCCCACCGGCACCGGTGCCGGGCGCGTGATGCCGGTGGCGTACTTGATCATGCGAATCGGCTCGTCGTAGGTCGCGTCCGACCACGCTCCGCGTGCGGAAAACTGTTGGCGATCGGTGGGCCGCCAGATGGTTCCCAGCTGTCGCAACCTTGGTACGCGTGGTGACGACCTGGTTTGAATAGCCCACCTCGATGTCGCCACCGGGATAACTGCCGGACGTTGCGGTTTGATTGAAGACACGGCCACGGTTGCGCGGATCGATGATGACCTCGTTGCGCTCCATGTCGTCCTTGAAATAGTAGTAGCCGGCCATCGCGTAGGCTTCGAGCGCCGCGCTGGGCCGCATCTCGAACTT…
>Psa5-MAFF212061_Contig_0000543
CCACCGCGTTGCATGACTGCATGGCTTGCAACCCGATCAGTATTTCTTTTCCAGATTGATCATCCAGGTCTGATCGTTGCTGCTGTCGCCGTCGGTGATGCCGCGGTATTCCAGCCGCGTCGACAGGCCTGTTCGGTCGCAGCGCCGCACCGATGCCCACCATCAGCCGGTTGCGGTCGAACGCGCTCTGCGCAGTGCGATAGAACGGGGCACCGGTGAGGTCGGCGTAGCTCAGGATCGCATCGCCACGGCCCTGGAAATCCGCGCATGCCGCATCTGATAGGTCTGCTGCGGAAACAAAAAGGCCGAGCCATTGCGAAACAGCAAGAAACCGGTGCACGTTGCGAATTGCGCGCATGCTGCAAGGGCGGCGCTTCCACCAGCACGAACGGCACCTCG…
>Psa5-MAFF212061_Contig_0000544
ATTGATACGCTACCATCTGCCATTAAAAAACAGTTTGCACAGTAACTACTGAGCCAACAACCATTCAACTGTCATGGCTTGGAAGTTCTGTTTGCGTCACTGATGACTTCGGCCCAGTTCGTGTTTTCCACCTCCTCCCTGATCTGCTTCATGCTTTGCCTGAAGTTGGCTTGTGGCGTGGTCTTCTCGCCATTCAGCAATGCGGGTTTGCTGACCTCTGCGCTGTCGCTTTTGTCAGGAAGGGGGTGTTTAACCTGTCCTGCTCGTTTGTGGCTTTTCCGAATTCTGTACAGCGCCTGGTCGAAGTGACGAAGGCTGATCTCTAGTCCGGTATCCAACAGTTTCTGATGAATCACCGTCCTGCTCACACCTGAGTTCAGGGCGTTTTCGATCACGTCA…
>Psa5-MAFF212061_Contig_0000545
TCATCCTCCTGCCCCAGATCGCCCACTTCATCATTCAGGCCACCGCGTTGCGGCGGTTGTTCTTGAAGCGGCGTGTCTTGCTCGTCGGTATCGGGATCGGGCGTGCCATGTGCCAGAACAGCTGCGTTGGCGCTGGCCATGGCGGGCGCCGTGCGTGGATTCAGATGCATGAGCAACTCCGATGGAATTCACACGGGAGCGTCAACGCTAGACTGCATCGCGCTACTGCACCGTGAGCCTGCGATACGCTTCCGTGACGTGCTGTTGACGTGGCGCAGTGGAGATAGCCATCGCGACTGCGGTCGCTCAACACCGCCTAGCGCACGACGCCCGCTTGCACAGTTGCGCATGCACACCAGCGGAAGGCCACTTTCTAGCGGTAAGCAAGCCTGAGCTGGC…
>Psa5-MAFF212061_Contig_0000546
TCTACCGGCATTGCAGACCCGAAGATGCGTTGCATGTACTCACTACCAATTACCACTCACTTCTAGTTGGACACCTCCTTCATTTCACCGTCTTGAAGCCGCTCGATCTTTTTCTTCGGATTAGCCGGATCATTCGTGTCTTCGGTTAACCGCTCTATCAGCACTGCCTCGTTATTCTTAAGCTCGTAGGTATCGAAGACGTGGATACAACATCCATCACCAGAAGTAGACGTCAGCATATTTCCTTTCACGGAGAATAGACCGTTGGCCATTACCGTAATATCGGATAACGACTGATTGAAAACAAGGGTTTTCTGCGCAGCATCGAAAAGATAGACACTGTAAGAGGGACCACCATAATTACCCTCTTTTCCAGACCACACCACTACATCTTCGTGC…
>Psa5-MAFF212061_Contig_0000547
GCGTTCTGACCACATCGCATAGGAAGTAGGGCGGACCTTGGGATCCGTCCTCCATAAACGAACTCGCAAGGCACGAATGCAAATCCATCGGGATCGACAGATTCGAGGATCTGTTTCAAGCTCTGAAGTCAGCCAATAGCCGCTGAATCCTCCTTGCAGATCCTCCGGCATCCGTCCCTGGCGTTTTTCATAGCGCAACCGCGGCTTCTCGCTCAAAGGCGGAAATCCGCCGCTGCTAGGGCGAATGATTCCCTGTCCGGCGGGGCGAAGTTCTTTCTCGTTCTCGAACACTACTCCATGGCCGGGCCCACCACCGCGCACGTCGGAGCTGAGAACATAAAACTCGCCCACCTTCGGCTTATTTTTCATCGTCATCGGGTATTGACCTTTGTAATGACC…
>Psa5-MAFF212061_Contig_0000548
GAACCGATCCCCGCATACAGTGCATCTCTCCAACATCTCCCTTCTTTACCGTGATCGCCCACCAACCTGGAAGGAGTGGCTACGCCATGCATGGGAGTTCAAGCGCATCCCGCGCAGGCTCGGCTGGGTCTATTCGTCGCTGTCCAACTATGAGATACCTGACGGGTGCCCAGTGGCGATTGAGCTCGTAATTCTCATCATGTGCTGGTCCCGGAGTCGACCCTCGAGGAGGATTTTTCAGCGCACGGGAAACACAATGCTTATGGCTGTAGCACAGGACAAGCTGTGGAATAGCGTCTATTCAAACGTGTACGAGCATTCATTCCCCAAGGTTTCAGTGACAGGGGCATAACAGTTCATTCAAGCCGACGCCGCTTCGCGGCGCGGCTTAATTCAGGC…
>Psa5-MAFF212061_Contig_0000549
TTTTGAAGCGGTCCTTGTCCCGCTGCGTGAATGCTTTGGCCAATCGAAGGTTGCTAGAACGTGGTCCTGACACTACTGCAGGAGTGCGGTCGACGCCTTCGGTTGGCACGGTGGCACGGTCGAGCATTGGCCTAGAAGACGGGGACGCTTGGAGTTCCTTGGTTACGCCCGCCCTTCTTGCGTGCTCAGTCGCCGCTGAGCGAACTGCCTTGGCCACCTGCAAGAATGCATCGTCAAGGTCGGCCCACTGCTTTACGGGCTTGCCATCGGTTGGGGTAGCCATAAGCTTCCCAAAAGGTGCATGGTGCCATTCACAAGCCCGCAAAATGACAGGGATGACTGTCGCATCGCCCGAGTCATGTCGCTCCAGTGCACGCGTCATTTCCCGGTCATAGCAAT…
>Psa5-MAFF212061_Contig_0000550
AACGCGAGCGGATCAGGCGACGGATCTACCCCACCAAGGACGCCGCACGCGCCGAGGTGTTCGACTACATCGAGATGTTCTACAACCCACAACGCCGTCATGGTTCAACTGGCGACCTGTCCCCTGTAGAGTTTGAACGGCGCTACGCGCAACGAGGGTCTTGAGTGTCTACGGAACCCTGGGCGTATCAAGTCTTTGAACAGAAAGGCACGGTTCTTGAGTTCTTGCCGGAGTCGCGCCTTACGTACTCGTTGTTCTTCCCGCGCCCCGATCTGCAAGACATTCCAGAGCACTACTTTTTCATGACCTATGAGCTGACCGAGCGTGACGGAAGCAGCTCTTTGCTGGTGCGCCAGGAAGACCCTCGCCCTTCCCCGCCAAATAAGTCCTCTGGCGGAG…
>Psa5-MAFF212061_Contig_0000551
CCCCTTAACTTAAGCGTTGGTCAACACCCGTTCCTGGCCGGAAGCGGACGTCTCCGCTAACGTCTGTAACCTATTGACCCATGTCGTCCCGCATGTCAATGGGGTGCCGCGGTCTATGCCGGACCTAGCGGTCGCCACGTTGGAGCCTTGAGTATGCTGGGCGGCAGACCTGTGGCAGAACAGGCCGAATCCCTTACTGCCGCATCGGCCTGTCGCCCCCTCTCACGGGGACGTGGCGTCGCCACTGCAACATGGTCGTTATCGAATCAAGCGAGAGCTTGTGGCCGCGACCTTCCACGCGCGCGAGGCCGACGACCATTCGGGCAGCGGCGTCACCCGTATTTGGCCGTAACCCGTTGATTTACAGTGGGCGAAAACGTCGTCTTCGACTGCGAATTG…
>Psa5-MAFF212061_Contig_0000552
CCACGGCGTCGTCGCGTTCCCACGCGACGCTGGTTTCCACCTGCACGCGGCGGTCGCCGACGGTGAGGCTGGATTCCACGAAATCCGGGCGGTCGGTCGCGATCGGGATCTTCAGCGCGGGCCTGACCCATACATACCCAACAGCACAAAACAGCTGGCGATAACAGACGGCGTTCATGGCATCCCTTGCGTGGCAACCTGCGGGAACGAATATCCGGATGCATGCGTGGCTGTGCTGGCTGCAACAGCACGCATGCATTGCTGGACCGGCTGCTGCGGTGGGGCGCAGGCAATCGATGTCATCCACCCTAACGGCAACGCTGCATGATTCTTGATGCGCGTCGGACGGGCGGAAGGGCAGGGCATGCGCAGCGCGCCCAGATGCGCCATGCCGGATGC…
>Psa5-MAFF212061_Contig_0000553
CATCATCTGCATGGCTGATCTGTTGCTGAGCCAAATTGCATTTTTGATACTCCAATGCCAGGCGGCATGCAGCACCGGCATCGCCTTTAAGCGCGCGTGCTTTCAAGTTGTCGGCCACTAGACGGAAGGGAGTATTTCCCGGTGGCAGTGGGGCGGTTGCCCGAGAAGGTTTAGCGGGTGACTCGTGCGAAGCTCGTGCTTGCACGTTAGCTTCAAAGTTGTGTTCTTCTTTTTTTGAACGCTGATAAATTAATCCGCCTGCGCTAGCTAGCACGATAACGGAAAATATTACTGCAATGGATAAATTTCTTTTTTGCATAATTAAAAAGCTGGGAGGCATTGCCTCCCAGCGATCCTCATTAATAAATCATGATCTCACAAATTGGAGGGCCGTTGTTT…
>Psa5-MAFF212061_Contig_0000554
CGCAGAGCTATGGATTCAAGATTCATGGTGTAGAAGCGCCGTTTGGCATAACAACACCTTTCGGCAATGGGCACATACTTGTTCCAGATCCGTCTGCGGATGCAGAGAAATTTGGCGGGGCAGTTTCTTATGTGGATGATCCGGAAGTAGAGTTGCTAAATTTCTCGCAGCGACCCAACATCAACAACATTATTTGGACGTGCCTCTGATATTGCGCGTATTAAATCCAAAGAATGGGAGGATCAAGAAGAGTAGCATTACGTATTAATGGCGTCCGAAGGGCCAAAACTAAGCTTTGCCCGCGCTCCTTCAGAGTATAGGAGCGCGTTGCTCAAAATGATGCAGGAGAAAGGAGGGCGGCATTCAAATCCCTCAGAATCCCTTTACATCGACATTCCG…
>Psa5-MAFF212061_Contig_0000555
CATGCCACCGAAACTCTTTTCTGGACTTTGCATTTTTGGGCCACCACTGAAAGCTATCGAGCACTGAGCGAATGTGGTCTTGGTTGATCTGATCGACAGGAATGTTGCCAATAACGCTAGAGGTGATTACTGAGGGTTTGGTAAGTCCGACGATGCCGTCCAAGACCTTTTTTTCTCTCGTTTTGATGTCTCGCCGATACTTTTTGATTTCGTCTTCTAGAAGATGGAGATCGCCAGAAGTATTCGGGGAAGATGAGTTGGTCAAGCCCTGTGCCATACGCAGTTGCTTGATCATTCTTACGAAACGCTGATCGGCGTTTGGCCCTTGAACCGTGAAGCCTTCGAGCACCAAGTTGCCCGATATCACCCGAGACACACTGCATTGCCGTTCGTTTAAAT…
>Psa5-MAFF212061_Contig_0000556
ATTTATGGGATCAACAACCGATTTGGTATCCGCCGAATTAAGTTTCGCAAGGAGGCCGAGGTCGATTTTCAGCTTACCGATTTCATCTTCGATCTTCTCGACATCACGAAGCGCAAAGAAAGATATCGAGCGTAACCCTTCGAGTTTGGCAAGGAGTGTTTCAACGTCACCTCTAAGGGCACTGAGAAAATTTCGTTTCCTCTGGTGAAAGCTCAATCTTGGATTTTGTAATCTTTTCCAAGCTCTCTTGACACTCCGGCTCAAAATACTTGCCTAGTCTTCTAATGATTGCCTGAAGTGCACTCAAATGCTCGACAGCCTTCGAGTCATACTCCTTTGCGACAGATTGCGCCACAGTCTTTCTATCTGAATTCTGAAAATCGGAGGAGCAATAGGGGC…
>Psa5-MAFF212061_Contig_0000557
GACGACCTCTCTGCTTCGATAAAAGAGGTCGATGGTAGTGAATTAAACCTGCGTTGCCGCCTGCCTTATGGGTGGCCGGATAGCCGTGGAATGGGTGGCCGGATCATCGTGGAATCAGTGGCCGGATGTTCATGGAATGGGTGGCCGGATGACCGTGGAATCCGCAAGCAACCCGCAAATAGAAAAGTTCGTGGCGGCGGCGTGAATGGTCAACGCGCCAGGGGTTTTTGTAGATTTTGCGGCACCCTTGCGGAGCTGACTTCATTCGCCGAATCCGCAGACGCAGAGGGCAAACGCGGGATAGATGAAGAGTTACGCATGGGGAAAATGCGCGGAATAGATGAAGAGTTGCGCCTGAGCAACCTTTACTGCGAGGCCCATCGACCCAAGTTGCCGGAT…
GCCCTGAACGGTCGCCGTCTGCGCGTCAGCCAGCGCAAGAGCCTGGAAGGCGCCCTGCTGGGCACGGGCTTCCCGTTCCGTGACAACCAGATGGACAACCTCGAAAACTACCTGGGCATGTTCCGCAGCCTGGTCGGCCAGACCGCCGGCATTCGTCGTGCAGGCGCCGCCAGCCTCGACCTGGCCTATGTCGCTGCCGGCCGTTTCGATGCGTTCTGGGAGTCGGGCCTGTCCGAGTGGGACATGGCCGCAGGCGCACTGCTGATTCAGGAAGCAGGCGGCCTGGTCAGCGATTTCACCGGCGGTCACGACTTCCTTGAAAAAGGCCACATCGTCGCCGGCAACACCAAGTGCTTCAAGGCCGTTCTGACAGCCATCGCACCGCACCTGCCTGCTTCG…
TCTTTGCTGGCCTTGGCTTGTGCATCAACCGACAGGCTGTCGCCGGTGCCCGAGAGAATGTTTTTCTGAAGAGTGGCGTTCGAAGCAACTGTGTTGACACCCTGCAATGCGCCGCCAACACCGCCAACAGCGCTGTTACCAAGGTTGGTGAGTTTGGAGGTTAATCCTGCAAATGCGACCATGATTTGATGCCCCTTAAGATTTACCAGCGTGATTGCTTGGTACTCACTAGGTGGCAGCAGCCTGCGAATCGGTTCCAGCGTCTTTGCAAAAAATCAGATCTGCAATTCTTTGATGCGTCGATAGAGCGTACGGCGCGGCATGTCCAGCTCCAGGCTTACCGAATCCACACAATTGTCGTGGCGCTTGAGCGACTCCTGAATCAAGGCTTTTTCGATC…
CTGCCGACCGCACCGAACTGGGCAGGCACATGGCCGGTGCAGAACAACGTTCGCAGGCGTTGGCATGATCAGCATCAGTGCGCGCCCCGACACGTTTACCTTCGAGCCATCGCGTACCGCTGTGGTGATCATCGACATGCAGCGCGACTTTCTCGAACCCGGCGGCTTTGGTGCCGCGCTGGGTAACGACGTCGCTCCGCTGCAAGCCATCGTGCCCACCGTGCAGCAACTGCTGGCGCTGGCTCGCGAACAGGGTCTTGTAGTAATTCATACCCGAGAATCTCACCGCCCGGACCTGTCCGACTGCCCGCAAGCCAAACTCGATCAAGGTTTACCGGGCCTGCGTATCGGCGACCCCGGCCCGATGGGACGTATTCTGGTTCGCGGCGAACCCGGCAA…
CAAGTTTTCCTGTGTGGGTTGCGGCGGTTGCTGCACGGATCATCACGTCCCGCTTACCCTTCTGGAAGCCAGGCAGTGGGCAGCAGACGGCGGCAACGTGATTGTCTTGACCGAGGCATTTCTGAGCAATGGCTATGGGGTTGCGCAAAACCAGCTGACCCACGCCACACGACGCTCGACTCAAGTGAACAGCGGCAGCACAACGGCCTTTGTGGCAATCACTTTCGCAGCTTATAACGTCGGGCGTTGCCGGAATCTTGACGAAGAAAACCTCTGCCGCATTTACGAGCGACGCCCGCTCGTGTGCCGGATCTATCCGATGGAGATCAACCCGCACATCCCGTTGCGCCCGGAAACCAAAGGCTGCCCGCCGGAATCCTGGGAACAGGGTCCCGACCT…
CAATCTGATGCTCCGGCGCAACGGCCGATACTTTCATGACACCGCGACCCAGGTTGCCTTCCATTACCCGCAAACCGCCTTCAGGCGAGAACGGACGCGCCACCGGGCGCAGGATGTTTTCATCCAGGCTGTCCAGCGGGCCTTCACGCCAGACCAGTTTGCCATCCTCCAGGAATGGCTCTTTGGTGTAGCGGCTCAGGCCATAACCGGCCACGGTATTGACGTTTTCGTGCAGCAGACCGGCTGCCAGTAACTCGCGAATCAGGAACGACATGCCGCCTGCGGCCTGGAAATGGTTGATGTCGGCCTTGCCGTTGGGGTAGACGTGACTGAGGGTCGGCACCACTTCGGAGAGGTCGGCCATGTCCTGCCAGGTCAGTTGAATGCCCGCAGCCTGAG…
>Psa5-MAFF212061_Contig_0000558
GCACGTGCATCGCTGACGCGCCCGCGCTGTTAGTTGCCGATTTCGGGAATCAGTTCCCGCAGGGGCAGGAAATTCATGATCTTAAGTATCTTTGGCGCAACATGCGCTGCGTTGGGTGATGACGCTGCATTCCAACACATTTGGCAACGGGTTGATAACTTGCTTCAAGGGTCGAAATATCACCGTTCAGTGCTGCAGCGTCTACTTGGGTTATTCGCCAGCATGTGTAATGCGTTTCTATAAATTGCGTAAGACATGGGCTACAGACGATACCGATTGCACCAACTCAGTTGACAGTCACACGCTTCTGCCCGGAGGGCATAGGAGTTTCAGGAGGTTACGACGGCTACAGTGTGCTGAGAAGCGGCCCCAAAACGGCTACCCCGGTTATGCCTGATG…
ATGCGAGCAGGCTCACCTCGCAGAAGCGTGAGCCGTACTGGGTATTGCCATAGACGTGGGAGACCGCTACTCGTGATTCACCGCCACACCTTTCAGATAAGGCGCGGGCTCTGCGCCGAGGTTTTCCAGCATGCGCGCGCTGTACCAGTCGATAAAGTTGACCACGCCGAACTCATAGGTTTTCGAGTAGGGGCCGGGCTGATAAGCGGTGGAGTTGATGCCGCGCTGGTTTTCTTCGGCCAGACGGCGGTCCTGGTCGTTGGTGGCGTCCCAGACCTGACGCATGCGCGCCACGTCGTAGTCCACGCCTTCCACTGCGTCCTTGTGGACAATCCACTTGGTGGTGACCATGGTTTCCTGCGCGCTGATCGGCCACACGGTGAACACGATGATGTGATC…
NNNNNNNNNNNNNNNNNNNNNNNNNNNNNNNNNNNNNNNNNNNNNNNNNNNNNNNNNNNNNNNNNNNNNNNNNNNNNNNNNNNNNNNNNNNNNNNNNNNNNNNNNNNNNNNNNNNNNNNNNNNNNNNNNNNNNNNNNNNNNNNNNNNNNNNNNNNNNNNNNNNNNNNNNNNNNNNNNNNNNNNNNNNNNNNNNNNNNNNNNNNNNNNNNNNNNNNNNNNNNNNNNNNNNNNNNNNNNNNNNNNNNNNNNNNNNNNNNNNNNNNNNNNNNNNNNNNNNNNNNNNNNNNNNNNNNNNNNNNNNNNNNNNNNNNNNNNNNNNNNNNNNNNNNNNNNNNNNNNNNNNNNNNNNNNNNNNNNNNNNNNNNNNNNNNNNNNNNNNNNNNNNNNNNNNNNNNNNNN…
CGCAACGCGGTAGGCATGGTCGTTGTTGGTGGACAGCACAAGTTTTTTGCCCGGCACGACGCCGTAACGGCGCACATACGTCGAGATTGCACCCGCGAGCATGTTGCCCGGCACATCGTTGTTGCCGTAGACCAGCGGCCGCTCGTGCGTGCCGGCAGCCAGCACAACACGTTTGGCTCGCACCCGGTGCATGCGCTGGCGAACCATGCCGATGGGCGCGCGATCACCGAGGTGATCGGTCAGGCGCTCGTGGATGGTCAGAAAATTGTGATCGTGATAACCGTTGACCGTGGCGCGAGGTAGCAGGGTGACGTTACGCAGGCTTTTCAGCTCGGCAACTACTGTTGCAACCCACTCGGCAGCGGGTTTGCCATCCAGGCTTTCACGGCTGTCGAGCAG…
TGAGTGCCGCTCTTGTCGGCGTCGGTCTTGAGCCAGTTGTGACCGGCCGCCGGGCCGCTCAGGTTGATTGGCGTATTGCCATGCACGCGACGGTTGTAGCGTGAGTCCTGAACGAACTGCCATTTGCCGTTTTTCTGCTGGACTTCGATCACCGACACGCCTTCAGCGGCGAGTGCCTTCTGCACTTCTTCGGCCGATTGCGGCTCTTTGCCGTGATCGAAGAGGTAGCGGTAATTGGTGTATTCGTTGTTGATCGCCATCAGCGCGCGGTCTTTGTGGCCCGGCATCGGGAACAGGCACATACCGTCGTTGTTGTCGCCGAACTGCACTTCCTGAGCCTGGGTGGTGCCCTTGCCGCTCGGGTCGAACGCCGGGCCATCGGCTTGCAACGGCTGGCCC…
>Psa5-MAFF212061_Contig_0000559
CTGATCCATCTCAATCAGGAAGCGCTCGCGACGGGTCTGCTTACGTTTTCCGGCGTATTCGGCGTCGGCGAAGGACATCTGTTTCATCGGAGAGGCTCGGTGAAAGGTGTTGGGGTATTTTGCCAAATCAGGAAACCTTTTTCAGAGTTTCCTTAGAGTAATCAGTCATGACAACCAAGACCCGATCTGTAACAGCTCACATACCCGAACAATTGGCTGAAAAAGTCGACCTGATGGCAGAGCGACTCGAACGCTCTAAAAACTGGATCGTCAAACAGGCCTTGTCTGCATGGATAGATCAGGAGGAAGAACGTAGTCGCCTCACTCGCGAAGCATTAGCCGATGTCGATGCTGGCCGTGTGATTGACCATCAGGCTGTTCAGGCCTGGGCTGACAGTT…
TCCGCTGAGCCACATGGCGCGACAGGCTTTCGGTCGCCAGCCCCGCTGCCTGCGGGATTGACAGATACGCGGTGTTGTAACCGGCGCGGTTGAGCTTCAGCGCAGTGTGCGCATCTTCGGTCACGGTTTCGGTGGCCACGCCGCCGATTTCCAGCAGCGACGAACGCCGCAGCACCGCACACGAGCCACAGAAGAAGGTCGCGTTCCACAGGTCGTTACCGTCCTGCAACAGGCCGTAAAACAGCTCGCCTTCGTTGGGCACACTGCGGAAGGTATCGAGGTTCTTTTCGAACGGGTCCGGCGAGAAGAAAAAGTGCGGCGTCTGCAACATCGCAAGCTTTGAGTCCTTGAGGAACCAGCCCATGGCGACCTGCAAAAAAGAGCGGGTCGGCACGTGGT…
GCGGTTGTTGATCCGCTGGACGGCAATACTCAGCGCTGACCGCCAGGGTCAGTCAAACAGCGTGCAGGCCATGACCACAGCGTCTTCACGGCCGCCGTCGGGTGCCGGATAGTAATCACGACGCCGGCCTATCTCGTTGAAACCGTAGTTTTCATACAGACGATAGGCTGGCCGGTTACTGTCGCGCAGTTCCAGAAAGCATTCACGGGCGTTGAGCTGATAAGCGCGCTTCATCAGGTGGTCGAGCAGCAGCAAGCCAAGACCCCGCCCCTGGTTTTCAGGTTTGACCGTGATATTGAGCAGATGCGCTTCATCAATGATGACCTGAATAACGCCATGCCCCACCTGCTGCGCGCCCTCGAACATCAGCCAGATTTCGTAGGATTTGAGCCCGTCGAG…
>Psa5-MAFF212061_Contig_0000560
CGCTTCTTTCAGCTTGGCCTCACGGCGTCCACCTTGCGTTTCGCTACAGTTGTCGTCACTTAGTCTGGCCACTGCTTTCAAGTGGCTGGTTTCGGCCCATGCCGGGCACACTGGGAGCGAGCTTGCTCGCGAAGGCGTCATCACTGAACCACCGCTTTCCACTATCGTGCGACGCTCCGCGTTGCATGCAGTTCTGGACGCTCTGCGTCCGATCTTTAATGTGCACGGCGCAGATCTGTGACGCGGAGCGTCACGCAATACATTCCGACGCTGGAGCGTGCGCAACGATAATCTCAACTACCGTGCGACGCTCTGCGTCTGCTCAGATTCCCCGTGTCAGCGCGGCACTACCGGTTTGCGCTTCGGCGGCTTGGGGCCTTTGCCTTTGGCTGCGTCCAT…
GGTGCTTTCGCGCACACGCTGGGTCAGGCCCGAGCCGCCGTGCTGGCGAGTGTTCCACTCATCCATTTTTGCCAGCGTCTCATCGCTCTGGTGCACGGCGATCACCGGCCCTTCAGCCAAGGTGTTCAGCTCGCTGTCCGTGATGATTGTGGCCATTTCGATGATGACATCGGTATCAGGGTCCAGACCTGTCATTTCCAGATCGATCCAGATCAGGTTCTGCTTGTTCTGCATGTGTCGACTCCTCAGCGTAGGCGCGCAGTTTAGCTCACCCTGCCGTGCTAGACTCCTGCCGATCAAACGTACTGCCTAATTCATTGTTTACTTCACATCGGAACACCCATGGCCAAACGCCAACTCAATCGTCGTCAGAACTGGCGCATCGAAAAAATTCAGGGC…
CGACCCCAACGCAAGAAGGAGCCGTAATGCCGCGAACACTGATCCGGAAGAATCCCAGCAACTTCAAAACCCTGCCGCTGTTCGTCGAAGCCACCCCGGAAAGCCTGAGTTACCAGAGCGTCGGCATGCCGATGAACTTCTCCCAGACCCTGCAGCGGCGGCGCAAGATCGACGTACCGGACACCGAACGCTTTGCCACTGAGCTGGCCAATCTGGGCGTGTCGGTGCGCCTGACCGTCAGTTGGCAGAATCGCGATTACTGGGTGCTGGTTCGCCAGCGCCGTCAGGACCGTGGCGACGTGGTGCTCAAGCTGATTTCGGGTTACGTTCCGGCGCACGAGTTGACGCTGCCGCTGCACACGGCGATTCAGGAAGTGGCCGAAGAGTGCCTGATCGAGA…
CGGTCGCAAAGGCCCGGTCATTGCCTCGACGGATTACATGAAGCTGTTCGCTGACCAGATTCGTCAGTGGGTTCCGACCAAGGAATATAAAGTGTTGGGCACCGACGGTTTCGGCCGTAGCGACAGCCGCAAGAAGCTGCGTCACTTCTTTGAAGTCGATCGTCACTTCGTTGTGCTGGCAGCTCTGGAAGCCTTGACTGATCGTGGCGATATCGAACCTAAAGTCGTGGCGGAAGCATCGTCAAGTTCGGTATCGATCCTGAAAAACGCAATCCACTGGACTGCTAAGAGTCTGCTTCAAGAGCGCTGATCAGAGCGTAAACAGCCGAAGATGCGGAATTTACCCACCGTAAATGAGCATCCAGGCTGTTTCGTTGTAACTGAGCCAGCGTATTCGTG…
GGTATCCCCGCTACACACGTAACTTATCCAGCCTTGTAAGCCAGCAGGTTATGGCATTCGAACTCCATCAACATCCCGCCTTTATAGCGACCTGGACACCTGCTTTCATGGCCGTGAATCGTCGCGTTTGCTTAGATCGTATTCGTTCAAACTTACCCGACCACTGGCACTTTCACCCGTTGTTGCGGTCACACTCGCTGATATTTGCGAGGTATCGGTCACGTCTGTAGCCCGATTCCCACAACATTTTCAGAGATTTAGTGCTGACCTCATGGGCTGTAGATGTCGCAGCAGTACTCCATAAGGTTGATGCTTGCGTACCAGGCCCGCGACCTGTTCGTCAGTGCGAGCAGGAGCCGTTGAATCCGGCGGCGTCCGACGCCCAGCCTTCAAGGAGAT…
>Psa5-MAFF212061_Contig_0000561
GCCATCACATACGCCGAGGCGCCTGGAGGAACTGCGTGGCAGCATCGGTGTGCTCTTCATAACAAAACGCCCTAGGCCGGCGAGGCCCAGGGCGGTGAAGATGTCAAAAACCCGGTATCCGGTTAACCGCAAGCTGCACCGCTTAAGTGAACAGCATTGCGGTAGGCCCGGGCTATCAGACGCGGTTTGCCGAGCGCGTGCGCAATGAGTCAGACATTGCCACGGGCACCGTGGGCATGATTACTGATCCTGCCCAGGCAGAACATATTCTGCGTACCGGCCAGGCCGATATCATTCTGTTGGCGCGAGAACTGTTGCGTGACCCTTACTGGCCGCTGCGTGCCGATGAGGACCTGGGCGGACGCCTGGCGACGTGGCCTGCGCAGTACCAACGCGCGA…
TTGTGCAATGGGTGGAGAAGGTCGCCGTATGGATCGAAGAGGGCCGCAAGCCCTATGTGTTTCTGCACACCCCCGACAACCTCAAGGCCCCCGAGCAGGCCAGACGTTTTCACGAGCAATTGATGCTGCGCTTGCCTGGGTTGCCGGCATTGCCTGAACTGGATCGCGGGCCGCAGGTGGAACAGTTGGGCTTGCTCTGAGGTCTGCAGATACAGGCTTATAGCGCCTGACTCTGTGGAGAGCGTGCAGATGGATTCACAATTGCGCCGTTTTGACGGTTACACCGGCACTTTCAACCATGCCCTGCAACTTGCCTCTGATGATCAGGTCAAGGACCAGGCATGCGCGTGCTGCTGATCTTCCTGCTGCTCTGTGCAGGCATGGTGTTGGCTGTCTGGC…
CATGTCCGGCGCCCTGTTCATGGAGGCTGTGCGCCAGAGCGATGCAGTACTGCTGCCCATCGACAGCGAGCACAATGCAATTTTTCAGTGCCTGCCCGGCGATTTTGCTCGCGGCCTGGGCGCTGTCGGTGTGCGGCGCATCATGTTGACTGCCTCAGGCGGGCCGTTTCGCGAAACGCCGCTGGAGCAGTTACAGGATGTGACCCCGGAGCAGGCCTGTGCTCATCCGGTCTGGTCAATGGGGCGCAAGATTTCGGTCGATTCGGCGACCATGATGAACAAGGGGCTGGAGCTGATCGAAGCCTGCTGGCTGTTCGACGCACGCCCTGATCAGGTCGAGGTGGTGATTCACCCTCAAAGCGTGATCCACTCGCTGGTCGATTACGTTGATGGCTCTGT…
CAGTCGCGTGCCCATCGCGGTCTGGCAGCGGTCCATGACCGATTGCAGCGTGTTATCGCGGCCACCGGACAGGTTGGTGTCCAGCTCCAGGTTGCGACGGCTGGCGGCATCAAGGATCACCGTGTCGTCGAGGCGCTCGTGACGCAGGCTGCGCAAATGCGGCAGGGCAGTGCGTTGGGTTTCTTTCGCGTAACCGAGCAGACAGCCGGCAGCACCAATGGCCAATGTCAGGGTTTCGCAGCCAAAGCCTTTCAGGTCTTGGGTTGAAAATTGCTGACACAGACTTTTATGGGCCGAATCACGCTCGAAATCCCACGGCGCGCGACGCCGGGCACCACGACGTTTTTCGGCGGGCAAACCTTGCGGCCAGTCATCGGGGATCAACAGCTCGACCGGATT…
>Psa5-MAFF212061_Contig_0000562
CAAGAGCCTTATACGTGGCTTGCGCCACGTACTTGAGCGTTTACCGCATGCTGCATCGGTAGAAGATTACGAAGCGTTGTTGCCGTGGAATTGCTCACCAGAGATGCCTCGCTAAACCCCATCCTCATTTTTTGCTAGGTGGGGTTTGTGGCGCGGATACGCTATACTTCATCATGCGGATTGATGCGTCTAAATCTAACTGTATTCGTTTTTTAAATCTCTCTCTGGTAGTTGACGATGGTTGAACTAAGCCAGCCGATACGAAGCAACCCAAGAAATCGAATCCGTTAGCTGTCAGTCCTCTCGATGCTTTTTCGCTTGCGGCGGATGGTTCGTATGCATGAAGTGACAGTTTCTTGAGCTCCGCCTGCGCTTTGCTGAATGCCCGGTCTACACAGC…
GACACTGAGCTTTGAAGTGGAAATCTTCGAAGTGAAGGCGATTCTGGCCTCCTGACCTTCGCCATCAAGCCCGGCCCAGGCCGGGCTGCCCCGTACCAACCATGAGGCACAGCATGCAAATCAAACTCGCCAACCCCCGCGGCTTTTGTGCCGGAGTGGACCGCGCGATCGAAATCGTCAATCGCGCTCTGGAAGTGTTTGGTCCGCCGATTTATGTGCGCCATGAAGTTGTTCACAACAAATTTGTCGTCGAAGACCTGCGCTCTCGTGGCGCGATCTTCGTTGAAGAGCTTGATCAGGTGCCGGACGACGTCATCGTCATCTTCAGTGCCCACGGTGTTTCCCAGGCCGTGCGCACCGAAGCTGCCGGTCGTGGCCTGAAAGTATTCGATGCCACCT…
>Psa5-MAFF212061_Contig_0000563
TTTGAAGGATCAAAGTAAGCAAAATCCCGGCTCCGTTTCCGGCCCGACTTCGTCGGGTTCCTTCGCCCTGACACTGATCCGGGCCGCTGCAACGGGCCATCCTTGGCCCGGTGCAGCTTGCTCGGCGTCCTGCCTCGCATCCCCCGGATCAGTGTCAGGGCTCAGCCGTAACTTACGGCGCACTCTGCGTCGTGAGTGATATCGCGATCAAAAAGCGCTTTTGTCTATGTGCAGTAGCTAAGCGCACGGCGTGATGTACGTGTAGCGATAACCAATGCCTGCCCATGCGGCATTGGCACGAGAGTGGCGAGCTACTGTCGAGCCAGCCTGCGATTGTCCACGTTGAGCACTTCGGTGCTGCGGTACGGGTTGATGTCCAGGCCGCCGCGGCGTACATAG…
GTAGTAACCTGCTGCCGAGTTGTCTGCGGCAGCGTTGGCCTGCGGCCCGCGCAGTTCGAGCATTTCGTAGCGCGCGTCGAGCATGCGCATGGTGTTGTCGGCGCGCTCGATGAAGGTTCCAAGACGAATGAAACGGAACGCATCGTTGCGCATGATGGTGCCGTACGTTGCGCCGCGAAACAGGTGCGAACGCTCTTTGACCCATTCGCAGAATCGGCTCATGCCGTAGCGGGTCAGACCCTGCTGGGCGATACCGCGAATTTCCAGCCAGGTGGAGTTGATGTTCTCCCACATGTCTGCGGTGATACGACCGCGTACCGCGTGCGCGCTGGCCCGTGCGGCCCCCAGACAGCTGTAGATGCTGGCCGGGTTGGTCGCGTCGAGGGCGAAGAAATGCAG…
>Psa5-MAFF212061_Contig_0000564
CGTCGGGCAGCTCAAGCGGAACCGGGACCGGTTCATTCGCTTCACGCAATTGTTCGATGACTTCTTCCACGACACGGATCCTCTCACTTGATGGCGCGGGTTATACAGTAGCGTAAAGCCTTTCTCAAAATAACTATCCGAACGGATAAACAAAAACCCCGGACATGTCCGGGGTTCTGAACGCGAGAACGGAATCTGGTTCAACCGTTCTGGCGAATTCCTGCCACCAGCCAGGGCTGGTTATCGCCTTGCGGGCGTTCCATGTTCCAGCTTTCGCTGAACACTTCGCCCTGGTCGAAACGCGAGGTCTTGGACACGCCCGAGAACGTCAGCGTGGCGATGGTCTTGTCGGCCCGGTCATCCACACCGTCCAGCTGGACATTGAGGTTCTCGATGTAA…
AAGGAAGGTGGCAAGGTCGTGGCCGAAGGCGAAGCGGCCTGGCCAACCCTGCAGGAACGCATCAAGCGCATCGAAAAACTCGCTGACGAGCTCTACAGCCTGGAAAAGAAAGACATCGGTGCGATCAATCATGGGATTGAGCGCTTGCGTCTGCAGGCCCGCAAGCTGGAGCTGGCCGGCAAGCTGGATGCCGCTGCGCAAGCCGACATGGCAGCGGAGCGTGCTGAACTGGACGCGCGCTACAAGGTTATCGAGGGCCGTCTTGAAAAGCTGCATCAGGCTTTTGACCGTGACAGCCTGACAGCCCGCGATGCCGACGGCAAAGAAATCGAGATCAGCCTGGGCAAGGTGGTGCATGCCTACCAGCCCAACGCGATGGGCACGTTCACCAAGCTGGGC…
>Psa5-MAFF212061_Contig_0000565
CGTCCGGTGGTGTGGGAGGGGTATAGGGCTTGTCCCTCTACCCCGACCCGATCAGGGTGTGGGTTCATCTTATGAGGCAGAGGCCGAGCGCCTCACGCAGGCGGCTTTTCATGTGGTTGACGGGGAAGTGACGGCGCGGCTGTTGGCGGCAGATCCGCTGGCGTGCATCGACGATGTACAGGCCGCGTATCTGGCCCACGAGGCCGGGCGCACGGTTAACCCCGACAGTTATTTTCTGCGCTTTCCCGAGGCGCCAGCCAATCGCATCATTGCCTTGCCCGCCAGCTTGTCGGGTGATCAGCCTGTCAGCGGTATCAAGTGGATCTCCAGCTTTCCCGGCAATGTCGACACCGGTCTGCAACGCGCCTCGGCGGTGCTGATCCTCAACGACCCTGTGAC…
GGCCATCGAGTTCGATTCTATCTGCCTGCACAGCGACACACCGAGCGCGCTGGCCCTTGCACAGGCGACCCGCCAAGCGCTGGATGGTGCCGGAATAGAAGTGCGCACGCCACGTTAGGCTCTGTACGTAAAGTGGCTGCGCTCGGTGATGCTGCGTTAAAAACAGGCTCGGAATGCTCATTTACAACACGTAGACTCCGCTTCCTCGCCTGTTTTTGCCTTGCCTGACCTTCGCTCGCCAACTTTTCATACAGAGCCTAGCCAGCACGCGGTATCGGGGTCGAAGACACCCTGAGCCGCCGTAACGATTTTTGCCTGCCTTTCTACAACGATTTCAAAAGGAACAGACATCGCCGATTCGATTCGCTACAGCTTTGGCGCTGATGAGCACCTGTTTGC…
TGAAAAAACTAGTGGGTGCCTTGCGCACCCTGATGTCTGTGCCTGCCGATAACCCCAGGCTGCTTGAGGCCCAATACGTCGCGTTGTCCCGACAACTGCCGTTGATGTACTTCGTGTTGCTGGTCAACACCTGGGCGCTGGCCTTCACCCACCGGGAAACCGCGCCTGTGTGGCTGACGCTGCTGGTGCCGGTGTTGCTCACGGTCATTTGTGGCATTCGTGCCCGCAAATGGCTGCTCACGGTTAACCGTCCGCCGCCAGCCGCGGCAACCATTCTGGCGACCTTGCGCGGCACCAACAGCCTGGCCGGCGTCATAGCCGCCGGTTTGGCTGCGTGGTCGCTGTCGCTTTACCCCTATGGCGGCCCCTATGCCCAGGCGCATGTGGCGTTTTTCATGG…
TTGCAGGTACAGCAGGGCTGCCAGCGCGAGGAGAGTCACGGCGGCGTTCAGCAGCCCGTTCACCCGTAACACCGTGCCACGCCCCTGCTTGAGGTGCTCGACCAGAGCATCGGCCATCAGCAGCGCCAGAGGCAGCAGGCAAGGCAGTATGTAAGTCGGCAACTTGCCTTTGCTCAGGCTGAGAAACGCCAGTGGCAAGACCAGCCACAGCAACAGGAAGCCGGTGTCAGCCTGACGTTTTTGTTGCCATGCCTGCTTCAACGTTGCCGGCAACAACAATGCCCACGGCAGGCACGCCGCGATCAGCAGCGGCAGGTAAAACCACCAGGGCTGGGCATGCTGTGCGTTGTCCCCCGCAAAGCGCCGGATATGCTCGTGCCAGAAGAAATAACGCCAGTA…
CTCGATCACGGTGACTACAAGACGCTTCTGCGTCACCGCCGCTCGGTGGCCATGGTGCTGATCGGATTCTGGCGTGGGTTTCGCGGGGATGAGTTGGCCAGGCTCACGGTGGAGAACACGAAAGCTTATAGCGGTGAAGGCATCACGTTCTTCTTGGCTCACACCAAGGGTGATCGCCTGCACGAGGGGACAACCTTTCAAACGCCAGCGCTGAGAGTGCTCTGCCCGGTCGAGGCCTATATCAACTGGATCACCGTTGCAGGCCTCGCAAAGGGCCCTGTGTTCCGCCGCCTGGATCGCTGGGGGAATTTAGCGGACAAAGCGATCGAACCTCATAGCTTGATTGCGCATTCCACGCCATCCGGCCACCCAGTCCACCAACATCCGGCCACCTATTCC…
>Psa5-MAFF212061_Contig_0000566
TTCAAGCACTCGAGCCATAGCGTCTGGCGGCAAGAATGACTTACGTCCGCGGCCAGGCTTATCGATCAAACCGTCTAGTCCCTGTTCTTGAAAACGCTTGCACCAAAGAGTGACTGAGCGAAGAGAGAATCCAACCAGGCGGGCTATTTCAACCCTTGAACAACCTTGAGCAGCTAACAGGATGACCCTCGCGCGGCGACCGTCACGCTGACTGATGGTGGCTGATCGTGTGCGACGGCTCAGCTCGGCGCTTTCCTCAGGACTCAGGACGATATCTTGGGCGCTCATTTCTTTGCCTCCAACGGTGTAATCAACGAGCAAGCATAGACGATTTTACAGAGCATTTATTTTTGAGACAGTACACTAGCTCTAGCGGCCTAGGCCCAGGGCGCGGTCGCC…
GACCGCCCGACAATTGCGCAGGGTACTTTTTAGCGTGATCGGACAGCCCGACCCGCTCCAGCAACTCGGCCACACGCTGGTCGATCTGCTTGCGGGGCATATCGCCCGCCAGGGTCAGCGGCATTGCCACGTTGTCGGCGACGGTCTTGGAGGCCAGCAGATTGAAGTGCTGGAAAATCATCCCGACCTGCTGCCGGAAGCGCCTCAGGCCGTTGGCGTCGAGCGCGGTGACGTCTTCGCCATCGACCACGATCTGCCCGCCGCTTGGGGTCTCGAGGCGGTTGATCAGGCGCAGCAGCGTGCTTTTGCCGGCACCGGAATGGCCGATGATGCCAAACACCTGGCCGTCGTCGACGCGCAGATTGGTGGGGTGCAGGGCCGGTATTTCCTTGCCTGCCA…
>Psa5-MAFF212061_Contig_0000567
GGTGTGCTCTTCATAACAAAACGCCCTAGGCCGGCGAGGCCCAGGGCGGTGAAGATGTCAAAAACCCGGTATCCGGTTAACCGCAAGGCTGCACCGCTTAAGTGAACAGCATTGCGCTTTCTCAAGCGGGGTTTTTTTATGCCTGCCTTTCAAGCACGCTGCCGGGCACTTTCCGAGCCCTGAACAGCGACGAACGTCGAGTGGCCAACCACGCGAATGACAAATGTTTTCGCCTGCCGCTCGTACATTGTGTATTGTCAGAAAACGCTAGCTGGCTCATATAACGATGTAAATTCTTTACAGTGTTCTGCTCAAGTTACGTGCATAGCCACCCGACATAACTGAGTGGCTTGGCCCGGTGGGTGCAAGGAACGCAAAGATCAGCCTGGTGTGCCAGTT…
ACCAGGAGGAGTAGCGTTTGTCGCCGATAATCAGATGCAGGCTCATAGTTCAGCTCCATTGAGTCCGGCACGAAGTCAGGATGACCCCGCGCCAGACATTGAATCAGGTGCGGTATTCGGCGTTGATCTTCACGTACTCGTGAGAAAGGTCCGTGGTCCAGATGGTTTCACTGCAATCACCACGACCCAGTTCGATACGGATGGTGATTTCGGCCTCGGCCATGACCGCCGAGCCCTGCTCTTCGGTGTAGGTCGTGGCGCGGCAGCCTTGGCTGGCGATGCACACGCCGCCCAGGAACACGTCGATCTTGCTCACGTCCAGGTCCGGCACACCGGCACGGCCGACAGCGGCCAGAATGCGACCCCAGTTAGGGTCGGAGGCAAACAACGCAGTCTTGA…
GCGGATCGAAACAGCGAAAGGGTTGCTGTCAGGCACGCGCAAGAGCATCAAGACCATCAGCTACGAAGTCGGCTACGACGACGCCAGCTTCTTCGCCCGCCTCTTCCGCCAGCACACCGAGCTGTCACCCAACCAGTACCGGCAACAGTTCGAGAGCCTCAAGCTGCAAGGGGGGAGTTGAATGCTACAAGCTACAAGCTTTTGAATTGCGGCCTGCAGCTTGAAACTTGCAGCTGCTCTGCTACTAGGGCCTATGCGCACGCGAGAGAAACTCGTGGGATTGCATTTCCAGCAGGCGGCTCAGGGTGCGCTGAAACTCGAACATCAACCGGCCACCGGTGTACAGGTCTTTCAATTCAACCTCGGCTGAAATGATCAGCTTGACGTTGCGATCGTAGA…
>Psa5-MAFF212061_Contig_0000568
GAGGAACTGCGTGGCAGCATCGGTGTGCTCTTCATAACAAAACGCCCTAGGCCGGCGAGGCCCAGGGCGGTGAAGATGTCAAAAACCCGGTATCCGGTTAACCGCAAGGCTGCACCGCTTAAGTGAACAGCATTGCGGCGTGCCGGGCTTTTTGCTGAGCGGCTGGTGACTAACGGGTGTTAGTGTCCAGTGGCTCTTGAGTCGGGACCGGTACGGTCTCGACGCTGTCGACGTCCTTCTGGATGGTGTCCAGCAGCGAGCCTGGCTTGGCTGGCTGTTCAGGCGGCTGCTGCGGCTGATTCTCTACAGGCGCAGTGGTATCGCTGCCTTTGCCGAGAATGGCTTCATCGCGGCTGACGCCTGGCATGAAGTCGCCAGACAGGCTCACGAGCTGGTCAT…
GCGCACGTCCTGAAAGTGCACGTAGCCATCAGCCAGCTTGATTTCGCCGATACGCAGCGGGAACGGCTTGCTCGGCGGTTGGTCTTTCGCAGGTTCGCTGGCAGGCAGCTTGAACAGCTGCGCCAGATTGAGCTTGCCTTGCTTGTCGAACAACAGCTCGGCTTTGGGTTTGATCAGTTCGACGCGTTGCAGGTGCAGCGCTTTGGTCCAGAGGCTGTCGATCTGCAAATTGGCGTAGAGCTTTTCAAACGCCACCTGTTCTTTGCCCGGCGTGCCGATGTTCAGGCCCCAGAGGGTCAGTTCCAGCGTATAGGGATTGAATTCCAGGCGTTCGAGCCTGGCGGGCACGGTCGAATAATTGGCCAGTTGCTGATTCGCGATACGCAGGGCGACACCGGG…
CCAATACCCGACGGCCGCCAGCAGCACCGCCAGTATCCCGAAAAGCAGGAACTTCCGAATTTTTTTAGTGAACATAATGGCTTCTATAAATAGGCGGAGTGAGCCGCTTCAAGGTTGCCTTGCGCACTCAGAATCAGTTCGCAGAACTCGCGTGCAGCGCCTTCGCCGCCTCGCGCCCTGGTTATTCCGTGTGCATGCTCGCGTACAAAGCCTGCTGCATTGGCAACCGCCATGCCCAGACCGACACGCCGAATGACGGGCAAGTCTGGCAGATCGTCGCCCAGATAGGCGACTTGTTCGTAATCAAGTTTCAACTCTGCCAGCAATTGATCCAGTACGACCAGTTTATCTTCGCGGCCCTGAAACAGATGCGCGATGCCAAGGCTCTTTGCCCGGCGC…
>Psa5-MAFF212061_Contig_0000569
AACGCGCACCGGATTGGTGTCGCTGACGTAATCGTCGAGACTCTCTGGAAGCAAGGTACTTTGACCTCGGTGTTCGCCTTGGATGAAGCGTTTCATGGGCAACCCTTGCGATGAAATCCTGGGAAATCATAGCAAAGGTTTACCTTGAGTTTTTACACACTCTGGACCGCGTATTACCTGCAGCAATTGCGCGAAGTGGGCGTAGCGGCCAGCGTGCTGGCGGACGTGGACGCCAACCGGGTCGACCTGCTTGAAGACCCGCGCCTGGCGGCGATCCTGCGTTTTACCCGCACCTTGATCGAGTCTCCGGTACACGGCGATCAAAGCGCTTTGCAGGCGCTGCAACTTCAGGGCTTGAGCACCGCTGAAATCGTGGTACTGGCGCAGCTGATTGCGTTC…
GCCGATGCGGTCGAAGCCGCCATCAAGCTGGCCAAGACTGCCACCGGTCGCCATAACATCATCAGCTTTTCCGGCGCTTACCACGGCATGACCCACGGCGCCCTGGCGCTGACCGGCAACACCGCGCCGAAAAATGCCGTCGCCAACCTGATGCCTGGCGTGCAGTTCCTGCCGTACCCGCATGAGTACCGTTGCCCGCTGGGCATTGGCGGCGAGGCAGGGGCCGAGGCGCTGAGCTACTACTTCACGCAGTTCATCGAAGACGTCGAAAGCGGCGTATCGCTGCCAGCGGCGGTGATCATCGAGGCCGTGCAGGGCGAGGGCGGTGTCAATCCTGCGCCGGCTGCGTGGTTGCAGCAGATTCGCGAAGTGACCCGCAAACACGGCATCCTGCTGATT…
>Psa5-MAFF212061_Contig_0000570
CAACTCCGTTTCCGGCCCGACTTCGTCGGGTTCCTTCGCCCTGTCACTGATCCGGGGGCCGCCGCAACGGACCATCCATGGTCCGGTGCGGCTTGCTCGGCGTCCTGCCTCGCATCACCCGGATCAGCGTCAGGGCTCAGCCGTCACTTACGTCGCACCCTGCGTCGTCAGTGATATCGCGTTAAAAAAGCCTTCTGATTATCAACTATCGTGCGACGCTCCGCGTCGCATGCCGTTCTGGACGCTCTGCGTCCTCTTTGTGGCGCTCCGCGTCACACGGCGGTTCTGTAAGTTCAGTGATGTTTGTTTACGGCTCTAGTCACCTTTTCGCCCCTCGGCGAGTGACTTTAAAGGATCAAAGTAACCAAAATCCCGGCTCCGTTTCCGGCCCGACTTCGT…
GCAAGGTGTTGAAAATCGACATCGCTCAGGACAAGGTGCGCCAGTTTGGCCTGTCGTCCGAAGACGTGGCGCAGATCCTCAACAGCCTCGTCACCGGCACGACCATCACGCAGGTGCGCGACAGCACTTATCTGGTCGATCTGGTAGGCCGCGCCGAAAGCGACGAACGCAGCTCGATACAAACCCTGAACAACCTGCAGATCCCGACGCCCAATGGCTCGACGGTACCGCTGCTGGCATTCGCCACACTCAGTTACGAACAGGAACAGCCGCTGGTCTGGCGCCGCGACCGGCTGCCGACCATCACCCTTAAAGCCAACGTACTGGGTAAGCTGCAACCAGCGGAACTGGTCAAGCAACTGAAACCTGAGGTCGAGGCCTTCAGCGCCGGTTTACCTC…
>Psa5-MAFF212061_Contig_0000571
AAGTCAGTTCGCGAGGTGCGAAAAGGTGCCTTGAGTCGAAAACATATTCAACTGACCTTGCAAAACCGCTGTGTGACGCGGAGCGCCATAAAGAGGACGCAGAGCGTCCAGAATTGCATGCGACGCGGAGCGTCGCACGATAGTTGATAATCAGAGGGCTTTTTGATCACGATGGCACTGACGACGCAAAGTGCGACGTAAGTGCCAGAGCATCGGCACGATAATCATCTGAACCCGCGCAAACCCGCTACTTCCAGCCCATCCGCCACGTATCCGCCTGTTGCAACACCTGCCACGGCATGCGCTCACTGCGTTGAGTCAGCACGGCCTGCAGCTCTACCTCCAGTACCACGCCCTCTTCGTCCTTGAACAGCTCGGTCACCAGAAAGTGCTTTTCCC…
AGCAATTGCGCGTTGTCGACGTCCATAGCCTGACCCATACGGGCCTCGGTAAACATGGCCATGACGGCGTTCCTGGCTCTGCCGCAGATAGCGCGGGCACGCAAGACCTCTTTGTCCAGACTGGCCGGGGCGGTGTCGTTTGAAACCGGGGCGGTTCTCGTCTGTGGTGCCAGCTCACGACTTTTATCGGCTTCAATCCAGACTTCCCGGGTGCCTGATTGCTGGATGCGCTTGAGCACCTCGGCATCGTCAAGCATGACTTCGACCAGACTGATCCAGAACGGATCATCGGTCCAGCGACGACAGACTTTGTGGATGTGCATGCCGAGGGCAAGGTCGGCGACCGGAATTTTTTTCAGCATGCTCAGTCGCCCATATGCGTTGGCATAACGGGCAATG…
>Psa5-MAFF212061_Contig_0000572
CACACACTGGGCCATGGATGGCCCGTTGCAGCGACCCCCGGATCAGTGACAGGGCGAAGGAACCCGACGAAGTCGGGCCGGAAACGGAGCCGGGATTTTGCTTACTTTGATCCTTCAAAGTCATCGCCGAGGGGCGAAAAGGTGCCCTGAGCCGTAAACAAACATCACTGACCTCGCAAAACCGCTACGTGACGCGGAGCGCTACAAAGAGGACGCAGAGCGTCCAGAACTGCATGCCGACGCGGAGCATCGGTACGATAGTCAGTTAGATGTGTGCATAACGCTGGCGAGCCGCGGCGAATCAATGCCCGGTGAGCAAAATCTGCTTCTGCTTCTGCTTCTGCTTCTGCTTCTGCTTCTGGCCGAAGGCCGTGGGAGTGAACTTGTTCACGAAAGGGC…
AGCACCGAACCCGTTCTGCCGCCATGGGCTGGCTGGTGCTTAGACTCGACAAGTTGCTTGTGGAGGATATTTCCATTACCCGTCAGCTTCCGGTCTTTCAGGAGATGATCAAATACCTGGATAGCCTGGATGCATTATTTGGTCAGCACCTTGCAGACGACGCGCCCTTGCTGCTGCCTTTGCGCAGACGGCTGACACGCATGATTCAGCGCGCCCTTCAGGTCGAAAAAGCGTCTGTCACTATCGTCGAGCAGGTCAAGCAAGTCGCAGCCCAGCTATTTTCCAATAGCCCCAAAATTGAAAGCGAAAAAGACGCGCAGCGGGCTTTAAGCCAGCATGAAGATACTGGTAAAAGCCTCTGCAAATGGTGGTTGAGGCAAAAAACGACGGATCCGCGCG…
CCGCGCATGTACCGAAATCTTCGCTGTAGCCGACTCGTAACTGGCTGAGGTCTACAGTGCGCGGCGCGAACTCGTCATCGGCGATGGCATAGCTCAATGGGTCGGACTGCGCCAGCCCGGCGCTGGCACGCAGTTGCAGCAGGGTGTCGGCGACGTTGCGGCCCATCGGGCCGACGACGGAGATGGCGTCCAGCCGAGTTTCGTTGCGCTCGCTCGGCACCAGGCCCGGAGAAGGGCGCAGGCCGACGATGCCACACAGCGCTGCGGGAATGCNNNNNNNNNNNNNNNNNNNNNNNNNNNNNNNNNNNNNNNNNNNNNNNNNNNNNNNNNNNNNNNNNNNNNNNNNNNNNNNNNNNNNNNNNNNNNNNNNNNNNNNNNNNNNNNNNNNNNNNNNNNNNN…
>Psa5-MAFF212061_Contig_0000573
AAAGAGGACGCAGAGCGTCCAGAACGGCATGCGACGCGGAGCGTCGCACGATAGTTGAAAAAAACGCTTTTTTACCGCGATGGCACTGACGACGCAGAGTGCGACGTAAGTGTCAGGGCGAAGGAACCCGACGAGTCGGGCCGGAAACGGAGCCGGGATTTTGCTTACTTTGATCCTTCAAAGTCAGTCGCCGAGGGCGAAAAGGTGCCTTGAGTTGAAAAACTGCGTCGACTGAAACACCGTCTTCGCGAACAAGCGAAGCGTCGCCCGGTCCGCTCACACGGCCTTCGGCCAGAATCAAAAGCTGACTTGTGTATGACGCTGAGCGCGGAGAGTGGGAGCGATAATCATCATGGTCCAAGCCCGGTTTTCAGGGTTCATCAGGACTTATGTCATGTC…
CGATGAACGCGACCATGACGACCAGTGTGCCCAGACCCCGAATCATTCCGATGTCCATGCTGATCACCGTTTGCTCTTGATGAGGGTGCCAAGGCCTTGCAGGTAGGCCACCAGCGCGTCCATTTCGGTTTTGCCCTGCACGACCGCCGCCGCACCGGCAATGTCGGCGTCGCTGTACGGGGTGCCCAGGGTGCGCAGCACTTGCAGCTTTTTCGCGGTCTGCGTGCTGTCGATACTTTTCCCGGCCAGAAACGGATAGGCCGGCATGATCGAGGTGGGGACCAGGTCGCGCGGGTTGTTGAGGTGCACACGGTGCCACTCATCCGAGTAGCGACCGCCGATCCGCGCCAGGTCCGGCCCGGTGCGTTTCGAGCCCCACAGGAACGGGTGATCCCAGAC…
GGTCGGGGACAATTTCTCCATCGCCGATATTGCCTTGTATGCCTACACCCATGTGGCGCACGAGGGTGGTTTTGACCTGGAGCCCTACACGGGCATTCGCCGCTGGCTGAAACGGGTCGAGGCTGAACCGGGCTATATCGGCATGCTGGATTGATTCACCTGAAAACGGGCACCAAGGAGATTTATGCGTATTTCAATCACTCTTCTGGCGGCCTTCATCGCGCTGGGTATCGGCTGTTCGGCGCAGGCCGAGGATTGCGACGCCAATCAGGCGAGCATGAACAAATGCGCAGCCAACAAACTGGCAGCGCTTGATGCCAATCTGAACAAGCAATACAAGGCGCAGATGGCCTGGCTTCAGACGCCGGCAAAAAAGCAGGCGCTCAAAGACGCGCAGCA…
>Psa5-MAFF212061_Contig_0000574
GCGATGATTTATGCTCAACGTGACTCCGCTTTCGCGAGCAAGCTCGCTCCCACAGGGGGCTATGGTATGAAGTGAGCTTGCTCACGAAGAGGCCTGCATGGCTGCCGATGATTTATGCTCAACGTGACTCCGCTTTCGCGAGCAAGCTCGCTCCCACAGGGGCTATGTATGAAGTGGGAGTGAGCTTGCTCACGAAAAGGCCTGCATGGCCGCCGATGATTTATGCTCAACGTTAGTCTGCTTTCGCGAGCAAGCTCGCCCCCACAGGATCGTTATTTTCAAAGCCAGACAGCGTCCCACAAGGGATAATCACGCACGCTTTTGACCAAGCCGGCTCGAACAGGATTGGCAACAACATAACGGGCATAATTCACAAGACTGTCTTCATTGCGGACGCTG…
GGTGCGCATCGCTGGCGCAGCCTCGGCGGCGACGGGTGTGTGGTTGCTGGCGGGCTGATAACTGACTCTCGTGCCAACACTGGAGCGTGCGCAACGATAATCTCAATATCGTGCGACGCTCTGGAGCGTAAGTAACGAGCAGTGCAAGCGCAGCGTCCTGAATACTCACCGGCGCAGCAATCCTGATAACATGCTGCGCACTTCGACACTGCCGCGATGCCCGCCGATGCCTCATGTTTCCAGCTCTGCCCCCAGCCCTGAACTGACCGCCGCACTCGCGGCCTTGCAGGCGCATTTCCTGCAAGTCGTCGTGCCGCTCTGGCAGGGGCCGGGCTGGAATGCGCAACTGGCGCTGCCTTACGAAGCACTGGATGCCAACGATCAGCCGTTACCGCCGCA…
>Psa5-MAFF212061_Contig_0000575
GGAATATGATCGGTGAATACGTCGAGGCGTGAGAGCGGCTGCTCGGCAAAGTCCAGAACAGCGCCTAAATCTTGAAGCGACAGACATAAAAAATCCGGAATCCATAATCAGATTCCGGATTTTCCTGCTGGCCGAGGATTAGTCAACAATCCTTAAGTGAACAGCATTGCGCCAAGTGCGGGCTTTTTGTTGTGTTGAGTTTCATGAGTATTCACCGGTGTCTGGATTTTTTAAGTACGTTAATAAGTACATCCTGAATTGGCTTGCTGGTGATGTACCATGCTTCCCTTTCACTGACCCGCTGTCTGGCAATCGAAACGCACTGACAAAGGCGGGAGCGCTGGGGCGGGTATTTGCGAGAGACTAATGAATGCGGCAGCTGCTTGACACTAGTGGGTC…
GTTCATCGACCAGTTGGCAAGCCCGCAGTACAGCGCATCGGCAGCGCCGATCTGTGAACCGGTAACGCCCAGCCAGATGCCCAGCCCGCCTGGCAGCCTGGAGAGGAAGTGACTGCCGCCGACATCTGGAAAGTAGCCGATTGCCACTTCCGGCATGCCCAGACGACTGCGCTCGGTCACCACGCGCAGGTCGGCCCCCTGAACCAGTCCCATGCCGCCGCCCAGTACCAGACCGTCCATCAGGGCCAGCACGGGTTTGCGGTAGCGGTGTATGGTCAGGTCCAGCTCGTATTCTTCAGCAAAAAAGGTTTGATGCAGGTCCTGGCCGTTCTGATGGCTTTCATACAGTGAACGGATGTCGCCCCCGGCGCAGAAAGCCTTGCCGCCTGCGCCACGCAG…
>Psa5-MAFF212061_Contig_0000576
TACAACGCGCACCGGATTGGTGTCGCTGACGTAATCGTCGAGACTCTCTGGAAGCAAGGTACTTTGACCTCGGTGTTCGCCTTGGATGAAGCGTTTCATGGGCAACCCTTGCGATGAAATCCTGGGAAATCATAGCAAAGGTTTACCTTGAGTTTTTACACACTCTGGGCCCGGTGCAGCTAACTCGGCATCCTTGCCGAGTTCCCCCCGGATCAGCGCCAGGGCTCAGCCGTCACTTACGTCGCACTCTGCGTCGTCAGTGACATCGCGATAAAAAAGCGCTTTCTTTTATCTGCAGTGATTACGGGAAAGGCATGACATTGCGCTGCAGGGCAGATGTGACGCAGAACCGATGTGCATGCCAGGGCGAACGTAGCCATGATAGCCAGCGAGGTATTA…
GCTGCGGAGCACTGCCTGTTTCTCGACAGTCGCAAACAGGCCGAGCGCTTTCATCAGCAATTGCTCAACCACTACCTGCGTGCTCACGCGGGTCAGGCAGACAGTGCGCAGGAAATCACCGTGGCCATCGTCGGCGCAGGTGCAACCGGTGTTGAGCTGGCGGCAGAGCTGCACAATGCGGCGCATGAACTGGCGGCCTACGGGCTGGGGCAGATCAAGCCGGAAAACCTGCGCATTACGGTCATCGAGGCCGGGCCTCGGGTGCTGCCTGCGTTGCCGGAGCGTATCGGTGCGCCGGTGCACAAGACGCTGGAAAAACTTGGTGTCACCGTGCTGACCAATGCGGCGGTGAGCGAGGTGACGGCAGATGGTTTGATCACGGCCACCGGGCAGGTCATT…
>Psa5-MAFF212061_Contig_0000577
CGCCTGGAGGAACTGCGTGGCAGCATCGGTGTGCTCTTCATAACAAAACGCCCTAGGCCGGCGAGGCCCAGGGCGGTGAAGATGTCAAAAACCCGGTATCCGGTTAACCGCAAGGCTGCACCGCTTAAGTGAACAGCATTGCGCCTCTTCAGGCGGGTTTTTTTATGGCTGTGCGCACACCATTGCCTGCGCATGCAAGGCAGGCAACCGCTGTTGTTATCAATGACGACTATTGAGAGCGTCGATTTCTGCCTGGCCTCATTGCCCCTTACAGTAGCGACATGATTGAGGAGGCAGTTATGACCAAGGTACACATCATGTCCGTCGTCGGTAGCGCAGTTCCCGCCACGCTCAGAGCGCGGGGCCTGTTGGCCTGCTGGTACCTGATTCAGGATGGCG…
GCAGCCACACGCTCGAGAAAATCCTCCTCGACACAGCCGCCAGACAGCGAACCGCGATGCTCGCCGCTCCCGAGCGCCACCAGCATGGCCCCCGGCCCACGCGGGGCCGAGCCGAACGTGGAAAGCACCGTGCACAGCCAGACCGGTTTGCCACCTGCCAGCCAGTCCCGTGCCTGTTGCACAACCTGCAAGTCGAGCTGTTTCATCGTTACAACCCTGCCATCAGTTTTTCCTTGGTGATGGGAAGACTGCGCACCCGTTTGCCAGTTGCGTGATAAACAGCATTGGCCACCGCAGCGGCCAGCCCGGTCACACCGATTTCGCCAATGCCCCGCGCACCGAACTCGCCCAGGTTGTAGTCGGGGTAATCGAGCAGCAGGACGTCGATGTCCGGCTGAT…
NNNNNNNNNNNNNNNNNNNNNNNNNNNNNNNNNNNNNNNNNNNNNNNNNNNNNNNNNNNNNNNNNNNNNNNNNNNNNNNNNNNNNNNNNNNNNNNNNNNNNNNNNNNNNNNNNNNNNNNNNNNNNNNNNNNNNNNNNNNNNNNNNNNNNNNNNNNNNNNNNNNNNNNNNNNNNNNNNNNNNNNNNNNNNNNNNNNNNNNNNNNNNNNNNNNNNNNNNNNNNNNNNNNNNNNNNNNNNNNNNNNNNNNNNNNNNNNNNNNNNNNNNNNNNNNNNNNNNNNNNNNNNNNNNNNNNNNNNNNNNNNNNNNNNNNNNNNNNNNNNNNNNNNNNNNNNNNNNNNNNNNNNNNNNNNNNNNNNNNNNNNNNNNNNNNNNNNNNNNNNNNNNNNNNNNNNNNNNNN…
>Psa5-MAFF212061_Contig_0000578
GTTGAGCGCTTCTTTCGTGACATCACGGTATACCTGCGCGACGGTAGTTTCAGCTCGATTCGCGAATTGGAAAGCTCAATCACCACATTTCTGGCACTGCGAAATGCCCAGCCGACTCGCTACGTTTGGAACGCTAAGGGAGAAGATATTTTGAACAAAATCCAGCGAGCCCGCGTGGCAATGAGCACGCAGGCATTAGAGAAGTTAATTTTGAGACGGTACACTAGTGGATTGAAACCTGCGGTCAAAATATATTTTAAAAGGTTAATTTAATAACCAATTAACCGATAACGTTCTGGTATGGTCCACAAACCTCTTATCACCCACTTGAATGGGTGTCCGTAAGTGTGCGTTACGGCCGTTATGGCAAACAGGGTCACGTAGTACCGGGAAATCCAA…
TTCGCTTATTCCTTGCTTGATGTTGGCCGCGGCGCGTTTGAACGTTGCTTTGAATGCGTCATTTTTGAGCACGCCGGGCGAAATGCCCATCTTGCTTCTCAAAACATTATGAATTGCAAACAGTGCGTTTGGATCAGTCACATCGATTGGCAAGCGGTCCACAGCTCCAGATACTCGCCTCCCCATCGCCTTGGATGTTAAAGACAGGTTGACCAAATCTTTGGACGTCAGGTTTTTGAGTATGCCTTTGAGCGCCAAATCCGGTAAGCCCAATATCCCGGCGTGCCCGCTAGGATCACTCCTGTTCACCGGGTCTCCCTGACAGTACGCATACGCATTCAGGCCTCCACGCCCAAATGGGCTCAGGCTGTCCGGGCTATTGAACCGCATCAGCACCGG…
ATTCCGGGTACCGGCAAGCGCGACGGCCTGGCTTATGGCTTTCGTGCCATCTCGCGGCACATGCCCGATGACCGTGCCGTGGTGGCCGTGATCGACGGTGACACCGTGCTCAACGAGGGTGTGGTTGCCAAGACCGTGCCGTGGTTCCAGCTGTTCGACAACGTCGGCGGCCTGACCACCAACGAGTTCTGCGAAGTACGCGGCGGCTACATCATGAGCGAGTGGCACAAGCTGCGTTTCGCTCAGCGTCACATCAACATGTGCTCGATGGCCTTGTCCAAGCGCGTGCTGACCATGACCGGCCGGATGTCGGTGTTTCGCGCAAAAGTCGTGACCGACCCCGAGTTTATTGCCGACGTGGAAAGCGACTCGCTCAACCACTGGCGTCTGGGCACCTTC…
>Psa5-MAFF212061_Contig_0000579
ATCAAGCGCTGAGTAATCAGTGCCTGAGGCGCTATGGTTTGGTGACTGCGCAGGATCTTGCCTCAGCGCAACGCTGAGCAATCCAACCGCCGGATGCGGAAAACCGCACGTCCGGTGGTGTGGGAGGGTATAGGGCTTGTCCCTCTACCCCGACCCGATCGGCCTTCGGCCAGAATCAAAAAGCGGACTTGTGCAAAATGTTGGGCGCGAAACCTGAGTCCTACATCAATTCAACACACCATCCAGAATCGCGTAAACAATCCCTGAACCCACGGCGATCAGTACGACGTCGGTGCCCAGGCGGCGCCATTCGTAGCCGTCGTAACGGGGCAGGTATTGCAGTGAACGGCTGTCCAGACGTTTGCCGTAGCCGCGCGGCAGTGGTTGGCCTTTGGCAAT…
CGGCCGCGTCATCGCCGCCAATTGCACGCGGTTTGGCCGCTCGGCCTTTCTCAACGCTTCGATAAGGTGCTCGGCGCGCACAGGCTTGACCAGATAGCCGACCGCACTGACCTGAAAGGCTTCCAGGGCGAATTCGTCGTGGGCGGTGCAAAAGACCACGGCAGGCGGAGCTTCCCGTTCGCACAGTCTGGCAGCCACCTGCAGGCCGTCCAGGCCTGGCATGCGGATATCAAGCAGCACCACGTCAGGCTTGTGGGTTTCGATCAGCGCCAAGGCTTCTTCACCATTGGAGGCGCTGGGTTCGAGTACTCGATAACCCTCTATTTCATTGACCATGCGGCTCAATCGCTCGCGGGCCAGGGGTTCGTCATCAACGATCAGGACATTCATATAGCTCTG…
ACCTGAAGTGGGGTTATTGCGATCTGGCCAACAAGCCGCGTGACGTGCATAGCCTTGCCGAAGACGCCGAGGAACTGCGCAGCCTGGGTTATCGCCATGCATTGACGTTGCTGCAAGCCGATCAGATGCGCAGTGTCGTGGGCTCCGACCGCTATGTCGGCGGGTTGATCGACATGGGTTCCGGGCATCTGCACCCTTTGAATCTCGCTCTGGGCGAAGCCGCTGTCGCGCAATTACTGGGCGTGCAGGTGTTCGAGCATTCTGCTGTCACGCGCATCGACTACGGCCCACAGGTCAAGGTGCACACGGCTCAGGGCTTGGTGCTGGCGAAAACCCTGGTGCTGGGTTGCAACGCTTACCTCAACGACCTGAACCCGGAAATCAGTGGCAAGGTGTTGC…
>Psa5-MAFF212061_Contig_0000580
CCTTATACGTGGCTGCGCCACGTACTTGAGCGTTTACCGCATGCTGCATCGGTAGAAGATTACGAAGCGTTGTTGCCGTGGAATTGCTCACCAGAGATGCCTCGCTAAACCCCATCCTCATTTTTTGCTAGGTGGGGTTTGTGGCGCGGATACAGATGTTCGATGGCTTTTACTTTTTGCAGATTTTTCAGCTCCATCGGTCCGCCGAGGGCGAGAGCGGGGACGAAGCCGTACATTTCGTCACTTTTGAGTGGGCCGAGTTTTTCGAGAGCCGGTTTAAATAGATCAGATAAGTCGTTATAGGCAGGATTTAATGAGGAGAAAAAAACTTGGGCACCCAGTCCTAATTTTTCTCCAGTAAATGGGTTGGCAAAAGAGTAGTAGCGCCCGGCGTAGCTG…
CTTGCCGTTGCTGGCGCGCATCAGCTCGGAAATAGCCCACTCGGCGACCGGCATCGACATTCACCCCGGCGCGCAGATCGGGCCGAGCTTCTTTATCGATCACGGGACGGGCGTGGTGATTGGCGAAACGGCGATCATCGGCGAGCGCGTGCGCATTTATCAAGCGGTGACGCTTGGGGCCAAGCGCTTCCCGGCAGACGAGGACGGCCAGTTGCAGAAAGGCCATCCGCGCCATCCTATCGTTGAAAACGATGTGGTGATCTACGCCGGTGCAACCATTCTGGGCCGCATCACCATTGGCCAGGGCTCGACCATCGGCGGTAATGTCTGGCTGACCCGCAGCGTACCGGCAGGCTGCAACCTGACTCAGGCCAACCTGCTGCAACAGGATGATTGCAG…
>Psa5-MAFF212061_Contig_0000581
GGGTGGGTGGGTGAGCTTGCTCACGAAGGGGCCGGTACAGCCAATGAAAATTTGCTGAACAATTAATCCGCCTTCGCGAGCAAGCTCGCTCCCACAAGACTTATGGGCAGGCGTGCAGCCGCTGAATATTCACTGATCAGTCAGCCTGCCTTAGCGAGCAAACTCCACAAGTTAACATCATCCTGTGGTGAACATCATCCTGTGGGAGTGAGCTTGCTCACGAAGGGGCCGGTACAGCCAATGAAGATTTGCTGAACAATTAATCCGCCTTCGCGAGCAAGCTCGCACACAAGACTTATGGGCAGGCGCGAGCTAGTGCCCTTTGACCGAGCCCGGGTTGATCATTCGCGACAGGCCGAGGTTTTTCAGTGCCAGTTGCAGCGAGCTGCTGATGACTTG…
CAAGACGAGTGATAATATTGAATTTTACATGCCCCGTCTCATCCCCAAACCCAACCGGATCCCCACCCACATACCCATAAGCATTCAGCCCACCCTCATCAAACGGGCTCAAACTGTCCGGGCTATTAAACCGCATCAACACCGGGTTATAAGCCCGATACCCATTCCCCAGCAGATAATGCCCGGTCACCGGATCGCGTCGTTCGCCATTGAAACCCAGCAAACTGGTCAAACCACTTTCTGCCGGATGATGACCGTATGGGCTGTAAGCAATAGGCTCAGTACCCGCTTTATCCACAAGCTGCAAGACAGAACGCTGCTGATCGGTTGCCAACAGTGTGGTTTCCAGCACACCGTCCACATGCCGTTGCTGAGCCAACAGCAGGTCCTCATGCTGAA…
>Psa5-MAFF212061_Contig_0000582
AGGGCTCCGTAGCTCAACCAGAAGCTCTTTGGCGCTAAATACCCGACAACCGACAATAAGCGCTGCGCGCCGACCACATTCTGTCGGGTTTTTACACACTCTGGGCCCGGTGCGGCTTGCTCGGCGTCCTGCCGAGCATCCCCCGGATCAGCGTCAGGACTCAGCCGTCACTAAGGTCGCACTCTGCGTCGTCAGTGCCATTGCGATAAAAAAGCGCTTTTTCATCGCTCCCACGCTCCGCGTGGGAGCGCAGCCTTGGACGCTCCGCGTCCGATCTTGAGGCGGTAGCGCGGCGTCGATCTGTGACGCAGAGCGTCACGAAATGCATGCCAACGCGGAGCATTGGCACGATAGTCATCTCAGGAAGTTTCATCGCACCAACAAAAACGCCGACCCAAA…
TGCTCAGCGCGCGCCGGGCGCTGGACATGGGCCTGTGCGACGCAGTGCTGTGTGGCGGCGTCGACAGTCTGTGCAAACTGACCCTGAACGGTTTCTCGGCACTTGAAGCCATGTCGCCCCAACTGTGCAACCCGTTTTCCCTCAACCGCAACGGGATCAACATTGGCGAGGCGGCGGCGCTGTTTCTCATGACCCGCGAGGCTGGCAGCACGCACTCGATTGCGCTGCTGGGCGCAGGTGCCAATTGCGACGCTCACCATATCTCCGCCCCAGAACCCAGCGGACGTGGTGCGCGGGATGCCATGCTGCAAGCCTTGAGCAACGCCCGACTTGAAGCGGCGCAGATCAGCTACCTGAACCTGCACGGCACCGCGACGCAACTCAACGATGCCATGGAAA…
GTTGTTCAGGTCCAGCTCGCTCAGATCAACCTTGCGCAACCCTTCCAGCCATTCGGACATATTCATGCTTGGCTCCTGCAACGGGGGCGGGGGCCGGGGCCGGGGCGACCGATGTAGCTCCGGCTGGAGCAACCGCGGCAACCGGTGGCTGGGTCTGGCGCACGGTCAACTGAAAGACGTTGGCCTGATCGACAGCGCCCGCCGTCGTGGCCTTGACCTCGGTGAGGCTTGGCGCTTCCAGCCAGTCGGAGGCTTCAAGGTTACGCATGAGGTCGGAAACCCGGTTGTTCGATTCGGCAGCGCCACTGATGGCAATCAGTTTGCTGGTCATTTTGACCTGCGAGAAATAAACGCCATCCGGCAGAGTACGCGCCAGCTGGTCAAACACGCGCCCGGTGA…
GAGCCGTCGCGCGGGCAGTGCACTGGAGGATATTACCCGCACGGTGGCGACCATCCAGCACATGAACGAACAGATAGCCACCGCCAGCGAAGAACAAAGTGTGGTCGCCGAGCAGATCAACCGCAACGTCATCAGCGTACGCGACATCTCCGAACAGACCGCCGCCGCCAGCGAACAAACCGCAGCATCCAGCGTCGAACTCGCCCGACTGGGCACCCATTTGCAGGGGCTGGTGGGGAAATTCAAGGTGAGTTGATGGATCTGCGATGCAAGGATTCCCAAGCTGGAGCGCTTGGCGTTATACACCCGCCCGCTTTTGATTCTGCTTAACGGGCTTAGACAAGTTCGCTCCTACCCTCGGACAGAAGTCTGCTTTTGATTCTGCCCAAGTGGGAGCGG…
>Psa5-MAFF212061_Contig_0000583
AGGTTTACCTTGAGTTTTTACACACTCTGGGCCCGGTGCAGCTTGCTCGGCGTCCTGCCTCGCATCCCCCGGATCAGCGCCAGAGCTCAGCCGTCACTTACGTCGCACTCTGCGTCGCCAGTGCCATCGCGATAAAAAAGCGTTTTTTCAACTATCGTGCGACGCTCCGCGTCGTATGCAGTTCTGGACGCTCTGCGTTCTCTTTGTGGCGCTCCGCGTCACACTGCGGTTCTGCGATGTCAGTTGGATATGTTCCAGGCTCAAGGCACCTTTTCGCCCCTCGGCGACCTACTTTGATGGGGCCAAAGTGAGCAAAACCCCTGGCTCCGTTTCCGTCACTTACGTCGCACTCTGCGTCGTCAGTGATATCGCGTTAAAAAGCGCTTTCGTTTATGTGCA…
ACCGGGAATACGGCCCGACGACGGAACGTTGACCGTGATTTTCGAGCCGTCACGGCCCTCTGCGTCAAAACCGCCGACCACCAGGTTGCCCTGCGCAATGGCGTAGACATTGCCGTCGACACCTTTCATTGGCGTCATCAACAACGCACCGCCGCGCAGGCTCTTGGAGTTACCGATCGAGGAAACGGTGATATCGACTGTCTGACCCGGCTTGGCAAAAGCAGGCAAATCGGCATACACAGCAACCGCCGCAACGTTCTTCAACTGCACGGTGCCCGAACCTGCCGGCACTTTGATGCCGAACTGCGACAGCATGTTGTTGAAGGTCTGCAAGGTGAACGGGGTCTGAGTGGTCTGGTCGCCCGTACCGTTGAGCCCTACCACCAGACCGTAACCGAT…
>Psa5-MAFF212061_Contig_0000584
TTTTTGACATCCTTCACCGCCCCTGGGCCTCGCCGGCCTAGGGCGTTTTGTTATGAAGAGCACACCGATGCTGCCACGCAGTTCCTCCAGGCGCCTCGGCGTATGTGATGGCGACATGGCCCCGGCCATGACCACCAGATGACTGGCAATGTGCTGACAGGCAAACTTGAAACTTATCTCGCTGGGCGCCCGCTTGTGAGCGACAGCCGCCTGACTGGCTTCTCGGCGCACCACGTTATACGCCAGTAAAAGCCCCCACAACTCTTGGTAAACAAGGTCCACGGTCTTGCTGCGAAGCGTCAGAGCATTGTCTTGCATTGAGCTTTTGATATCTCTGAAACCCAACTCGATCTCCCACCGCTCGTGATAAAGCGTCGCAACCTGTTCTGCGCTAAATTT…
GCAGATGGCCGATCTGCCAGGCCGGGACGATGTGTTCCCATTCGATGCGGCTGGCGCGCTTGGCGCTCTTGCGCGGTACATAGCCGCAGCCGGCGAGATCGACCCGGTTGCCGGTGTATTTGCAGCCGCAGTAAAACTCGGTCGACTGCGGCGCATACAACCCCCAGGCGACTTTCTTCGCTTCGCTGAATGTACGCGGGGCTTCGGCCAGGGCCGGGAGTGAAGCGGTGATGAGCAGGGTGGTACAAAGCAATGCAGAAAATCGAAACGTCATGCCGTCAGTCTTCCTTCGGCAACGTCCAGAATATTTGCACGCCACCGTCGTCGCGCCAGGCGAGGGTGACATTATCGTTTTCGGCGATCTCTTCAAGGAGCTGCGCCCAGTCGTCCTCCGACTCG…
>Psa5-MAFF212061_Contig_0000585
AGCCTTAGCGCCCTGAAAAGGTCGTTTTTGCTGCTATTTATCAAGCCAGGTACGCCTTCTCAAAGCTAATCAGGGCCTCCGTAGCTCAACCAGAAGCTCTTTGGCGCTAAATACCCGACAACCGACAATAAGCGCTGCGCGCCGACCACATTCTGTCGGGTTTTTACACACTCTGGGCCACTGATGGCTCTCGCGCTGCTGGCATTCCCGATGACGTTTTATGCACACCGTGGCCTGACCCGCTTCGTACTGTCCGGGCGTGAGGGGGCCGACATCACTGAAGTGGTCGAACAGCATTTCGGCAAAAGCGCTGGCGCGATGATCACCTTGCTGTACTTCTTCGCGATCTTCCCGATCCTGTTGATTTACAGCGTAGCCCTCACCAATACCGTGGACAGC…
CGCAGCACCAGTTCGGCGCCCGGCACACTGATCCCACCGGGGATGCTCATGGTCTGGTATTCGTCATAACGCCGCGCATCCAGCACCACCACATCGGCGTCGCTGTCGAGCAGGGCTTTGACTTCTTCGGCGGCCAGCGATGGCGTGGCGCGATGATGCTCCACCAGTTCGCCGAACGCCTTGCTCGGCACATTCACATCAATGAACAGCTCGCCGCCAGCCTCACGCCAGCCCTGCAAACCGCCGTCGAGCAGTTGCACATCGCTGTAGCCGAGCGCTTGCAGGCGTTGCAGCGCAATGTGCGCCAGGCCTTCGCCGTTGTCGTAGAGGGTGACAGCCGTATCACGACGTGGAATCCGCGAAAAAACCTCCAGCTCCAGTTTCGACAGCGGTATGTTC…
>Psa5-MAFF212061_Contig_0000586
GGGCCAAGGATGGCCCGTTGTTGCGGCGGCCCCCGGATCAGTGTCAGGGCGAAGGAACCCTACGAAGTCGGGCCGGAAACGGAGCCGGGATTTTGCTTACTTTGATCCTTCAAAGTCAGTCGCCGAGGGGCGAAAAGGTGACTTGAGTCGTAAACAAACATCACTGACATCGCAGAACCGCTGTGTGATGCTCCGCGCCACAGACCTGCGCCGCACACTCAAGATCGGACGCAGAGCTTCCAGAACGGCATGCGACGCGGAGCGTCGCACGATAATTGAAAATGCAGCTTCGTGAGCAAGCTCATTCCCACAGGCGCATATTCAGCCTGATACTGCAATTCACCCACCCCTTCCTGGGCTCTTCAAGATGCGTATATAGCCGAGCGCGAAGCGAAGCGA…
GGAAGACGGCCGGGATACCCAATGACACCGACACCACGGGCCAGCGATGGTCGTGTTCGTTCTTGTCCTGATGCAGCGACATCTTTGCGCCGGGTATATAGCGATTGATCAGGCAGGCGTCAGGCACAAAACCGCGATAGCCGGCGGCGAGTGCGGCGTCCTGCGCCAGCTGCATGAAAACGTCCGGCATCGCAGGCCAGGGTTGCCCAGTCTGCGGGTCCACGTTGCTGTAGCGATAGCCGTGACGATCGGTGATCCAGCCCAGCGGCCCGCAACTGCTCAATGCAGCGGACATGCTCAGCCCGCCAGGTGTGAGCATGTGTCGGAACGGGGAGTGGCCCAGAGTCTGTTCAAGGGCAAGCAGCAGCGGTGGCATGGCAGGCAGCGCGAAGCCGCTGA…
>Psa5-MAFF212061_Contig_0000587
ATCAGTGCCTGAGGCGCTATGGTTTGGTGACTGCGCAGGATCTTGCCTCAGCGCAACGCTGAGCAATCCAACCGCCGGATGCGGAAAACCGCACGTCCGGTGGTGTGGGAGGGTATAGGGCTTGTCCCTCTACCCCGACCCGATCGCCCTGCGGGCAGAAACCTGCTCTGCGTCCGGCGCATCGCTATGCACAAGTCCGCTTCTGATTCTGGCCGAAGGCCGTGTGCGACCGGGGCGGCGATCCGCATTGCTCGCGAAAGGGCCGCTACATCCGCTGAAGATGTATCGCCCGGAATAAAGCTTTCGCGAACAAGTTCGCTCCCACGCCCTGCGGGCAGAAGCCTGCTCTGCGTCCGGTGCATCGCTATGTACAAGTCCGCTTCTGATTCTGGCCGAAGG…
GCGAAGTGATTCGCACCTGATGCTGTTCTTTGGAGTTTTTCCCATGAGCAACATCCAGCATCTGATTCACGGCGCGTTTGTAGCCGATGATGGTCGTACCGCCGATGTCTTCAATCCATCGACCGGGCAGGTTATCCACCAAGTGGCGCTCGCCAGTCGTGAAACAGTGCAGAAGGCTATCGAATCGGCCAAGTCGGCTTTCCCGGCCTGGCGTAATACACCGCCGGCCAAACGCGCGCAGGTGATGTTTCGCTTCAAGCAACTGCTGGAACAGAACGAAGCGCGTATTGCTCAACTGATCAGCGAAGAGCATGGCAAGACACTGGAAGACGCTGCGGGCGAGCTGAAGCGCGGTATCGAAAACGTCGAGTACGCCTGCGCTGCGCCGGAAATCCTCAA…
>Psa5-MAFF212061_Contig_0000588
GAATTGGAAAGCTCAATCACCACATTTCTGGCACTGCGAAATGCCCAGCCGACTCGCTACGTTTGGAACGCTAAGGGAGAAGATATTTTGAACAAAATCCAGCGAGCCCGCGTGGCAATGAGCATGCAGGCATGAGAGAAGTTAATTTTGAGACGGTACACTAGCGTATAGATGAGTATTAATCGGGCTTCATCCAGGTCATCACCAAAGCCTGACCGAACGAGTGAGGCTCCATACAGGCCTTGCTCCTTGCCAGCCATCAAGCTCTCGTGGAATATCGGCAGGGCAATTTCTCTATGGACTCTTTATGAACGACGCTGCTCCCACCCTGCCCCGCACACTTGGAGAATCCATCACCAAGGAGCTGCGCAGAATGCTGGTGGAAGGCGAGCTGGCCCC…
>Psa5-MAFF212061_Contig_0000589
TACGTCGAGGCGTGAGAGCGGCTGCTCGGCAAAGTCCAGAACAGCGCCTAAATTTTGAGCGACAGACATAAAAAATCCGGAATCCATAATCAGATTCCGGATTTTCCTGCTGGCCGAGGATTAGTCAACAATCCTTAAGTGAACAGCATTGCCGCTTCGAGCGGGCCTTTTCATTGATTAAGATTTACCCGGCAATCAGCCGGCGCAAGACCCGAACATTCAAGCCAGCGCCTCGCTGCGCTTGCCCATGACCCGATCGATCACCACCGCGCCCGCCAGGGTGATGACCGATGGCACCAGCCACGCCAGGCCCTGATCACTCAGCGGCATACTGGTCAACGCGCCCGGCAGATATTCACCGAATCCTGCCCCCTTGAGCGCGTCGATAAGGCCGAAAAC…
GCAGGGGCTGGTTGTCGAGTTGCGTCTCAAGCCCGGCCAATACGCCCAGCACTTGGGTTTCTTCACCACGCATGACGTTGGGCAGGGTCGAGCGTTGCAGTACGCCCGGAATGATATGCACGATCACGCCACTCTGGCTGCGCACCGTTTGCAGCGCTGCGCTCAGTTCGTTGACACTGGCCGGGGTTTCCCGATAAGCCGCCTCGCGCCAACCTGAGCGCTGCCGACCATGCCGCAGGCAATCACCGGCAGGCCGGGCTCGGCGTCAAGCCAGTCGCCGCAGGCCTGATCGAAAGCCANNNNNNNNNNNNNNNNNNNNNNNNNNNNNNNNNNNNNNNNNNNNNNNNNNNNNNNNNNNNNNNNNNNNNNNNNNNNNNNNNNNNNNNNNNNNNNNNNNNN…
GGTCAGCCGAACGCTCGCGAGCAGCGGCGGCTCCGGCAGCAGCACCTGCGCCCATACGGACATTGGGCGGCGGCACGTCAAGCCCGTCGAAGCTGGCTTGCGGTGCGTCCATGTCCATGTCTGAAACAAAATCGGATTCTTCAGCCAGCGCTCGTGCCATGCGCTTGTGTTTTTCGGCTTCCGCTTTCGCCGCACGACGACGCGCCAGAAACAACAGCAGCAAGGCCAGAATCAACAACGCAGCACCGCCGATCAACCCCAGCAATATCGGGTTGTCGAGCACCTTTTGCAGCATGTCGTCATCTTCGGCAGCGGCCACAGGCTCAACGGCCAGTGGCTGATCCGCCGCAGGTGTTGCAACCTGGGCAGCACCTGCCGGCAATGCGTCTTCCGGGGCGA…
CACGTGCATCATCAGGGCAAACAACCGCAGGTTCTGGAAGAAGCGCTCGTTGGTAATCCCCTTGATAGAGAGAACTTCACTCAGGGCTACAGGAACAGTTTCGTCGCAACGCCCTGGAACGTATTTTTCAGGCCCGCTCTCAAGCACCGCAAACCTCGTATCTTCGGCAGTCAGACAGCCCGTGTTACCGGCCCTGACTCGGAGCAGGTTCACTGTGATAGCCATGGCCGAATCAAGGTTCAGTTCCACTGGGACCGTGAGGGCACGTTCAACGCACGAAGCAGCACTTGGCTGAGAGTTGCGTCCCAATGGTCCGGGAATATGCACGGCAGCGTCACCATTCCGCGCGTAGGCATGGAAGTGCTGGTGACCTTTATCGATGGAGACCCTGATCAGCCG…
>Psa5-MAFF212061_Contig_0000590
CTGCTGGCGATGGGAGAGGTGCGCCTGTAATGCGGAAAAACGCCTTGGAAGGGTACTGTTTGAAGGAAACTCGATGAGTTAACAGCGCAAAAACGTCTGATTATCTGATCGGGCGAGTTTTTTTGAACCTCGAGCCACGAGGGCGTCAAAAATCGATGCCTACTTCAGACCTTCCTTAGATCACTTCTTCATAACCGTTTTGAACACAAGCCGTTATGCTGCCCGCCACTTTTTGCCTGATACGTTTGTTTGACAGGGTTGGTTATGGAAGCGGGTGGACTTGGGTTTGTAGTGGCGGGGCTGGTAGTCGGTTTTATCGTGGGCATGACCGGAGTCGGTGGCGGCTCATTGATGACGCCCATTCTTTTATGGTTCGGTATCAACCCGGCAACGGCAGTC…
>Psa5-MAFF212061_Contig_0000591
TGCCGGGAACCGGCAGCAAAACCGGCCGACTCGGTTCATCAGACACAACCGAGGTGGCCGGTTTCAGGGCCGCTGCGCAGCCCATCGCGAGCAAGCTCGCACGCCCTCCGGGCAGAAGCCCCGTTGTGGGCCAGATAGACACACGTCCGCTTTTGATTCGGGCCGGAGGCCGTGGGAGCAAGCTTGCTCGCGAACTGCCGGGAACCGGCAGCAAAACCGATCGCCTCGGTGTGCCAGACACAGCCGAGGTGACTTGTTTCAGGGCCGCTGCGCAGCCCATCCGTTCTGGGCCAGATCACTCCGGGTGCGCAGCCGCCAGCAATTCCTGCGTATACGGATGCTGCGGCGATTCAAAAACATCGTGACTGGCGCCGCGTTCGACCACTTTGCCGTCCTTGA…
TGGGGCGCTTATTGTTATTCATGACATGCCCTTGAAGCGGCTTGATAGAAAACTATCAAGCACCGCAGATACTCGATGATAGCTTGATAGTGAATGTATTCAAGGCCTTGAGAGGGGGGTGGGTGCTCTCTATATTTTCTTACGCATAGTTCCTGAAACCTCACACTTGCGGAGAATAATAACAATGCCTCAAGACAATGCAGCCTGTCAGCGCGACTATCGCCTGACCGGCCCCGAAGCTGCCCGCGCAGCGGAAAAAGGCCTGGTATCTGCCGATTGGTACCAGTCGCCCATCTCCCGTCAACGCATGAAACAATTGATGCAGCGCCGCGACGGCCCGGCCTTGCTCGACACTGCCATCTGGTTGCTGGCGCTGCTGGTCAGCGGTTTCGGCGGCTA…
>Psa5-MAFF212061_Contig_0000592
CAGGCGCGCAACGAAATTGACGACGACAGGGACTTCAGACTAACAATGCGAACCTGCGTCGCTGCGCTCCGACTGCCTGGCCGGATGAGCGTGGAATAGGTGGCCGGATGTTGGTGGACTGGGTGGCCGGATGGCGTGGAATGCGCAGCTGGTTCTCAGAGATGAATTTGACCTGGTCTAGTGAGGTATTGATCATTGCGCTTCCCACTCCTCGCGGTGCTGCTTGATATTGGCGCGAGGCGTGTGCGTCCAGCCGATATTGTCGGTGGCAGCGCTGCCGGAGATAAGGGACTTTCCGTACTCAATCAGCGCTGAGCCGTAGTAGGCGTTGAGATCTATCTCGTCGAATTGGCCTGCCATAGAGAGGTCGGCTACCTCCATGATCATGTCGACAATGAT…
CGAGCTGCGTTTTTCGTGCAGGCTTTCAAGACGGCCTGCAGGAAACTTGCTTGAAGGGGGAGAACTTTTGCGAAAAGCCCGAGTCTATGTTTGCAAGCCTGAACAATGTCAGTTGCAACACTCCTTCATGCTTAATGAGGAGTGTTCATGCTAACCCAGGAAGAGGATCAGGCGCTTGTCGAGCGCGTACAGCGCGGCGATACAAGAGCATTTGATCTGCTGGTGCTGAAATATCAGCACAAAATTCTAGGGTTGATCGTGCGATTCGTGCACGACACCCATGAGGCTCAAGACGTTGCACAGGAAGCTTTTATCAAGGCTTACCGTGCACTCGGAAACTTTCGCGGCGACAGTGCTTTTTATACATGGCTGTACCGCATCGCCATTAACACGGCGAAA…
NNNNNNNNNNNNNNNNNNNNNNNNNNNNNNNNNNNNNNNNNNNNNNNNNNNNNNNNNNNNNNNNNNNNNNNNNNNNNNNNNNNNNNNNNNNNNNNNNNNNNNNNNNNNNNNNNNNNNNNNNNNNNNNNNNNNNNNNNNNNNNNNNNNNNNNNNNNNNNNNNNNNNNNNNNNNNNNNNNNNNNNNNNNNNNNNNNNNNNNNNNNNNNNNNNNNNNNNNNNNNNNNNNNNNNNNNNNNNNNNNNNNNNNNNNNNNNNNNNNNNNNNNNNNNNNNNNNNNNNNNNNNNNNNNNNNNNNNNNNNNNNNNNNNNNNNNNNNNNNNNNNNNNNNNNNNNNNNNNNNNNNNNNNNNNNNNNNNNNNNNNNNNNNNNNNNNNNNNNNNNNNNNNNNNNNNNNNNNNN…
>Psa5-MAFF212061_Contig_0000593
AACGGAGCCGGGATTTTGCTTACTTTGATCCTTCAAAGTCAGTCGCCGAGGGGCGAAAAGGTGGCTTGATCCGTAAACAAACATCACTGACATCGCAAAACCGTTGTGTGACGCGAAGCGCCACAAAGAGGACGCAGAGCGTCCAGAACTGCATGCCGACGCGGAGCATCGGCACGATAATCAGTAAGATTTATGTATTGCATGAGTGCAGAACGTGCGTGAGAACGATGCATAAAAGGTGCCTTGAGTCGTAAACAAACATCACTGACATCGCAAAACTGTTGTGTGACGCGAAGCGCCACAAAGAGGACGCAGAGCGTCCAGAACGGCATGCCGACGCAGAGCATCGGCACGATAATCAGTAAGATTTATGTATTGCATGAGTGCAGAGCGTGCGTG…
GCACCCAGCCACACACCCGCCGGATTGCCACCTTGATCGCCATGCTGAACGCGGCCAGTTTGAGTATTTCGGTTGTCATGAACTCGGGTCCTTGCCGTGGTCAGGGGAGGACATTGTGCAATGCAGAGGGGTGGGTAATCCAGTGAGAAAGGCTGATGCAGTGCATCTGCACGATTGATATCTCAGAGGGTTCCCACCTCATGCCTCACAGCTCGCCATACGCCGCTGGACCAGCCGCTCGCGCACGGCATCGTAGGCCCAGTTGAACAGCATGGTGTAAGGCAGAAACATCAGCAGCAGACCGATGTCCAGCCAGAATGCCTGCATCAGGCTGATAGACAGCCACCAGGCGGCCAGTGGCACGACTGCCAGAATTAGCCCGGCCTCGAAACCGATGGC…
AGGCCGGGCTGTACGCAGCCTTCCAGCAGCAGCACGCTTCGCGCGTGGCGGGTTGCCGGACGCATCCCGGCAGTCTGCGAAGTCGCCGGCAGTTTGCTTTTCAGCGCCTCGGGCAACAGCGGCCTGAACGTCGTGCCCAGCCCGGTCAGTCGTTTGAACAGCCCGGCATTGGGCACAATCTTGCGCAAGCCTTCGCGCAGCAAGCGCTGGCCGAGTGGCCGTTGCACAACGGCATCGACTGCGGCACGCCCGATGTCCAGCAAGTTGTGATAGTCGACGCCCGACGGGCATGTGGTCTCGCAATTGCGACAGCTCAGGCAGCGGTCCAGGTGCAACTGGGTTTTTTCCGTGACTTGCTGGCCTTCCAGTACTTGCTTGATCAGGTAGATCCGCCCACGC…
>Psa5-MAFF212061_Contig_0000594
GGGGCTCACATGCCCATGCGTCGTTTGGCACGCTGCGCCGAGCCGTCGCGCACTGCCCAGCGCAGGATGGGCGCGGTGTTGTTCACGCCCAGCCGGATCAGCCTGCGTTGCACCGGGCCTTGAGTGACGTCGAGCATCTCGCTGGCCCAGATGGGTAACAGGTCGACACCGGCGCGCATCATCAGCACGCCGAAGGGCTTGGCCAGCCAATTGGGTGCAGGCGCGTCGAGCAGCAGGCGCAGCACCTCGCGGCTGCGCTCATCGCACACCAGTTGCCCGCGGATGTCTGCCAGATAGTCCGCGATGGCCTGACGGGAGCGCGGCACGTTGCGAGCGCCCAGGCGTTCTGCGATCAGCGCGGTTTCAGCGTAATACAGGTCCTGATCGGCCAGTGACAGC…
>Psa5-MAFF212061_Contig_0000595
AATACGTCGAGGCGTGAGAGCGGCTGCTCGGCAAAGTCCAGAACAGCGCCTAAATCTTGAGCGACAGACATAAAAAATCCGGAATCCATAATCAGATTCCGGATTTTCCTGCTGGCCGAGGATTAGTCAACAATCCTTAAGTGAACAGCATTGCGCTCATTAGAGCGGCGTTTTTGTTAACTGCATAAGGGTCAGGCGGGGTAAATAGCGCCCAGAACCCTGCGGCCTTTGGCGCCGGTTACCGTTGGACGGTTCGCCGGCACACCTTCAAGGCAGCAATGAGCCAGCCAGGCAAACGCCATTGCTTCCACCCAGTCAGGGTCCACGCCGAATTTTTCGGTGCTGTTGACCTCGGTGTCTGGCAACAGCTCAGCCAGGCGCTTCATCAGCGCCTTGTTA…
GCGCAGGCCAGCACCGGTGACGCCCCACTCCAGGGCCTCTTTGGTGTTGTAGGCTGCGACGCCGACGGTACGGCCTTTGAGAATGCTGTTCTGCAGAGCGGCCTTGGTGTATTCGTCGAGGCGCTTTGGCAGCCAGTCGACGAAGTCCTTGACCAGTTTTTCCCAACCGCGAGGCAGGTCATGAGCAACCCCGCCGATGCGATACCAGGCCGGATGCAGGCGGAAACCGGTAATGGCCTCGATCACGGTGTAGGCTTTCTGGCGGTCAGTGAACGTGAAGAACACCGGCGTCATGGCGCCCACGTCCTGGATGTAGGTGCCCAGGAACAGCAGGTGGCTGGTGATACGGAAGAACTCGGCCATCATGATGCGGATGACGTCGACCTTCTCCGGCACTTT…
CTTTCTCGCTCAGGCGCCCAGCTTCGACCACATGCTGGAAGTGTTGCTGTGGTTCTCGTGCCTCTACGGCTTGTACAACGGCGCGATGATCCCTGCGCTGACTGAAATCATGCCGGTGGAGGTTCGCGTTGCCGGTTTTTCCCTAGCCTACAGCCTGGCGACCGCAGTTTTCGGTGGCTTCACTCCGGCCATATCCACATGGCTGATCCACCTGACCGGCGACAAGGCTGCGCCTGCGTACTGGATGACTTTCGCTGCGGTGTGCGCCCTGGGCGCGACACTGGTGCTGTACCGGCACATTTCAGCTCGCCCGCAATTGGCCGTGTAATCAAGGAACATGAGCATGAAATCATCGCGTAAACATCAACTGGCTGTGCTTTTTCTGGTCTGCGTAGCAGT…
>Psa5-MAFF212061_Contig_0000596
CTCAATCAGGAAGCGCTCGCGACGGGTCTGCTTACGTTTTCCGGCGTATTCGGCGTCGGCGAAGGACATCTGTTTCATCGGAGAGGCTCGGTGAAAGGTGTTGGGGTATTTTGCCAAATCAGGAAACCTTTTTCAGAGTTTCCTTAGGTAAGTTGGCGTTGTTTGGTTTGGCTAAGGTTATTACTGTAGACACAGTTAAGTCTGGTAGGCGGAATAGGTTTGTGCTTGATTGGGATGCATTAATTAGTGCTAAAGGAAGTTATAATCCTATAGCTGAGCTTACCGATGAGAAAACAGACAAAAGCAACGGCACAACAATCAAGCTGTCCAAGCTAAAAAGGATTTCACTTTTTGATCTGGAGGGTTTGGCTGATAGCTTGTCGAAAATATTCATAGTTG…
GCGATCAGGAGCTGAACCGGCAACAGCAGGAAAAGGTCGAGCAAAAGGCCCGTGCCGCGCAGGTCAAGCAACTGATCGAGGTGTCGCGCCTGCCCAAGCTGATCACCGAGGACTACTACAACTTCGTTGACGACAAGAAGGTCAAGCGCATCTCGGTCAATGCGCTGGTGCGCAACAAGCTCAGCAGCGGCTCGCTGGCGATCGTTCATCATGGCGGCGGTTACGAGATCATCCCGCGTGAAGCGGCACTGAAGATCCAGGAGCGCGACCCGCGCCGTGTTGTGCTGCTCAACACGCCAACCGAAGCCCCGGATGCTGATGATCCGTATGCCGCGTATCAGGTGCCAGACGATCTGATGTGGTAATTCGCTGACCTTTTACTGCGTTCAAAAACACAAA…
>Psa5-MAFF212061_Contig_0000597
CGTTGCTGAGCGCCGCGACCGCGCCGATCACCAGGATCGCCGGGCTTTTTAGCTCGAATGCGACTGCGTCACGCTGCATCGTATTCAGTGTGCTGCGGCATTCACGCTGCCAGGGCAGCGAAGCATTTTCAATCATCGCCACCGGCATCTCGCCAGTCATTCCGCCTGCCAGCAGGCTTTCGCGAATTTCCGCCAGTTTCGCCACGCCCATGTACACCACCAGCGTCGTCCCGCCTTGTGCCAGCGCTTGCCAGTTGAGGCTGCTGTCGTCCTGCGTGTGGGCGGTCACCAGCGTCACACCGCGACTGATGCCGCGCAGGGTCAGCGAGATCCCGCATTGAGTTGCCCCGGCCAGGCCTGCGGTAATGCCGTTGACCAGTTCGACCGCGACACCGCGCT…
>Psa5-MAFF212061_Contig_0000598
ATTTCTGGCACTGCGAAATGCCCAGCCGACTCGCTACGTTTGGAACGCTAAGGGAGAAGATATTTTGAACAAAATCCAGCGAGCCCGCGTGGCAATGAGCACGCAGGCATGAGAGAAGTTAATTTTGAGACGGTACACTAGAGGGGGTTGTAGTGCATGACTGTGTTTGACTTCGACGTAATGATTAGAGACCTTGAAAGTAATGCCCAAAAGATAATTTTTGGCGGCCATATCAAAATAAAAAACATTACAAGTTTGCCCGTTTCTATTGTAGATTCTCCTGAGTTTAATGCGCGAATCTATAAAGCCGCCTCAAACCAGTACGTTCTCCGAATTTATAAGGGGCTTCTCCTAAAATGCTTTGAGTATATCAATAGCCATGTGAGGCCTTACTATGCT…
CATGGTGAAGATCAGGCCGATCTGGTAAGGCTCGAAGCCCGCAGCTTTGGCGACGGGTACCAGAATGGGCGCGAGAATGATCATCGCCGGGCCCAGATCCAGCCAGAAACCGACCACCTTGAGCACCAGAATCACCAGTAATATGGTCACCAACGGGCCGGTGTGCAGACCCACAATCCAGGTCGCCACGGTATGTGGCACCAGTTCAAAGGTCAGTATCCAGCCAAATGGCATGGCCACTGCCATGATGATCATTACCGAACCTGTGGTGGTCACCGCTTCGGTCACAGCAGGAAAGAGATCGCGCCAACTCAGCTGCCGATAGATCACGGTGCCTACGGCCAATGCGTAGAGTACTGACAGCGACGCGGCCTCGGTTGCCGTGGCAAAGCCTGTAAC…
>Psa5-MAFF212061_Contig_0000599
AAGGTCGTTTTTGCTGCTATTTATCAAGCCAGGTACGCCTTCTCAAAGCTAATCAGGGCCTCCGTAGCTCAACCAGAAGCTCTTTGGCGCTAAATACCCGACAACCGACAATAAGCGCTGCGCGCCGACCACATTCTGTCGGGTTTTTACACACTCTGGGCCCGAGGAGGCTGCATGAAATTTCGCCTGGGAGATGCCAGTGTTCAGACCGATCCGCAGAGCTGGGTTGCGCCCAGCGCGGTGCTCATCGGCAATGTGAAGCTTGAGGCTGGCGCCAGTGTCTGGTTCAACGCGGTGCTGCGCGGCGATAACGAACTGATTCACATCGGTGAAAACAGCAACGTGCAGGATGGCACGCTAATGCACACCGACATGGGCTCGCCGCTTGCGATCGGCAAG…
>Psa5-MAFF212061_Contig_0000600
CTGATGGTGGCTGATCGTGTGCGACGGCTCAGCTCGGCGCTTTCCTCAGGACTCAGGACGATATCTTGGGCGCTCATTTCTTTGCCTCCAACGGTGTAATCAACGAGCAAGCATAGACGATTTTACAGAGCATTTATTTTTGAGACGGTACACTAGGCTGGTACAAGAAGAAGAAACAAAGCTAATATTTGCCTTCGAAATTTTGAAAAGCAAGGAGCTGCGATTATGTCTTTTGACGCTTTTATGAAAGTTGATGGTGTTGAGGGCGAGTCTCTTGACAATGGTCACAGAGGTTGGATCGAGCTGCTTTCTTATCACTACGACGCTATGCAGTCGATCAGTCAGACTGCCAGCTCCAGTGGTGGGGCGACCGCTGGGGGCGTATCCCTTGGGGATTTT…
>Psa5-MAFF212061_Contig_0000601
GCGGGAACCTCGGCCATCGACAGGTTCAGCGGGGGAGCAGCATCTTGAGTAATGCAGCTCTGCGTTCAGGCGAATAGTACGGCACGATCAGTCTCTTTCCGCCCCCGGTCATGCTTTTTTAGGAAAAACCGGAGAGGCGACAACTATCCTGACACCGGGGGAGGGGCTGGCATCGGGAGCGATCAACACTGCGGTTAACGGCGGTAGTCTGGGTGACAATCTGGTCAGCGGTTTGGTCAGTCAAGCAGGTAATGTCGCAGCAGCCTTAGGGAAGGTCTGAAGTAAGCATCGATTTTTGAAGCCTTCATGGCCCGAGGTTCAAAAAAACTCACCCGATCAGATAATCAGACGTTTTTGCGCTGTTAACTCATCGATTTTCCTTCAAACAGCATCTTTCCA…
ACAACCGGCAAGGCGCTCGAACAAATATGGAAAGCCGTCTGTTCGGTGCAATCAGGTACTAACGTGCCAGACAGTCAGGAGAGTCTACGTAGGAATTAAACGCGGTGATACATTTTTATACGGACTTGAACGCTTTCAAGTAGGGCTTTTGAAAAGCGTTTCAATGGTTTTCAGCAGCGCGTCGGGAGGTCGTTGGCCGACCTCCCGAAGGCCTCAAAGGCAGCGGGAAGAGGGCTGCGCGGCCCAGCTGGAAGCGGTGGCTGCTATTTTTTCAGCCAGGGTTGAGACAGCCTTTTGATGGGCAAGAATCAGGTTTTCCATGCCTTCTGCAGCCTGCTCACGGATCACGCTGCTGCAGGTCAGGCTTTGCCTTTTGCTGCCGGCGGTAGCGCCTGCCTC…
>Psa5-MAFF212061_Contig_0000602
CGGGCGACGCTTCGCTTGTCCGCGAACTGCCGGGAACCGGCAGCGAAACCAGCCGACTCGGTGCACCAGATACAACCAAGGTGGCCGGTTTTGGGCCGCTTCGCAGCCCATCGCGAACAAGTTCGCCCCACACAAGCGAAGCGTCGCCCGGTTGCTCCTACACCCTACGGGCAGAAGCCCTGATTGCCAGTACTTTCAAGCCTTGCGCTTGAGCGGCTCGCCTTCAAACTTCACACCTGCAAGGCCCTGCTCGATCAGCGCACGGATGTTGCCGTGATCGCTGCCTTCGGGCGTGGCTTGTACCGAGCGGTAGTGCTCGCCAAATGCCAACAGCGCCTCGTCATCACTCAAACCTTCCAGCAACGCCAGGCCAAGTGTCTTGCAAGACCCTTCGTTCTG…
CAGAGCTTGCCCGGTGAGCCTTTCTGATCAGGCTGGCCGCGCCGGAACGTACCGGTGCCGTCGGCGATGTAACACGACAACGTGTGATGAGTCGGCGCGTGATATTCCTGCGAGTCGTGCCGATTGTTCCACTGCGCGGCCATCAACCCGTCGCCCAGCGGCGCGCTCTGCTCCAGACGGGCATGGGGTGAGCTGCTCAAGGCCTGAAAGACCTGAATGGAGTCAATGGCTGACATGGCGAATCCTCTAGGCTTCGTATCCTACCCGCAGCCGATGCCCGTGCCATTACCTGTTCAATCAAAAGCGCAAGATTATGCAAACGGCTTGCACACCGGACGCAGCAGACTGATGGCTCATTGAGGAGCCTGCACCATGAACATTTCGCTTTATCTGCTGACT…
>Psa5-MAFF212061_Contig_0000603
ACCGTGCCATGGATGGCACGTTGCGGCGACCGCCGGATCAGTGTCAGGGCGAAGGAACCCGACGAAGTCGGGCCGGAAACGGAGCGGGATTTTGCTTACTTTGATCCTTCAAAGTCAGTCGCCGAGGGGCGAAAAGGTGCCTTGAGTCGTAAACAAACATCACTGACCTTGCAGAACCGCAGTGTGACGCGGAGCGCCACAAAGAGGACGCAGAGCGTCCAGAACTGCATGCCGACGCAGAGCGTCGCACGATAGTTGAAAGCACGATAGTTGAAAGAAAGCGCTTTTTTACCGTAATGGCACTGACGACGCAGTGACGTGCAGCGCCACACAGACGGCGCAGAGCGTCCAGAACGGCACGCCGACGCAGAGCATCGGCACGATAGTCGAAGCGCGGCG…
TGAAGTTCACGTTGCGCTGGACGCGGTCGAAGATGGCTTTGGCGAAACCAAGCTATCCCGCGAAAAAGCCAAGCGTGCCGAGTGCTGGATCGTTCTGGAAGCGGCTTTCGCAGCTGAAGAAGTGGTCAAGGGCGTTATCAACGGTAAGGTTAAAGGCGGCTTCACTGTCGACGTTAACGGCATCCGTGCGTTCCTGCCTGGTTCTCTGGTTGACGTCCGCCCTGTGCGTGACACGACTCACCTGGAAGGCAAAGAGCTCGAGTTCAAGGTCATCAAGCTGGACCAGAAGCGCAACAACGTTGTCGTTTCCCGTCGCAGTGTCCTGGAAGCCGAGAACAGTGCCGAGCGCGAAGCTCTGCTCGAGTCCCTGCAGGAAGGCCAGCAAGTCAAGGGTATCGT…
>Psa5-MAFF212061_Contig_0000604
AATCACCACATTTCTGGCACTGCGAAATGCCCAGCCGACTCGCTACGTTTGGAACGCTAAGGGAGAAGATATTTTGAACAAAATCCAGCGAGCCCGCGTGGCAATGAGCACGCAGGCATGAGAGAAGTTAATTTTGAGACGGTACACTAGAAAACGTGGCATCTCTCTAGAACAGCAGCTCGCCGATCAATCCAATTGTCTGCGTTCAGACTGATAACACTTCACACGTGCCCAATGGGCCGCAATCACTCTCCGCCGCCCCAAGCTCTCCACCATCCTGAAGGTGCTCCAGGCACTGGGCGTGGGAATGTCAAAGGTCGTTTCGCACAGGGCGGACGTGGGCAGCCAACGCACCGACCCTTGAAGATTCCTCACCCCGGAAATGGATCTACGTTCCAC…
CAGCGCGACGTTGACGGTGAACTCTTCACTCCCCGAAATGAACTCCTTGGTGCCGTCCAGCGGGTCGACCAGCCACCAGCGTTCCCAGCTCGCACGCTCGCTGAGCGGGATGTCGGCGTCTTCTTCAGAGAGCACATGAATACCGGGATCGAGCGCCTGCAAGCCTTCGACCAGTACCTGGTGCGCGGCCAGATCGGCGGCGGTCACTGGCGAGTCATCCGTCTTGGTGGTCACCGTGACGTTGGCGCGCCAGAACGGCAGGATTACTTCACCCGCCAGTCGTGCCAGCTCTATTACCGGGGCGAGCAGTGGGTGTGGCAGGTTTTGCAAGGCATCGGTCATGGCTGGAACAGTCCACGCTGGGTCAGCAGGTCACGGGTGAGGTACAGCGCGGCCAGT…
>Psa5-MAFF212061_Contig_0000605
GGCCCGACTTCGTCGGGTTCCTTCGCCCTGACACTGATCCGGCGGTCGCCGCAACGTGCCATCCATGGCACGGTGCGGCTTGCTCGGCGTCCTGCCTCGCATCCCCCGGATCAGTGTCAGGCTCAGCCGTCACTTACGTCGCACTCTGCGTCGTCAGTGATATCGCGGTAAAAAAGCGCTTTGTTTATGTGCAGTTACTGCGGGTAGGGCATGACGTTGCGCGGCAGCTCAGTTGTGACGCAGAGCGTCACGAGACAGCATGACGACGCGGAGCGTCGCACGATAGTTGAGATTATCGTTCCGCACGCTCCAGCGTGGGAACGCAGTTCTGGACGCTCTGCGTCCGATCTTTATGTGCGGCGCAGAGCGCCGCACGATAGTTGAGGTTATTGCTTGCCC…
>Psa5-MAFF212061_Contig_0000606
AATCAGGAAGCGCTTCGCGACGGGTCTGCTTACGTTTTCCGGCGTATTCGGCGTCGGCGAAGGACATCTGTTTCATCGGAGAGGCTCGGTGAAAGGTGTTGGGGTATTTTGCCAAATCAGGAAACCTTTTTCAGAGTTTCCTTAACAAACAATGCCGTTGTTGAAAAAGAATTCTTTGTACTTTTCATGAAGTGAAGCTCGATTTTTGTCAAAAACTCGACCATCGAATTCAATTAAAGAAGGAATATCAGCCAGTGTAATTCCATCCATGACCTGATCGACCATCACAAAAGGAATTTTACTTTTCTCACAAATCTCGCGAATTCTAGAGTCATACGCTATGCACAGTCCTGGAATGCCCGCCTGGATAGCGAGCATAACCCCATGCACACGGGTTCC…
TCATCCCTTAGTCGTCTTAAAGTCGAACTTCCCAAACTTTCAGAGCAAAAGAGAATCTCTGAAACTATAGGTGGTCTAGACGACCGTATCACCCTTCTGCGAGAAACCAACACCACCCTGGAGGCCATCGCCCAGGCTCTGTTCAAATCTTGGTTTGTGGATTTTGACCCGGTACGGGCCAAGGCAGAAGGGCTTGAGCCGGTAGGAATGGATTCGGCCACTGCGGCGCTGTTTCCCGACAGTTTTGAAAAGTCAGCACTTGGTTTTTTACCAAAGGGTTGGCTGATCGGCGAATTGCAAGATTTACTGGTACTCCAACGTGGATTTGATCTTCCTGCCTCAAGTCGTATAGCGGGCGACTACCCGCTGATTGCAGCAAGTGGCCCCAGTGGTACGCAT…
>Psa5-MAFF212061_Contig_0000607
TTCCGGCCCGACTTCGTCGGGTTCCTTCGCCCTGACACTGATCCGGGGGCCGCTGCAACGGGCCATCCTTGGCCCGGTGCAGCTTGCTCGGCGTCCTGCCTCGCATCCCCCGGATCAGCGTCAGGGCTCAGCCGTCACTTACGTCGCACTCTGCGTCGTCAGTGATATCGCGATAGAAAAGCGCTTTCGTTTATGGGCAGTGACTAGGGGCAAGGCATGACGTTGTGGTGCGGCACGAAGGTGACGCGGAGTATCGGGACTCGTTCAAACGCATAGAGGCACTGGAATCAGTTGGCTTAACGACAAACGCCAACACGTCATCCAATCCGTAAAACGCTTTTACACACAGTAACATTTGAATCTCCACGGCTGTTGTACGACGTCTTATCTTGTCTGCTG…
ATCGAAAAACGCGACCCGGAGACCGATGGACGTATCGATTATCTGGCCTCCGAACTGGTGCGTCTGGAGGCCGGTCTGGACGCCATTCGCCAGGATGATCCGCTGGTGCCGGAACAGGTCGACAGTAAAACTGTCGCTGCGGTGATAGCGGGCTGGACCGGTATTCCGGTGGGCAAGATGCTCGCCGATGAAGCCCATGCCGTGCGCACCCTGGCGCAGCGCATGGGCCAGCGGGTCATGGGCCAGAAAGCCGCGCTCGACACCATCGCCCAACGCCTGCAAGCCTACCGCGCAGGGCTGACCGACCCACAGAAACCGGTCGGTGTGTTCCTGTTGCCCGGCCCGACCGGCGTTGGCAAGACCGAAACCGCCTACGCCCTGGCCGACGCCCTGTACGGC…
CGGCCGCGACTATGCCGTCCGCATCAATGCCATGCACGGCACGCGTCGGCTCACGGGCACCCGCTGCCGCGTATTCGCCATCACCAATGCCAAGGCGAATCAGGGGGATGCCCAATGCGTTCTCGGCCAGCAATTCGGCCACCAGGCTGCCAAGCCCGCCGTTGATATTATGTTCTTCGACAGTAATCACCCCGCGACTGCCGCTCAAGGCGCTGAGCAGCGCATCACGTTGCAGCGGACGAATCGAAGACAGGTTGATGACCTGCGCGTCGAGCCCCTGCTCCGCCAACTGCGCCGCGGCGTCGACCGCCTCATGCACCACCGAACCCAGTGCGACGATGGTCAGGTCTGAACCACGGCGCAGAATATCCACTTTTCCGGGTACGAAGCGATAACTGG…
>Psa5-MAFF212061_Contig_0000608
TGCGGAAAAACGCCTTGGAAGGGTACTGTTTGAAGGAAACTCGATGAGTTAACAGCGCAAAAACGTCTGATTATCTGATCGGGCGAGTTTTTTTGAACCTCGAGCCACGAGGCGTCCAAAAATCGATGCCTACTTCAGACCTTCCTTAGGCATTCGTCAACGCCATTTTCACCAAGTTTATTTTCAAGACAAAGCTCCATAAGTTTCCTGAGTTGTTTGAAATCAAGTGGGGCGCTCTGCTCCTGAGCTTCCCCGAACTCTTCAATCAAACGATCAAATGGGCCCATGAACTCGCGCTCGATCTTGGTTTGCTTTGTACTCATACAACACTCCGAATAGAGACCACATTCGCGCCAGAACATAGCGCGTCGATTGAGTCAGCCCAGGCCTGCATCATCC…
>Psa5-MAFF212061_Contig_0000609
GGATGGCACGTTGCGGCGACCGCCGGATCAGTGTCAGGGCGAAGGAACCCGACGAAGTCGGGCCGGAAACGGAGCGGGATTTTGCTTACTTTGATCCTTCAAAGTCATCGCCGAGGGGCGAAAAGGTGCCTCGAGCCGTAAACAAACATCACTGACCTTGCAGAACCGCAGTGTGACGCGCAGCGCCACAAACGAGGACGCAGAGCGTCCAGAACTGCATCCCCACGCCGAGCGTGGGAACGATAGTCATCTCAAGCGAGCACCGGGACGACGACGCAAAGGCGCCATAATCAGCGCCGGCGGAACAACGGGAGCGGCTCGTCGGTCGCCGCCTGATACGTTACCGAAAAGTCCTTGAGGCCCTCCAGTGCATCGTGCGGGTCTTTGTCGGCACGCACG…
ACTGTCGGGCGACACCGTGATTGTCGGGCAGCAGACCGAGGAGGGCGCTCCACCGCTGGCCGTGGCCATGGACATCAATGTCGAAGTCGGCCAGGAAAAACTCAGCTTCAGCGGCTTCGGGCTGACCGCCAATCTGGTCGGTCGTGTGCACATTGGCGACAATCTGGATACCCGTGGTGAACTGAACCTCAATGACGGCCGTTACCGTGCCTACGGGCAACGGCTGACGATTCGCAAGGCACGCCTGTTGTTCGCCGGCCCCGTGGACCAGCCTTATCTGGACATCGAGCTATCCGCCAGACCGACGACGTGATTGCCGGTATCCGACTGACCGGCAGTGCCGAGCAGCCCACCACCGAAGTGTTTTCCGAACCGGCCATGAGCCAGGAGCAGGCGCTG…
CCAGACAGATTGAACACCTCGAAATCAGCGCTGACTACATGCTTTGCCATCAATTCCAAAGACGGAAGAATCCGCGATTCGTAGTGCTGATCCAGTCCGCAGGGCGAGCATTTATCGGTAGGCGATTCATAGAAGCGACCGGCAGACTGGTTCAAATCAAAACCGACGAGAAACACTTTCTCGAAACCCAGGTGATAGGACAGTTGCAGTGCCAGGTACATGACCGTGCGCGCGTCGAAGAAGCCCAGTTCAAGGTTCTTGCTGAAGCCTATGTCTCGGCTTCGGCTGCTCCACAGCGACAGCTTTCTGACCAGCGCTTCTTCTCTTGAGCAAAGGGCTGCCACTGTCGATGATCTCGGGGATTTCTTCAGCGCATAGGCGCGTCCGGCTGGCTTTGGG…
CAAGGCCCCGCACTGGGTGATGGTGACCGGCTGCGACAGCGATTTTGTCTACCTGCATGATCCCGATATCGATCACAGCCTGCACCGTCAGGCAATCGACTGCCAGCACATGCCCGTGAGCCATGCCGACTTCAACCGCATGAGCTGTTTTGGTGCCGACAAATTGCGCGCCGCAGTGATTGTGTTTGCTGCGCCGGTGGATGATCATGCGCCGGTTTGACAAGCGGCTTAAGCAGTTCACTCAAAGGATCCGGCATCCCGATGAAACCCCTCTTCAACACCCTGTGGATGCTCGGCATCGCCCTCAGCCTGTCGGCCTGCATCAGTGCGCCGGTCCCGCTGACGGCAGCCACTACCGAAAAGTTGCGTCAGCAGCCGCCGGTTCGCTTTTTGCTGACC…
>Psa5-MAFF212061_Contig_0000610
AAAAAGCCGACGCCGCCCGCACCAACGCCTGCTGCCGCACCGAGCCCGCCTGCGCCGCCAACACCTGCGCCCGCGCCTGCTGCCCCGGCTGCACCGCCGGCGCCAGCCAAGGAAAGTGCGGCTGTGTCCGGGCTCGCCAGCCTGGGCAATCCGCCACCGGAGTATCCGGGGCTGGCCTTGCGCCGCAGTTGGGAGGGTCGCGTGATTCTGCGCATCAAGGTGCTGCCCAACGGCCGCGCAGGTTCGGTCGAGGTGACCAAGTCCAGCGGCAAACCGGCGCTGGACGATGCGGCCGTGGAGGCCGTGCGCAACTGGAAGTTTATCCCGGCCAAACGTGGCGATACGCCGATAGAAGGCTTCGCGACGCAGACCATCGACTTCAAGCTGCCGGAATGATCC…
CTAACCTGCACACTTAGAAATTCTGCCAGCGCAGTTAATCCAACTCGACACTAAAACACAAGAACAATAATATTCATTAGCTGATTTGCAAAGAATCAGAAATTTCCTACTTTTCTTCCCAGCCCATCGTGCTAAAACATCACCAAGAATTGCGAAAAGTTAATCTTTTCTTCTGACCCGCCCAGCGGAACCACCCATGTTTCAGCATAGGGTTTTCCTCTGTATACCTCCTACATCAAGAATGCTTTACAAGGCGGCGCTCACACCTGCGCACTCACACTCCAGCAGTTTTTATCTGGACGACAGGCTGCGACCTCGAATTAGTAGTGTGCAGTGCCGCCTTGCGTACACCTTATTTAAAAATACGAATTTAATTACTTCACCCAGGAACTACCGATC…
>Psa5-MAFF212061_Contig_0000611
CCTTCGAGTTTTTACACACTCTGGGCCCGGTGCAGCTTGCTCGGCCGTCCTGCCTCGCACCCCCCGGATCAGCGTCAGGCTCAGCCGTCACTTACGTCGCAATCGGCGTCGTCAGTGCCATCGCGATAAAAAAGCGCTTTTGTTTATGTGCAGTGACGATGGGCAAGGCATGACGTTGTGTTGCAGCATAGGTGTGATGCGTAGCAGTCCGGAACTGCATACCTTGCGTGACAATCCATCTGACGCAGAAAACAAAAAACCCGAGCATTTCGGCTCGGGGTTTTGATGTGCAGCGTCGCCGATCAGTGGCTCACGCGGCTCGTGCCGTTGACGCTCATGATGCGTACGCGTTCGCCGACCCGGAAAATCTCGTTTTCCTGAACCTGCTGCACGTAGGCA…
GCCTTGCGACGCTTTCGTGAAATCGCCCGGATCTCGGGGCTGGTGTTTTCCGGCTACCCGGGAGCGGCCAAGAGCAATCGCCAGCTTCAGGCATCCAGTGGCTTGTTTTTTGAGGTATTCAAACAGTACGACGCAGAGAACATGCTGCTGACTCAAGCCGAGCAAGAGGTATTGCGCCAGGAACTGGATTTGCAACGCCTGGAGCTGACCTTGCGCCAGATCAACAGTCGCAGGCTGGACCTGCATGCGATAAAACGCGCCACGCCGCTGGCGTTTCCGCTGCTGGTCGAGCGTTTTCGTGAGAGCCTCAGTTCGGAAAAACTCGCCGACCGCATCGCGCGCATGGTTCGCGATCTGGAAAAAGCTGCTGGGCCGGAGCCTGAACAATGAATCCTTACC…
TGTGATGAAATGCGACCCCACCCTTTATCGCGCCGCGCCGCCATCACTCGCCGTGAAACCCCGTCTGATTCGCCAACTGTTTCTGCCACCGCTGATCCTCATGCTGATGATCGGGCTGGGCTATGTCGCCTATCTGGTCAGCGAGCACAATGGCATCAAGACGCTGCGCGAAAGCGGCGAACGCCAGCTTGAGCTGCACGCCCGGACGGTAGAGAGCGAAATCAGCAAGTACACCTACCTGCCCAGCGTGCTGGAGCTTGAATCCAGCGTGTCGCAATTGCTGACCGACCCCAGTCCGGAGGCGCAGCAACAGGTCAACCTTTACCTCGAAGGGATGAACCGGCGCAGCCGCAGCCGTGCCATCTATGTGCTGGACACCACCGGTCGCGTGCTGGCGAC…
>Psa5-MAFF212061_Contig_0000612
GGCACTGCGAAATGCCCAGCCGACTCGCTACGTTTGGAACGCTAAGGGAGAAGATATTTTGAACAAAATCCAGCGAGCCCGCGTGGCAATGAGCACGCAGGCATGAGAGAAGTTAATTTTGAGACGGTACACTAGCGGCCTTTGGAATCAATGAGTGAATCATCTGCCCCACCTTGTGCACCAACGTGGAGGGCATGCATAAAAATGAGGCAATGTCGGTTGGTTAAAAAATAAATAAAATCTCCCTATTGACTTGAGGTTCTTGCCTGCTCAATATCTGAAGTGTCGCAAAAACAGACATTGAGCGACAAATAAATATCATTTGCTCAGCCGCAAATACTGACATAGCCAGGATAGGCAGCTTTTTAATCTTGAAGATTAAAAAGCCTGATGCGAGAG…
>Psa5-MAFF212061_Contig_0000613
GGGCCTCCGTAGCTCAACCAGAAGCTCTTTGGCGCTAAATACCCGACAACCGACAATAAGCGCTGCGCGCCGACCACATTCTGTCGGGTTTTTACACACTCTGGGCCCGGTACGGCTTGCTCGGCGTCCTGCCTCGCATCCCCCGGATCAGCGACAGAGCTCAGCCGTCACTTACGTCGCACTCTGCGTCGTTAGTACCATCGCGATAAAAGAGCGCTTTCTTTTATGTGCAATAACTGCGGGCAACGCATGACGTGGTGCTGCAGCACAGATGTGATGCGGAGCGTTGGCACAAGTGACAGTCAAATCAGAACGGCATCTTGTAATGCAGCGCGTAGCTTTCTACACCGTCGTTCGGCTGTTTGATGCCGGCGTTGGAGTAGTGGGTCGCACGGATGC…
>Psa5-MAFF212061_Contig_0000614
ATCGAGCGCTGGCAGGGCGACGGGATCATTGCCGACTTCGACGACCCGCTGAGTGCGGCGAAGCGCTGGCCGGGATCAGGTTGCCGGTTGTGGCGGTGGGCGGGTCTTATCAGGACGAACGCGCCTACCGAAGGGCATTCCTTACGTGGCCACCGACAACCACGCCCTGATCAAGGCTGCCTACGAGCACTTGATAGAGGCAGGCCTGACACGATTCGCCTGCTTCAGCCTGCCCGAGGCCCAGGCCAACCGCTGGGCGCAGGAGCGGGAGAAAGCCTTTCGCCACCTGCTGCAACGCGATGGCCTGCACGCCGAGGTCTATCGCGGTCTGGGCACCAGCGCACCACTCTGGGACAGCGCTGTAGAGCAGCAGATTACCTGGCTGCAAAGCCTGCCCAA…
CGAAAAAACTGATCGCCGCGTTTTATGGCAAGCACGCCGAATACGCCTACTTCTCGGGCTGTTCCGATGGCGGACGCGAAGCCCTGGTCGCGGCCCAGCGCTACCCGGACGATTTCAACGGCATCATCGCGGGCGCCCCTGCGCTCAACTTTCAGGTGCAGAAAACCCTGTATCACGGCTGGATGGCCCGATCCAATATCGGCCCGGACGGCAAGCCGGTCCTGCTGGCTTCAAGGCTGCCGCTGCTGCACAAAGCGGTACTGGCCAAGTGTGACGTGCTGGACGGGCAGATAGACGGCCTGATCGCCGACCCGCGCCTCTGCAACTTCGACCCGGCAAGTGTGCAGTGCACATCGTCTGCCGATACCACCAACTGCCTCACCCAGCAGGAAGTGGCTG…
>Psa5-MAFF212061_Contig_0000615
CGATGAAATCCTGGGAAATCATAGCAAAGGTTTACCTTGAGTTTTTTACACACTCTGGGCCCGAATGCGGCTAACTCGGCATCCCTGCCGAGTTCCCCCCGGATCAGCGTCAGGCTCAGCCGTCACTTACGTCGCAATCGGCGTCGTCAGTGCCATCGCGTAAAAAAGCGCATCAAAAGCGATCACAAACCGCATGCCACCTCGTTGCCACGGGAGAAACACCTATCAATGCCCGCCCCCCGCCGCTGGCCCGGCCTTGGCGCCGAACGGGGGTTTGGCCAGCCAGACCAGCAGGATGAGGCCTGCAAAGATCCAGCCCAGCAGGTAGAAGTAGTCCACCGTGGACATCATGTAGGCTTGGGCGTTGAGGGTGCGCTCCAGTTGCGCGTAAGCCTGTGG…
>Psa5-MAFF212061_Contig_0000616
GAGGCGCCTGGAGGAACTGCGTGGCAGCATCGGTGTGCTCTTCATAACAAAACGCCCTAGGCCGGCGAGGCCCAGGGCGGTGAAGATGTCAAAAACCCGGTATCCGGTTAACCGCAAGGCTGCACCGCTTAAGTGAACAGCATTGCCTTAATAAGGGGCCTTTTTGCATTCTGTGCTTTCTATCCCCCATCTGTTTCCCCAGTGTGATTTGGTAGGACTGCTCAAAAGCCAGGGGGTAACATGATCAAGATCTTCGAAGACGATGATCCCGCATGGAAAATCCTCGTTCATGTTCTGGAACATGGGATTGCCGGTATTGCGGGCGGCAGAATGAGCACCCGCGACAAGTTGGAAGAAGTGAAGGAGAAGGGCCGGTCAGATCGGCACGACAATGTCGTT…
GGCGTTATAGCGAATGATGTCGGCAATCGGCCGGCCAACGCTGATCAGGCCTTCCGGGTAATTGAACAGCTCCAGGTAGCGACGGTTCCAGGCCACCAGCCGCAACGACTGATCGACCACGCTGATGCCCTGGGTAATGTTTTCGATGGCGCCTTGCAGCAATGCGCGGTTGAATTGCAGGACTTCGGAGGCCTCATCGGCGATGCGCACCACGTCCTCAAGTTGCATGTCACGGCCTTCGATGGCCGCTTTGACCACGGCACGGGTTGACGAGGTGCCCAGTACGCCCGCCAGCAGGCGTTCGGTGTGCGCGATCCATTCGCCGTCAGCATTGAGACTTGGGTTGAAGCCTTTGCCCTGTCGGTAGGCGAAGCGAATAAAGCTCTGACGTGCCCGGTC…
>Psa5-MAFF212061_Contig_0000617
GGCCCGACTTCGTCGGGTTCCTTCGCCCTGTCACTGATCCGGGGGTCGCTGCAACGGGCCATCCTTGGCCCGGTGCAGCTTGCTCGGCGTCCTGCCTCGCATCCCCCGGATCAGCGCCAGAGCTCAGCCGTCACTTACGTCGCAATCCGCGCCGTCAGTGATATCGCGCTCGAAAAGCACATCTAAAGCCTGGGCATTATCGCGGAACGTCGTGGCCTTGTGGGCTCAGGCCAGACGGATTGCCAGCGCCTTGGCCTGAGTCGCCAGGTCGGTGACTGCGGTGCTTTCCCACCACATGCCACGCAACGGCGGGCCCATGGCGAACAGGTGTGCTGAGCGCTGGCCTTGCGCATCAAGCACCGCGCCGTCGTGGGCCGCTGCGATGCCCAGTGCCAGCGG…
>Psa5-MAFF212061_Contig_0000618
GCTGCTGGCGATGGGAGAGGTGCGCCTGTAATGCGGAAAAACGCCTTGGAAGGGTACTGTTTGAAGGAAACTCGATGAGTTAACAGCGCAAAAACGTCTGATTATCTGATCGGGCGAGTTTTTTTGAACCTCGATCCACGAGGGCGTCAAAAATCGATGCCTACTTCAGACCTTCCCTAACGAAGATACCGAACCCAAGTGGTTTCCATTGTGGGGATACCCCGGATTCTATCGTTTATACAATAACCACACCGGCGCGTTGATCGGCGAAAGTAAAATCTATGATCTTCAGTACACAAGCGGACCATTAACCTGGGGCTACCCATCAATACCAAAAGTGACAGCAGGAATAATTTATATCGGCCCAAATTTTCCTGAATGCATAGGCGACCAACCTAT…
>Psa5-MAFF212061_Contig_0000619
AAGGATGCCGAGTTAGCCGCACCGGACCATGGATGGTCCGTTGCGGCGACCCCCGGATCAGTGTCAGGGCGAAGGAACCCGACGAAGTCGGGCCGGAAACGGAGCGGGATTTTGGTTACTTTGATCCTTCAAAGTCACTCGCCGAGGGGCGAAAAGGTGCCTTGAGTCCTATGTAAATCCACCTGACAGTGCAGGACCCTATTGTGGCGCGGAGCTCCACACAGAGGACGCAGAGCGTCCAGAACGGCATGCCGACGCGGAGCATCGGCACGATAGTTAAACCTCAATCCAACTGACAAAGAAAAACCGCCGTGTGACGCGGAGCGTCACGAAATGTATTACCACGCGCAGTGCTCATCGTTATACATAAGTCTGTTTTTGATTCTGGCCGAAGGCCGT…
>Psa5-MAFF212061_Contig_0000620
TGTCGCCATCACATACGCCGAGGCGCCTGGAGGAACTGCGTGGCAGCATCGGTGTGCTCTTCATAACAAAACGCCCTAGGCCGGCGAGGCCCAGGGCGGTGAAGATGTCAAAAACCCGGTATCCGGTTAACCGCAAGGCTGCACCGCTTAAGTGAACAGCATTGCGCTCGAAGCGGGCCTTTTCAGTTCGACGAGCTGGCCAGCCTTACTTGGTGGCTGGAGCTGCTTCTGGCGCCTTGTTGGCGTTTTCAGCGGCGCGCTGCTGGGCGGCTTCCGCGTTTTTCTGGGCAGCTTCCTGGCTTTCCTTGGCCGCGTCATTCACTTTGTCCTGAGCCTTTTCCATCGACTCCTGGGACTGCTGAGCTGCCTTGTTGGCATCTTGTTGGGTGTTTTCGGACT…
>Psa5-MAFF212061_Contig_0000621
CAGGACGCCGAGCAAGCTGCACCGGGCCAAGGATGGCCCGTTGCAGCGACCCCCGGATCAGTGACAGGGCGAAGGAACCCGACGAAGTCGGGCCGGAAACGGAGCCGGGATTTTGCTTACTTTGATCCTTCAAAGTCAGTCGCCGAGGGGCGAAAAGGTGACTTGAGTCGAGCCCGAATCTCACTGACTCGCAGAACCAACATGTGGCGCGAAGCGCCACAAAGAGGACGCAGAGCGTCCAGAACGGCATGCGACGCGGAGCGTCGCACGATAGTTGATAATCAAAGCGCTTTTTTATCGCGACCCGACGAAGTCGGGCCGGAAACGGAGCGGGGACTTTGCCTACTTTGATCCCTCAAAGCAGGGCGCCGAGAGGCGAAAAGGTGACTTGAGCCGGGA…
>Psa5-MAFF212061_Contig_0000622
ATGAGAGCCTTAGCGCCCTGAAAAGGTCGTTTTGCTGCTATTTATCAAGCCAGGTACGCCTTCTCAAAGCTAATCAGGGCCTCCGTAGCTCAACCAGAAGCTCTTTGGCGCTAAATACCCGACAACCGACAATAAGCGCTGCGCGCCGACCACATTCTGTCGGGTTTTTACACACTCTGGGACGGCATGAGCCGCATCGAACTCAATGTGCAACTGGGCGTCAGCCTGCCAGATGCCGTCAGGGATTTTGCCGAATTGTACGAGCGCGACGAGTTTCACCTGTTTGCCCTGGGCCTGCGGGTCAACCATCGATATGGCGGCAACGCCAGCGAACTGATGGAGAACCTGATCAAGCTGATTCGTGACAGAGAGCAGGCCGGTCGCCAATTGCGCGCCATG…
>Psa5-MAFF212061_Contig_0000623
GGTGTGGCAGGGGTGCAGCCAGATGGCTGCCCCCTATGCCGATTGATGGGGCCAAAGTAGGCAAAACCCCTGGCTCCGTTTCCGGCCCGACTTCGTCGGGTTCCTTCGTCCTGTCACTGATCCGGGGGCCGCCGCAACGGGCCATCCTTGGCCCGGTGCGGCTTGCTCGGCGTCCTGCCTCGCATCCCCCGGATCAGCGACAGGACTCAGCCGTCACTTACGTCGCACTCTGCGTCGTCAGTGCCATCGCGGTAAAAGAGCTTTTTTCAACTATCGTGCGACGCTCCGCGTCGCATGCCGTTCTGGACGCTCTGCGTCCTCTTTGTGGCGCTCCGCGTCACACAGCGGTTCTGCAAGGTCAGTGATGTTTGTTTACGGCTCAAGGCACCTTTTCGCCCC…
AGCTTGCTTGGATTCATTAAACACTTGTTTATTACAAGCAGGACATATTATTGCCATGATTACTCTCCTTGTTGAGTAGTAATCATTTACAGTTTTCTAAGACGTCACCCATATTCTGACTAGTAAAACTTGATCATCGAACCAAATCGACAGCTGATCCGAATGATCAGTACATCAAAGAAACTTGAAAGAGACACTATCACAGACCTGCGAACAGGCTTTCTAGGGAAACTCTGAAAAAGGTTTCCTGATTTGGCAAAATACCCCAACACCTTTCACCGAGCCTCTCCGATGAAACAGATGTCCTTCGCCGACGCCGAATACGCCGGAAAACGTAAGCAGACCCGTCGCGAGCGCTTCCT
>Psa5-MAFF212061_Contig_0000624
CCTGAGGCGCTATGGTTTGGTGACTGCGCAGGATCTTGCCTCAGCGCAACGCTGAGCAATCCAACCGCCGGATGCGGAAAACCGCACGTCCGGTGGTGTGGGAGGGGTATAGGGCTTGTCCCTCTACCCCGACCCGATCTTCGTGCAATCTTACGCAGCCATCATCTTTTGCAACGCTTTCAGGCCGGTTTTTGCAGGCTTGGTCTCTTTCTTTTGAAGGACATTTCCGAGAGAATCCCCGACCGCTTGCGCCTCTCGATTTGTGCTTCTACTCTCCGCCCGTCGCTGCCCATCAGCGATCGGGTTTAGTCGCCCGGGTTTGAGTTAAGGCGTATCGCGTCGCTGTCATATGCAGGTTTTCTTCCTGCATTCTATGGCGGCTGTGCGTAAGGGCACCCT…
>Psa5-MAFF212061_Contig_0000625
ATTGGTGTCGCTGACGTAATCGTCGAGACTCTCTGGAAGCAAGGTACTTTGACCTCGGTGTTCGCCTTGGATGAAGCGTTTCATGGGCAACCCTTGCGATGAAATCCTGGGAAATCATAGCAAAGGTTTACCTTGAGTTTTTACACACTCTGGGCCAGTGATTGCTCGCGTAATACAGGGTAATAAAGGTTGCGATGGTGCCGAAACCGATGCCACCCAGCGCCAGACCCATGCCGTGCGGAAACACCCGCCCCAGTACGTGCATGAACGGCAGTCGTTCACCGTGCACGATCGGCGCGGCTTCCTTGTGCCAGGTCAGGTACAGGCCCAGTGCGCACAGCAACATGATGCTCACGCCCACTGTCCACAATCCAAGTGAGTCGACCATCCACACGCCCA…
GTTCCAGCAACGACGCTTTAATAAAAAAAACCGCCATGCTCAGGCGGTTTTTTTATGTCGACGCATTATGTCGGAGCGCTATGTTGGCGCAGTGTCTCGAAAAAAGGTGCTGTGTTGCGGGTGAGTTTTTAGTGATGCCGACGGTTAACCAAGAAAAGTACTACAACAAAAAAGGCCAGCTTTCGCTGGCCTTGGTCATTTGCGCTGAGTCTCAGGACTCTTCGGAAGCGAGTTCCGTGTCATGGGCGATCAGCGAAACGAGAGCATTCTGTTGACGATGTGAAAGCTGGCGAAAACGTTGCAGCAGCTCGCGTTCGTGCAAGGACAGCTCAGGACTATCCAGACGCAGGCTTGGCTCATCGCCAAGTGCACCTTCCTGAATCAGGCTTTGTTCGAGGC…
>Psa5-MAFF212061_Contig_0000626
TTCATCCACAAAGACATCTACAACGCGCACCGGATTGGTGTCGCTGACGTAATCGTCGAGACTCTCTGGAAGCAAGGTACTTTGACCTCGGTGTTCGCCTTGGATGAAGCGTTTCATGGGCAACCCTTGCGATGAAATCCTGGGAAATCATAGCAAAGGTTTACCTTGAGTTTTTACACACTCTGGTCCTTGAGTGGCTGGTCCGTCGCCTCGATACCGTGCAGCACCGCATCGGCCAGGGTTCTGCCGGACTTGAGGCTGCGCACGGTGTGATCGAGCAATTGCGGCAATTGCTGGATCATGCGGCGCACGCGCCTTTCATAGCGCCATGAAACAAATACCCGCACCACCAATGGGACGGCCAGCAGCATGCTGATCGCGCCGAGCCCGCCGCCCAGC…
>Psa5-MAFF212061_Contig_0000627
GCTCTGCGTCCTCTTTGTGGCGCTTCGTGTCACACAACGGTTTTGCGATGTCAGTGATGCTTGTTTACGACTCAAGTCACCTTTTCGCCTCTCGGCGCCCTACTTTGAGGGCCAAAGTAGGCAAAGTCCCCGCTCCGTTTCCGGCCCGATTTCGTCGGATTCCTTCGCCCTGTCACTTACGTCGCACTCTGCGTCGTCAGTGCCATCGCGGTCGAAAAACGCTTTCGTTTATGTGCATTGACTATGGGCAAGGCATGCCGTTGTGTTGCCGCATAGATATGATGCACTGCCTCATGGGATGCGTGCCAACATGAGTATTGGCACGTGGGGCAGTCCTACCCTGAGCGCGCAGCCGCGGCGCTCAGCTATCCAGGCCTGGGCGATGTATCAGACCAGGTC…
>Psa5-MAFF212061_Contig_0000628
TCAAGCACTCGAGCCATAGCGTCTGGCGGCAAGAATGACTTACGTCCGCGGCCAGGCTTATCGATCAAACCGTCTAGTCCCTGTTCTTGAAAACGCTTGCACCAAAGAGTGACTGAGCGAAGAGAGAATCCAACCAGGCGGGCTATTTCAACCCTTGAACAACCTTGAGCAGCTAACAGGATGACCCTCGCGCGGCGACCGTCACGCTGACTGATGGTGGCTGATCGTGTGCGACGGCTCAGCTCGGCGCTTTCCTCAGGACTCAGGACGATATCTTGGGCGCTCATTTCTTTGCCTCCAACGGTGTAATCAACGAGCAAGCATAGACGATTTTACAGAGCATTTATTTTTGAGACAGTACACTAGCAGCGCAAAAAATCGGGGGAGATCAAAGCCTCG…
GGTAGTCGGCGAAGCCTGTTGCAGAGGGATGGAAGCCTGATACACGGTGCCGTCCCAGCCTTCCATAGTGATCCACAGGTCTGAGTCGGGGCTGGTGGTTTCGGCAACCTGCATGAACGCGCTCATGCGGTAGCCGCCGCCGAAGAAAATCACCCCGGCGGTGCGCAGGCTGCGCGGTTTGCCGATGCGCAGGTAAGTGGCCTTGACCCGGTCGATGCAGGCGTTGCACAGCGCGGCGTTGAAGCTTTTCATGTGACCCGACGGGCCGGACAGGCGCGGGGCTTCGTTGCGGTCCTCTGCCAGGCGCAGGCTCCACGGGCCGACCTGAATCTCGCCGACGTCGCGTTGGCCGAGGCCCTTATCGCCGCGATCCAGCGCGTTGTCGGAGAAGTACTTAGG…
AGCCCGGCCGCGCCACGCAGCACTTCGACGCGGTCGTAGATTTCCATGTCCGGGGTCATCCAGCCGGTCACGCTGTAACCTTGACCGGCCACGCCATCAATGGTGTAGCTCTCGTCTTCCAGCGCGAAGCCCCGCGAGCTGAACACATGAGAGCCGAAATTGCGTTGCGAAAAGGTAATGCCTGGCGTTTGCGCCATCACCTCGTCCAGGCCGGTAAGGTTCTTGTCGTTCATCAACTGGCGGGTCACGACGGTGACTGACTGCGCGGTATCACGCAGCGACTGTGACGTCTTGTTGATGATCACGCCGGTGGCTGCATACGAACCGCTGCCTTCGGTGGTGATACCGAAATGGTCGCCTTTGATCGCCACCGGCCCCAGGTTCATGGGCTGCGCGGAG…
>Psa5-MAFF212061_Contig_0000629
GGCCATCGACAGGTTCAGCGGGGGGAGCAGCATCTTGAGTAATGCAGCTCTGCGTTCAGGCGAATAGTACGGCACGATCAGTCTCTTTCCGCCCCCGGTCATGCTTTTTTAGGAAAAACCGGAGAGGCGACAACTATCCTGACACCGGGGGCCTCCCTTTCGCCTCCATGAACTCAAAGAGCTTGCCCGCTGCGCGATCAGAGACTGCGACGTAGTAATGAAATGGCTCTCCGGGGGCGGACGCGATGCCAGGCTTGATGGTGGCGTAGAGGAAAAATTTACATATTTCGTGAATGACCATAGGCAGGCTGACGATCCCGCTGTAACGCTTGCACTGGATTACGCCGACAGGGGACGAATCCTCGAAGAGAATGACGTCTCGCCCCTGGTCTGCGCCGT…
>Psa5-MAFF212061_Contig_0000630
ATCAAGCGCTGAGTAATCCAGTGCCTGAGGCGCTATGGTTTGGTGACTGCGCAGGATCTTGCCTCAGCGCAACGCTGAGCAATCCAACCGCCGGATGCGGAAAACCGCACGTCCGGTGGTGTGGGAGGGGTATAGGGCTTGTCCCTCTACCCCGACCCGATCAGGGGCCATGTGTGCCCCGTAAATGTGGGAGTGACCGGGGCGGCGATCCGCATTGCTCACGAAGAGGCCGGTGCAGCCGCTTGATGTATCAGTGTCGGGCTCGGGTCAGTGACGCATAAAGCTCAGGTCTTCGATCAACGAAGTAATCGTTCACTGTCCTGGCCTGCGCCAGCAGTGCTTTGTCCAGCGTACCCACCAGCAAGCCTTCGTCCTGATCTGCCAGCAGCGGGCGGCTGC…
>Psa5-MAFF212061_Contig_0000631
CTGACGTAATCGTCGAGACTCTCTGGAAGCAAGGTACTTTGACCTCGGTGTTCGCCTTGGATGAAGCGTTTCATGGGCAACCCTTGCGATGAAATCCTGGGAAATCATAGCAAAGGTTTACCTTGAGTTTTTACACACTCTGGGCCCGGTGCAGCTAACTCGGCATCCTTGCCGAGTTCCCCCCGGATCAGCGCCAGGGCTCAGCCGTCACTTACGTCGCACTCTGCGTCGTCAGTGCCACCGTGATAAAAAAGCGCTTTGATTATCAACTATCGTGCGGCGCAGATCTGTGACGTGAAGCGTCACTCAGTGCATAAAGCACGGTGTGATTCCGGGCGGACCATTATGAACATCCCCCCGATTTTCAAAAAAAAGCAGACCAAAACGCACCACCCGAGA…
CCGGCCTAGCAGGTCTGCGCAAGCAAGATAGCATCAAAATGCAATCAAGCAGCGCCTCGTCCGACGATATCAGGCATTTTGCCGACGGCAGTTACAGGACCGTTCGCCACTCGCCGGATGCGCCTGGGTTGACTCGGGCGCGACCGCTTCATCGACCCCCAGCCACCAGGTCATTGCGCGACACGGGTATTGCAGATAGAACGGCTGGCCCATCATCGGCGTGGTGATCGACACATTCTGCTCCCAGGCCAGGGCCAGAATTCGGTCGAACGGTTCGTGCCAGGCGTGCATCGCCAGGTCGAAGGTGCCGTTATGAATCGGCAGCAGCCAGCGACCGCGCAGGTCCAGGTGGGCTTGCAGGGTCTGCTCTGGCTGCATATGCACCTGCGGCCATTCGAC…
>Psa5-MAFF212061_Contig_0000632
TGCGTGGCAGCATCGGTGTGCTCTTCATAACAAAACGCCCTAGGCCGGCGAGGCCCAGGGCGGTGAAGATGTCAAAAACCCGGTATCCGGTTAACCGCAAGGCTGCACCGCTTAAGTGAACAGCATTGCGCCTTGTGCGGGCTTTCTGCTTTCTGCTGTCCTGAAAAAATGACATCGCTATTCATGCTGGTGCAACAAGCAGCTACGGAGTGCGTTGATGTCTGTTCAGGTTGGCGCCTTGTCTCGCCAGAAAGCGCAGATATTATTCGGTTTTCGTCGCCATCAAGGCGTTCACTTCACCGTAGGTGTGTGCCTTGAGTACGTGGGTATCGAGCTGACCTCTGTCGAGAAAGCTGCGGACCAATGTACCCATGGCACCCTGTAGAAACTCGGCGATGC…
>Psa5-MAFF212061_Contig_0000633
CGCACCGGATTGGTGTCGCTGACGTAATCGTCGAGACTCTCTGGAAGCAAGGTACTTTGACCTCGGTGTTCGCCTTGGATGAAGCGTTTCATGGGCAACCCTTGCGATGAAATCCTGGGAAATCATAGCAAAGGTTTACCTTGAGTTTTTACACACTCTGGGTAGAGGACGGCCGGCGGGTCTGTTATGCACCGCATTCACACGAGATCTTTTCCGTCGGTGCAATTACCGCCGGGCAAAGCACCTATCTGCACGAAAAGACTGCACAGCGCGTCGCGGCGGGCACTGTGGTGCTGATGAACCCCGGCGATGTGCATGCCTGCAACCCGATCAACGACCAGCCGTGGTCGTACTTGATGCTTTATGTGGACAGCCACTGGCTGAGCGATATTCAGCGCG…
>Psa5-MAFF212061_Contig_0000634
CGACAGGTTCAGCGGGGGAGCAGCATCTTGAGTAATGCAGCTCTGCGTTCAGGCGAATAGTACGGCACGATCAGTCTCTTTCCGCCCCCGGTCATGCTTTTTTAGGAAAAACCGGAGAGGCGACAACTATCCTGACACCGGGGGGGATCCCCATCCTTAGGGACCGGGGTTTCACACATCGAGCCCCCTAATGTCTCAAAACCCCAATCGACTGCCACTGCTAATTGAAATTGGCCTTCTGGCTTCAAGAGCGATTACGCAAGAGCATATTGATCATCTGGTTCTACCTGATGAAGACAGCCAACATACGTCGGCCGACGCCCATTGGGAGGCGGTCATAGACAAGTTGGAAGATCTGGCCCAGATGGATCACATCGACAACTTTTATCCGAACAGCAG…
CTTCTTTCCGCGATGGACTGGCTG
>Psa5-MAFF212061_Contig_0000635
TGATCGGTTGGGTCTGCCTCGACTCTACTGACCTCAACCTCTCGAACCGCCCGGTGCGGACCCGCATGCCGGGTGGTGTGGCAGGGGTGCAGCCAGATGGCTGCCCCCTATGCCGATTGAAGGATCAAAGTAAGCAAAATCCCGGCTCCGTTTCCGGCCCGACTTCGTCGGGTTCCTTCGCCCTGTCACTTACGTCGCAATCGGCGTCATCAGTGCCATCGCGATAGAAAAGCGCTTTCGTTTATATGCAGTGATTACGAGCAAGGCATGACATTGTGCTGCAGCACAGATGGTCGCTTATCGCTCCTCCCATGGTTCTACTTGCGCATGAGAATCGCAGACAGAAAAATGCCAGGCACCCGGCCTGGCATTGATCGTCGCGCAGCTGCCGTCAGAACG…
AGTTCTCTCCACGCTTGTCGCTGGGCAAGATATTTGGCCAGAAGTTCGAGTTCGGTCCGATCAGCGATGTGTTGATCGCGGCCACTTACGAATTTGGTGAAGGCGATAACGAGTCGTACCTGATCGGTCCGGCATTCGACTTGAAGATTCCGGGGTTCGATTACTTCCAGCTGAACTTCTATCAGCGTCAGACCGAAGGCAATCGCCCGGGTGACGGTGTCTGGCAGATCACGCCGGTCTGGTCCTACACCATTCCTGCTGGCAAATCGGATGTATTGATCGACGGCTTCATCGACTGGGTGGTGGACAACGACAAGACCTCGCGTGGCACTTACCATTCCAACCTGCACTTCAACCCGCAGATCAAATATGACCTCGGCAAGGCGTTGAATTACCCTG…
>Psa5-MAFF212061_Contig_0000636
CGGTCGCGCCTTTGCTACGCGCTTCTTTCAGCTTGGCCTCACGGCGTCCACCTTGCGTTTCGCTACAGTTGTCGTCACTTAGTCTGGCCACTGCTTTCAAGTGGCTGGTTTCGGCCCATGCCGGGCACACTGGGAGCGAGCTTGCTCGCGAATGCAGACTGACTGATCAGTAGATTTTCGGCGTTTGCACCGGCCTCTGCGTGAGCAAGCTCACTCCCACACGCGGCGTGGAAGCGGACCGGGCGACGCTTCGCTTGTACGCGAAATGTCGGGGACCGGCAGCAAAACCTGCAACCTCGGTGCACCAGAAACAACCGAGGTCACCGATTCCGGGGCCGCTTCGCAGCCCATCGCAGCCGTCGTAACCTCCTGAAGCTCCCACGCCCTCCGGGCAGAAGC…
ATGACGAGTGCACGTTCGGTTAGCCGGACTCGCTCAACGTCTGTCTTCCCTAAACAGTCGCATTAATTGCCCTCAGCCGTCGCAGCTATTTCGAAAATCTAAAGCCGCCGATTGAGGCCTTCGCCAATCAGATGTCGCATTTATTTCAGAAACCGACACTGGTCGCAAATACCATGAGCTCAGTGGCACATAATCCGAGCCAGCGGCTACTGATAGTCGCAATTAATGCGAGCCAGCTGTTTTCGATTGCAAGCCGCTACACGTACCGTTTATCCGGATCAATTGCGCAACTGCGGTCGAACTCGTGTTGAACTCCGGCCAAACTCGACCTACTCCGAAATGGCCCCTTTCCAGCCTTTCCGGAGGGGGGTAAAAAGGTTCCACGATATGCGATTTGCG…
>Psa5-MAFF212061_Contig_0000637
CTGATCCATCTCAATCAGGAAGCGCTCGCGACGGGTCTGCTTACGTTTTCCGGCGTATTCGGCGTCGGCGAAGGACATCTGTTTCATCGGAGAGGCTCGGTGAAAGGTGTTGGGGTATTTTGCCAAATCAGGAAACCTTTTTCAGAGTTTCCCTAAGGTTATAACCGTTTATCGCGGATGACGGCCGCTTCGGCCGCTTCTGTCACACTTTGCAGGCGCCGGTCCGGGCCGAGCCAGCCCAGCACGGCGTCGGCTTCCATGGGCTTGGCAATCAGGTAACCTTGGCCTTCGTCACAACCCCACTGTTTGACCAGCCGACGAATTTCATCTGTCTCGATGCCTTCGGCCACCACGCAATAGCCAAGCTTCTTGGCCAGCCCGATCAGTGCCTTGACCAGA…
>Psa5-MAFF212061_Contig_0000638
GCTGACGTAATCGTCGAGACTCTCTGGAAGCAAGGTACTTTGACCTCGGTGTTCGCCTTGATGAAGCGTTTCATGGGCAACCCTTGCGATGAAATCCTGGGAAATCATAGCAAAGGTTTACCTTGAGTTTTTACACACTCTGGTCCAGCACCGGCTTGCCGGTGGTCAGCGTGACCTGCGGGGTGTTGATGAAGCCACAACCGTTGCAGCTGATGCCGTAGGGGTTGGCGACAATGACTCGCGCGGCCTGCCCCGCCACTTCCGTATAACCCTTGAGCTGGCTGGCGTTGGCCCCGACCACTTCGTTGAGAATGGTGGTAGCGGCCGTGCCACGCAGGTTGGAGTTGCCAACGATGATCCCGCCCAGTTGAGTGTTCTGGGTCTGGTTCGTGGAGTTGT…
>Psa5-MAFF212061_Contig_0000639
CAAAACGCCCTAGGCCGGCGAGGCCCAGGGCGGTGAAGATGTCAAAAACCCGGTATCCGGTTAACCGCAAGGCTGCACCGCTTAAGTGAACAGCATTGCGCTTTCTCAAGCGGGGTTTTTTATGGCCCAAAAAAAACCATTACCCATGAAAAAGCAGCCCGTGGGGGCTGCTTCGTTCATTGCACGTGCTATTTAGTGAGAAACCGCACCGCTGGCACCCAGCCCTGTCTGCGACCGTACGAACTGCGGGTAGAACAAGGCGCGTTCGCCCTCTGCCGCTTTCGACTTGTCGGTGATGGAGAAGAACCAGATACCCACGAATGCGATGGCGATGGAGAACAGCGCCGGGTATTCGTAAGGAAGATGGCTTTAGGGTTGTGCAGGATCTGCACCCAGATG…
>Psa5-MAFF212061_Contig_0000640
GCCTTTGCTACGCGCTTCTTTCAGCTTGGCCTCACGGCGTCCACCTTGCGTTTCGCTACAGTTGTCGTCACTTAGTCTGGCCACTGCTTTCAAGTGGCTGGTTTCGGCCCATGCCGGGCACACTGGGAGCGGACTTGTCCGCGAAAAGGCTGGCATAATCGCCGAAAATGCATCGTATGAAATACCGTCTTCGTGAGCAAGCTCACTCCCACAGACATTTCTGGCCAGCTGGATACTGCAGTTTCAGCCCCGATTTTTGGGCTCTTCAAAACATGTGTATCACGATGAGCGCTGTCCGGCCTCAATGCCGCCAGAACGCCGGCACACACAACACCAGCACGGTAATAATCTCCAGACGGCCGAGCAGCATACCGCCGGACAGAATCCACTTGGCAGCAT…
>Psa5-MAFF212061_Contig_0000641
ATCCGGCTTTGGGGTAGAGGTACACTTTTTCGACTTTTGCGTCGGGTCGCATCATGAGGTGCTGGCTCCTGAAAAGAATTGGAGCACAGCATCAAGCTTCAATTACCGGCTGGGAATGTGGGGTTCATGAGGCGCTTACGTTTGATGACTGCACGCCGAACCTGAGCATGCTGCAGTGGCCGGGGTTGTCGGTGAGCATGTTGCACTGGCACGGCGAGCCGTGGATACAGATGCGGGATATGCCGAGGGTGTTGGCGCATCCGCAGATGCAGGGTGATGCGCGGCCGCATCGCTTGGCGAGGTCGTGGTGGCGGGCGGTGTTGCCTGTTTCTCGGTTGGGTTAAATGTCGCGTGATGGTCGTGACGCGGGTGACGACCATCGTGTTTTTGCTGGATCAG…
CCTGCACCGCAGTTCTATCATCGCCGCTCATCAACAAGAGAACCGCCATGCTTATCCCCTACGATCAACTGGAACCTGACACCCTCACCCGCCTGATCGAGGACTTTGTCACCCGCGAGGGCACTGACAACGGCGACGAAACGCCCCTGCAAACCCGTGTATTGCGCGTCAGGCATGCGCTGACCAAAGGTCAGGCGGTGATCTTTTTCGACCTCGAGAGCCAGCAATGCCAGTTGATGCTCAAGCACGATGTGCCCAAGGAGTTTTTTGACTGAGGTTATGGCTGCGTCTGCGCGGCCTGTTGCGAAAGTTTGTTGGCGATTCGCTTGTACACCTCGGCCCGGTGAACCTTGATGTCCTTGGGCGCACTGATGCCCAGTCGGACCTGATTGCCGTTCA…
>Psa5-MAFF212061_Contig_0000642
CGATTTGTGTACCTCGGCTCGCGGTTTACGCTCCACGCTTCCTCCCCACAGTCGGTCGCCCTTCTGCAGTTGCGCTTCGCTTCATTCACTGTGGCCAGCTTAAGAGAGGACTTTCACCTCTAGGATGGCGCCCATGCTGGGCGCACAAGCAACTGAGGCCTTCAGCCCACGTCAGCCTTTCGCCAGGCCGACGCTGCGAGTTCCAGCCCGTCGATGATCAGCTTCAGGCCGAACCTGAACTCATCCTCCAACGAAATACCGGGCAGATGGCGTCCGGCGGTGGCAATGGCCGGGTATTCGCTCGCATCAAGCGCGGCGAAAAACTCGACCAGTTCCTCACCTTCCGCAGCCTCGCTTGAGGCGTTTGAATGCTGTTGTATGGCGAACCCCAGTACATAG…
GCTCCTCGCCTTGCAGCTTGGTGCGGTGCATCATGCGCCCGCATTCAGGGTCGTACGCCTCTGCACGGTGCATGGTGCCGGTGTTGTCCCATATCACCAGATCGCCCACCTGCCACGCATGGCTGTAACTGAACGCCTCTGCCGTGGCCCACTCGCGCAAGCCCACCAGAATCTGCGCGCTCTGCGCCAGGCTGGCACCGACAACATGCTGCGCCGTACACCCCAGAATCAGAGATTTGCGGCCGGAGCGGTGCTTCCACACCAGCGGCAGCTCCTTTTCGCCGATAGCCTGCATCGCCTTGAGCATGGCAAGACCGGGTTCCGGATTGTAATAGAGTAACGATGCCCATGGCGCGTGAATAACGCGTAAAGTTTCGTAACGTTGTTGATCAGCGCTCG…
>Psa5-MAFF212061_Contig_0000643
TACCTCGGCTCGCGGTTTACGCTCCACGCTTCCTCCCCACAGTCGGTCGCCCTTCTGCAGTTGCGCTTCGCTTCATTCACTGTGGCCAGCTTAAGAGAGGACTTTCACCTCTAGGATGGCGCCCATGCTGGGCGCACAAGTAGGTCGCCGAGGGGCGAAAAGGTGACTTGAGCCGTAAACAAACAGCACTGACCTCACAGAACCGCTGTGTGACGCGGAGCGTCGCACGATATGTGCATGACGCTGGGCGCTCTGCGTTGGCACCGGCGTTACATCACGCCAAGCGGACCAAACCCCACAATCGCCTTGGTCTCCAGATACTCCTCAAACCCATGCACGCCATATTCACGGCCATTACCCGAACGCTTATAGCCGCCGAACGGCGCCATCGGGTTCCAG…
>Psa5-MAFF212061_Contig_0000644
GGTCGTTTTTGCTGCTATTTATCAAGCCAGGTACGCCTTCTCAAGCTAATCAGGGCCTCCGTAGCTCAACCAGAAGCTCTTTGGCGCTAAATACCCGACAACCGACAATAAGCGCTGCGCACCGACCACATTCTGTCGGGTTTTTACACACTCTGGGCCAAGGATGGCCCGTTGCAGCGACCCCCGGATCAGTGTCAGGGCGAAGGGACCCGACGAAGTCGGGCCGGAAACGGAGCCGGGACTTGCCTACTTTGGTCCCTCAAAGTAGGGCGCCGTAAGGGCGCAAAGGTGACCTTAGCTGGAGACAGAAACTACTGACATCGCAGAACCGCTGTGCAACGAAGAGCGTCACAAACTGCTTCAGAGCGCCGGCACGATAGTTAAAATCCCCTATGCAGC…
>Psa5-MAFF212061_Contig_0000645
CCGTGTTGCGGATGGATTCGGCGCTCGAGGATGTAGGCGATGACGCCAGCGGTGTTAGGCCCGGTCTGTTCTGCCCAGCGGATCAACCGCTGTGGAGTCCATTCGGCGTGCTCGCGGTGGCTCTTGGGCATGTGCTCGGTTTGGGTGGTGTGCCGGCCTTTGTGCTGCGAGCGAAGGTGGCTGGCCACGCGCTGGTTGGCGTGGAAGCACTCGACGGTCTGGGCGGTGAGTCGTACTTCGAGTTGGTGCCTCACCAACTGGTACGGCACCGAGTAAAAGTGGCCATCGACCTCAACGTGATAGTCGATATGGACTCGTACTTTTTTCCATTCGGCGTAGACGTACGGATGCTCCGGTAGCGCTTGCAGCGCAGGTTGGTCGATGGCTTTCGAAGGCTGA…
>Psa5-MAFF212061_Contig_0000646
TATTTTTGAGACGGTACACTAGGATGGCGCCCATGCTGGGCGCACAAGTAGGTCGCCGAGGGGCGAAAAGGTGCCTTGAGCCGTGAACACATCCAACTGATATCGCAAAACCGTTGTGTGACGCGAAGCGCCACAAAGAGACGCAGAGCGTCCAGAACTGCATGCCGACGCAGAGCATCGGCACGATAATCAGTAAGATTTGTGTATCACATGAGTGCGAGCAAGCTGCACCGGGCCAAGGATGGCCCTTTGCAGCGGCCCCCGGATCAGTGTCAGGGCGAAGGAACCCGACGACGTCGGGCCGGAAACGGAGCCAGGGGATTTGCCTACTTTGGCCCCATCAAAGTAGGTCGCCGAGGTGCGAAAAGGTGCCTTGAGCCGGAAACAAGCATCACTGAC…
>Psa5-MAFF212061_Contig_0000647
GCGCCTGGAGGAACTGCGTGGCAGCATCGGTGTGCTCTTCATAACAAAACGCCCTAGGCCGGCGAGGCCCAGGGCGGTGAAGATGTCAAAAACCCGGTATCCGGTTAACCGCAAGGCTGCACCGCTTAAGTGAACAGCATTGCCCCGAGTCGGGGGCTTTTTCGTTTGCGCGCATCAGTTCAGTCCATGCGCTCGGGGTAGGTCATCACCAGAAACGCCAGGGCTTCGCTATCGGCGGGGTTTCGGTAGCGGTGGGGCGGGTCGGCGTAGAACAGAATCGAGTCGCCGGTGGACAACAGGTAGCGTTCTTCATTGACGCTGACTTCGAGCACACCTTGGGCGACCACGAGGTTTTCCTGCACGCCGGGGCCATGCCCGTTGGAGATTTCTTCTCCTAAT…
>Psa5-MAFF212061_Contig_0000648
ACGGCTGATCCATCTCAATCAGGAAGCGCTCGCGACGGGTCTGCTTACGTTTTCCGGCGTATTCGGCGTCGGCGAAGGACATCTGTTTCATCGGAGAGGCTCGGTGAAAGGTGTTGGGGTATTTTGCCAAATCAGGAAACCTTTTTCAGAGTTTCCCTAAGTCTGGCTGTTCCAGTGCCCGAGCGAGACGCATAAAAAATCCGATGCCAGTAAAGGCATCGGATTTATTTTTGCGGCTCAAGGTCAAGCGAGAACGCTTGACTGATCGGCATCAACCCTGAGGTCTCTTCATGTGAGAAGCGAATGGCGACGATCAGAGCCCCAGCTCACTCAGGCCAGGATGGTCGTCCGGTCGACGCCCCAGTGGCCAATGGTATTTGCGCTCGGACTCGGCGATCG…
>Psa5-MAFF212061_Contig_0000649
ATAGCTGAAAAAGCGCTTTTCTACCGCGATGGCACTGACGACGCAGAGTGCGACGCAAGTGACGGCTGAGCCCTGACACTGATCCGGGGGATGCGAGGCAGGACGCCGAGCAAGCCGCACCGTGCCATGGATGGTCCGTTGCGGCGACCGCCGGATCAGTGTCAGGGCGAAGGAACCCGACGAAGTCGGGCCGGAAACGGAGCTGGGATTTTGCTTACTTTGATCCTTCAAAGTCAGTCGCCGAGGGGCGAAAAGGTGCGTTGAGTCAAAAAACATATCTAACTGAACTCGCGACCCCCCTATGTGACGCGCAGCGCCACACAGAGGACGCAGAGCGTCCAGAACGGCATGCGACGCGGAGCGTCGCAGGATAGTTGCAATCTTCAGCACGCTCTGAGT…
>Psa5-MAFF212061_Contig_0000650
ATGTCAGTGATGTGTGTCTCCGGCTCAGGTCACCTTTTCGCCCTTACGGCGCCCTACTTTGAGGGACCAAAGTAGGCAAAGTCCCCGCTCCGTTTCCGGCCCGACTTCGTCAGGTTCCTTCACCCTGACACTGTATTGCAGCATAGATGTGACGCGGAGCGACCTGAATACCAACGTGTTGGCACGATAGTCAAAATTCAACTCAATCACGCATCAAGCAGCCACCTCATACAGCTTCGGCGCTAGCGCCTCGCCGCTTTCCAGGCTTTTGCGCAGGATGTCGGCCTGCAACGCAGCGGCATTCATGGCGGCTTCCTTGATGTGACCGTAACCGCGGATCTTTTCCGGCAGGCGGGCCAGGCTCAGCGCCGTATGGCGGTTCTGCGTCTGGAGGTGCTG…
>Psa5-MAFF212061_Contig_0000651
CGGAAACCGCACGTCCGGTGGTGTGGGAGGGGTATAGGGCTTGTCCCTCTACCCCGACCCGATCGGCTCTGCGTCCTCTTTTTGCCACGCAGAGCGTCGCGAACCGCATTCCGATGTTGGAGCGTGCGGAACGATAATCTCATCTATCGTGCGGCGCTCCGCGTCGCATGCCGTTCCGGACGCTCTGCGTCCTCTTTTTGCCACGCAGAGCGCCCCGAACTGCATTCCACACGCCAGATACGGTGGATTCAGCACGCGCTTACACGTTAGGTTTAGTCGCATCCATGCACTGGTCAAACCGGCCAGTTGCCGAAAAACCTGAATTCTGGAACCGCTGTGAGTCGCTTTGAAACTGCTGGAAACGTCGAAATAAAACCCGCTTCATGGTGGGCCGTCGGC…
>Psa5-MAFF212061_Contig_0000652
TATACCTAGCGCGACGGTAGTTTCAGCTCGATTCGCGAATTGGAAAGCTCAATCACCACATTTCTGGCACTGCGAAATGCCCAGCCGACTCGCTACGTTTGGAACGCTAAGGGAGAAGATATTTTGAACAAAATCCAGCGAGCCCGCGTGGCAATGAGCACGCAGGCATGAGAGAAGTTAATTTTGAGACGGTACACTAGAGTCCTCAGATATTTCCAATATTTAAAATCAGATTTTACTTTTTCGCTATAAGGGCTCTAAGCGTTTCTATGCTTGGCGCGGCTTGGTATGAAATGCATATATTCATATGCTTATTGGTTATTTATAACTTGCTGATTAGTCCATTAGGCTCTGTAGCACTGTGCTTACAGTGGGGTATACCTCGCATCACTTCGGCGT…
>Psa5-MAFF212061_Contig_0000653
GATGTCGTTTCGAAAGTCCACCGGCTTGGGGTAGAGGTACACTTTTTCGACTTTTGCGTCGGGTCGCCTCATGAGGTGCTGGCTCCTGAAAAGAATTGGGAGCACAGCATCAAGCTTCAATTACCGGCTGGGAATGTGGGGTTCATGAGGCGCTTACATAAAAACGAACTCTATGGGATTAGCAGCAATTGCATTGCCAACTTGGTTTGATAGTATTTCAGACCTACTACCGCAAGTTGGGAGAGGTGTCGGCTTAGGCTTTGGTGCCGGGGTGTCATGCTTACTTTACTCACCCACGTTAGGAAACGGTGAGTGTCCCCCGGGTGGTTGTTATTATAATGAGTCTACAGGATCAGAACCTGACCCTTCTTTCTGGAAATGATCCAGACAGGGGCGACC…
>Psa5-MAFF212061_Contig_0000654
GGATAACCGCTCCACGACGACCTCTCTGCTTCGATAAAAGAGGTCGATGGTAGTGAATTAAACCTGCGTTGCCGCCTGCCTTATGGGTGGCCGGATAGCCGTGGAATGGGTGGCCGGATCATCGTGGAATCAGTGGCCGGATGTTCATGGAATGGGTGGCCGGATGACCGTGGAATCCGCACCAAGGCTGGGATTGCAGGCGGATTCTGACCGTAACGTGGTCTTCCCCGACCTGCGCCAGCAGATCATCAAGCTTGAAGAACGCCTTCACGGAAAAAGGGCAGGTCGGCTCAAGAAAGACTTCGAACAGGCGAGGCCCGTGGCCCCACGAAAGTGCGTCTGAATACATGGTCATGTTTCTCCCGTTGACGAGGGTGTGGAATGCGCAGGCGGATTGAC…
>Psa5-MAFF212061_Contig_0000655
ATCTCTGGAAGCAAGGTACTTTGACCTCGGTGTTCGCCTTGGATGAAGCGTTTCATGGGCAACCCTTGCGATGAAATCCTGGGAAATCATAGCAAAGGTTTACCTTGAGTTTTTACACACTCTGGGCCCGGACGCCGATGCAGCCGCCTACGCTCAGGCGTATCAGGAGCTGGGGCTGGACAAACCGTTGATCACTCAGTTCGTGATGTACCTCAGCGACCTGCTGCACGGCGACCTGGGCAAAGCCCTGCTCACCGGGCACCCGGTGATCGACGACATCGTGCGGGTGTTCCCGGCGACCCTGGAACTGGCCACGCTGGCGATTCTGTTCGGCGTGCTCATCGGCCTGCCGCTGGGCGTTTACGCCGCCACGCATCAAGGCCGTAGCGGCGACCACAT…
>Psa5-MAFF212061_Contig_0000656
CCGTCACGCTGACTGATGGTGGCTGATCGTGTGCGACGGCTCAGCTCGGCGCTTTCCTCAGGACTCAGGACGACTATCTTGGGCGCTCATTTCTTTGCCTCCAACGGTGTAATCAACGAGCAAGCATAGACGATTTTACAGAGCGTTTATTTTTGAGACGGTACACTAGCAAATCTGTGGCGTATCAGTAATCGGAATTTTAGTTAGTAATGTTACCGCTCTAAAAAGATTGCTCTGACACAGTGCATTTTTCATGACCAGACAGGTAGCGCTGCATGCCTACTTGTCAGACTCGTATAACAGCTTGCCCAACAGGGAGTTTGTCCACGATGTAGCCAAGGCTGCCTTGAAGGCCGGTGGTATCGTCGAAGGCACGAAGATAGAACTGAATGTGTTCAG…
>Psa5-MAFF212061_Contig_0000657
ATCTCAATCAGGAAGCGCTCGCGACGGGTCTGCTTACGTTTTCCGGCGTATTCGGCGTCGGCGAAGGACATCTGTTTCATCGGAGAGGCTCGGTGAAAGGTGTTGGGGTATTTTGCCAAATCAGGAAACCTTTTTCAGAGTTTCCCTAAAGAGATTGCCCATATGGCTGGCAAGAAGACTTGGCTCGTCACCGGTGCTGGCTTGGCACCAATATCGCCAAATCGGCGCTCGCCGCTGGACATGCTGTAGTTCAACTCGTCGGTCTCGCGACGCGTCTCTCTGCGCGTTGTTGGTCATGACCGCTGTCCAGACCTAGTCATCAACCATTGGAGCTTTTCCTATGAGCAAGCCACCTATCGAACAGGTCGAATCTGAAGACGCTGCGGGCGGGGAACGCCG…
>Psa5-MAFF212061_Contig_0000658
ACGCACGTGCATCGCTGACGCGCCCGCGCTGTTAGTTGCCGATTTCGGGAATCAGTTCCCGCAGGGGCAGGAAATTCATGATCTTAAGTATCTTTGGCGCAACATGCGCTGCGTTGGGTGATGACGCTGCATTCCAACACATTTGGCAATCAGTTCGTAGCTTGCATCCAAGGGCTGCCACTGTCGATGCTTGAGCCTGCGACCGATAGCCGGGCCGATCGTCTGATGCTGTGCTTACTTTCTGAAACACTTGTGGGAGTTAAGCTACAGACGACGCCTTGTGTCCAGACGTCCTGTCTGGATTTGCTTAAGTGGGGTCTTCCCCTTAAAACCTACACCCTAGCCATCGCCGCCAACGCAACCGACGTCGCCGCCGTCCGCGTCTCCACCCCCAACTTC…
>Psa5-MAFF212061_Contig_0000659
AGCCTTATACGTGGCTGCGCCACGTACTTGAGCGTTTACCGCATGCTGCATCGGTAGAAGATTACGAAGCGTTGTTGCCGTGGAATTGCTCACCAGAGATGCCTCGCTAAACCCCATCCTCATTTTTTGCTAGGTGGGGTTTGTGGCGCGGATACACTGTAGTTCACATAAATCCTGTGCGCTTCGATGTCAGCCCCCAGGAGCACTTTCTCGAAGGCCCTGCCTCTGTGATGATGAACAGCCTGCTGCGCGAGGCGTTTGGCGATAAAGCTGCCGGGTAGTTAATGGTGATTCACATCATTTCTACTTTGGATTGGCCCTCTGGGCACGGCTGTCGTAAACCAATCCCCGACTACGCTAGGTTTGGCCCTGGGGGCACCTATCCTCAAGCCTTCGGCT…
>Psa5-MAFF212061_Contig_0000660
CACCTTGGCCGAGTTCGAGCGGGCATCTGATCCGAGAGCGCACCATGGCGGGTCTCGCCTCCGCGAGAGCGCGCGGTCGCAAGGGCGGACGAAAATTCGCGCTCACCAAAGCTCAGGTGCGTCTCGCGCAAGCCGCCATGGCCCAGCGCGATACTTCAGTTTCCGATCTCTGCAAGGAACTCGGCATCGAGCGCGTCACTCTCTACCGATATGTCGGTCCCAAAGGCGAGCTCAGAGACCATGGAAAGCATGTTCTCGGACTTACGTAGTGGACTTGCCTCGGTTTCGTTCCGGTCTTTTTGAGAGCATTATTTGTTATCAAGGAGACCATATATGTCATTAAAGCATAGTGATGAATTTAAGCGTGATGCAGTTCGCATAGCACTCACTAGTGGCTTA…
GCCGAGGCGCTGGGCACCGTCATACGCAAGGACGGCTATTTCGAGTGCGGCAGCAACAATATCGTCACCTGGTGCGTTGGCCACCTGCTTGAACTGGCCCCGCCCGAGGTTCACAACCCTGCCTATAAAAACTGGGTTCAGGCCGATTTGCCCCTGAGATTGCGCCCGGCCAAGTACCAACCCATTGCCCGTACTCGCGACCAGCTCAAAGTGGTCCAGCAGCTGATCGGTCGCGCCTCGGAAATCGTTCACGCCGGTGACCCGGACGACGAAGGCCAGTTGCTGGTCGACGAGGTCCTGGTGCATTTCGGCAACACCGCGCCGGTCAAACGCATCCTGATCAATGACATGAACGCCAATGCCGCCCGCAAAGCATTGGACGGCCTGCGCGACAACAGC…
>Psa5-MAFF212061_Contig_0000661
TCGACGGGTCTGCTTACGTTTTCCGGCGTATTCGGCGTCGGCGAAGGACATCTGTTTCATCGGAGAGGCTCGGTGAAAGGTGTTGGGGTATTTTGCCAAATCAGGAAACCTTTTTCAGAGTTTCCCTAACGTGCATGTCGTGCTCAATACCTATGACCTGTTCGGCCCGAACTCACCCACGGTGCTGTTCGCCACCGAGAAATTCCGTAACGAGAATCCGAAGACTTACAAGGCGTTCATTGAAGCGCTGAGCGAAGCCGAAGCCTTCGTCAGCAAGGACATTGGTGCCGCAGCCGATACCTACCTGCGCGTCACCAAAGCGAAGATCGACCGCGCCGAGCTGCTCAGGATCATTGACCAGCCGGAGTTTCAGTTCACCATCACGCCGAAGAACACCTA…
>Psa5-MAFF212061_Contig_0000662
GCTGACAGTGGTTTCGCGCTTGCCGCGCCGCTTGACCGGTGCAACGACCTCTTCGTCGGCGTCGCCGACGGGAAGCATCGGCTCGCTTTCGGGCTCGTTGAACAGTGCCAGCTGCGGCGTGTTGGTTCGACCGTCTGTTCGGACTTGCGACCAAAGATACGGTCACGCAACAGCTTGATCTGTTCTTTGAGATCGACGATATGACCCTTATCAGCCGTGCGCTCAATCATTAACTGCGCGAGCAGTTGCTTGAGCAATACGGGGTCATCAGGAAGATCTTCGGGCATGGAAATCATGCCCTGGATTATACCCGTCAGGCGACAAATCGTGGAGTCAAAACCTTGTGCGGACGGTTACGCCAGAGATCAAATCCATCCAGTAACCAGTTCAGTTCCTGGA…
>Psa5-MAFF212061_Contig_0000663
TTTGATGCACAGGTACAACTGGATTCGACCGCACCAATTTAATGGTGGGCTGCCACCGGCTCAGGTCGAGGAAAAACTTAACGTCGTGTCCGGGATCAGTTGACCACTACAGAGCTTGTTCGAAGCGCGATGCGACCGCCCGGTAATGCTTCAGCCGGGCGAAGGCGTTTTCAACCAAATGCCGGTTGCGATAAAGCCCTCTATCTCAAGATAATCTTCTATGAATGGCGAAGAGGCGGCCAACGTTGAGTTGGCGTGAGTGAGCTGAGCGACAGACGCCACCAGCTCACCTGTCTAATCAAATATCAAGCGGTGGTAGGGATTTCACGATATTCATGGTTTCAAGGCTAACTGTGACCACACGTAGGAAAAGCTCCAACGGATATTGGGGGTTTTTCA…
CAGTTTTCATGTGCGGTGACTCCCGAACTCATTTTTGCTCCCAGTTCCTGAAGCTGCGGAACGTATTTGGCGTCTGCCGCCAGGGCCAGTTGCTGGCCGGCAATGATGTTGGCCTGGCGTTGGTCGTTTTTGAGTCCCAACTGCAGCCAGTTGCCCAGGCTCTGCACGCGCACCAATTCACGCATCAGGTTGTCTCCGCTCAGGGCCTGAAGGTCGGTTTCATAGGCGGTATTGGCATAGCGCCTGCCCACCTCGAAAGCCTCGAACTCGCGCTCGCTCATCACCCCGGTGCGTTGTGCTTGCTGGCTGCCCGTTGAAGCGAAGTACTCCGCCGCTGACGGATTCTGTAGCGCCTCTTGCAATGCCTCCTGTGTGGCCGGATTGGCCTGACTGGCGGCG…
NNNNNNNNNNNNNNNNNNCTTCCTCTTCCATCGTGTCAAAAGCACGTACCCATGTCCAGCGGCTCCCCCCTCAGTGCCTATAAGGGTCAAATCTAGCGCCACTCCGCGGCTATGGTGGGAGCCAGATTGTGGGTCGCGCACATAGTCTTTATTGGGTAGTGCGCTCCACAATATTTGCTGGGCATAGGGCGGCCGATAAGCGTCATAGATGCGCAGGATGAAACCGGCCTGACGGGCGAGCGACTTGCTTGATCAAACTTTTGCCTGCATCACGGTGTAACCGGCAATGCGCTCTCCGATAGATCGCTCTGCCCGTCAGGTTGGCAGCACCAGCGTATATCAGGTCGATTTGGACCTGATAATGTTGGGCATCAATCTCTACAAGGGGACTGTTGTTCA…
>Psa5-MAFF212061_Contig_0000664
TTGCCTACTTTGGTCCCTCCTAGTAGGCGCCGTAAGGGCGAAAAGGTGACCTGAGCCGGAGACACACATCACTGACATCGCAGAACCTTTGTGTGATGCGGAGCGTCACGAACTGCACTTCCACGAGTAGCGTTTGAGCGATAATTGATAATTAAAGCTAAGGTAGCAGTGATCAGTAGATCTCAGAGGCTGCCCCTGCTTCGTGGTGAGCAAGGCGTATCGCCGCCCGGGTCACAAACAAACGGCGAGCCTGCCGATGAGCGTTACTTCGGCCTGAACAGGTGAGCATGCCCGGCCCGGTACAGCGATGACTCGCTGAACGTGTCGGCGGCCAGTACGCGGCCGACGAGGATCAGTGCGGTGCGGCGAAAGCCTTTGGTCCGCACTTTGTCCTCTATG…
>Psa5-MAFF212061_Contig_0000665
ACCTTAGCGCCAAGGACCTTTACACGCGCAAAGCCAAGTTCAGTCAGAACGTGCATTACCTGGACAAGCAGACCGACAAGACCCTGTTTGTGGACACGGGCAAAACAATCTCTATGCGTCGCACGGGGATTACCGAATCCGGTGTGTCGGTGGCCCTCCAGCTGGCCCGGGAGCGGTTCGGCAGCACACTGACGATCACCGGCACTGCCGAATTCAAAAAGCTGGTGATCGAGGCCGTGGCCAAGAATGGCCTGGACGTGCATTTCACCGACAAGGCCATGAATCAAAGCCTGGCGGCTCGCTGTGCAGAGCTGGACATTGAGCGTGGTGGCCAGAGCATTGGTCCTGCACCGATCTGCCTCGGCACGTTGACGATTCCACACGGGACGTCAGGGACCA…
>Psa5-MAFF212061_Contig_0000666
CCGGCCCAGGCTGGCGAGCATTTCCTGGGTCTTGGCCGTGCCCATGCCGACCCCGTCCTTGGTGTCATTGGTGATGACAAAAAGATAAAGGGGTTCCTTGCGACCTGCCTTGAAGTATTTCCCTGCCAGGGTCTTGATGTGGTCAGCCAGAGGCGGCCAGCGGAAGTACTGGTTCTCGATGTAGATGAACTGGGTGACGTTATTGGCAGCTACCATGTAACCGCTCTGGATATCCCGAACGGGTGCTTCATAGTCGCCCACATCATCCTTGTGCTTGCGGTTGGTTTTGGGCTGACCCACCTGAGCCTGGGTGCGCAACAGTTGCATCATCAACCGGGTGCCGCTCTGGAACTGGAGGCGCTTGGATGACGGATCGCAATCACGGCAGGCGAGCAGGTC…
>Psa5-MAFF212061_Contig_0000667
CGTCACGCTGACTGATGGTGGCTGATCGTGTGCGACGGCTCAGCTCGGCGCTTTCCTCAGGACTCAGGACGATATCTTGGGCGCTCATTTCTTCGCCTCCAACGGTGTAATCAACAAGCAAGCATAGACGATTTTACAGAGAATTTATTTTTGAGACAGCACTCTAGCACCAACATCGAAATCAGAAAGCTCAATCCAATCTTTAAATATCGAATCAAGAGATTCGCCTGGAATGCCCTCAATCTGCATATAAGTGTCAAACGCCATAGTACAACCTCCTATCTAAAACTGAGAAAAATCTATATTAACTTAGTTTTTTACTTTTGAAAACCACTTATTAATCGCGCCAGACTCGCAAGCATTCACTCATAAATTGCAAGACTACATTAGCATCCTCGC…
>Psa5-MAFF212061_Contig_0000668
AGAGGTTCAGCTACCCGGCAGTTTCATGTGGACGCTGTATCGCAGGATTCTCGCAGCGATGAAATTCCTCAGACGTCGCTGCTCGACAAGACTCCGCTGACCTGGCGCTTGATGCGCTTGCTTCCCGCATTGATCAATCAGCCCACTTCGAGCCACTGCAGCGCTTTCTGACCGACGACACCGACCTGCGCAAGCGCTATCAATTGTCTGAACGCTTGTCTGATCTGTTCGACCAATATCAGGTTTACCGCGCTGACTGGCTGGAAGACTGGGCCGCTGGCCTGCATCAATTGCGCGACGGACGAGGTCAGCCCCGGCCGCTGTCATTTGCCAATTGCTGGCAGGCCGAGTTATGGCGCGCACTGCTGGATGATGTCGGAGCCGAGGGCATGGCTCAGA…
>Psa5-MAFF212061_Contig_0000669
GATGAACATGGTTGAGCGCTTCTTTCGTGACATCACGGTATACCTGCGCGACGGTAGTTTCAGCTCGATTCGCGAATTGGAAAGCTCAATCACCACATTTCTGGCACTGCGAAATGCCCAGCCGACTCGCTACGTTTGGAACGCTAAGGGAGAAGATATTTTGAACAAAATCCAGCGAGCCCGCGTGGCAATGAGCACGCAGGCATGAGAGAAGTTAATTTTGAGACGGTACACTAGGCGTAGCAGCTGAAATTAAAAAAATGTTCGATTTTAATTGAGAGGTGTTGTTTGTGGGTAATATTTGTGGTACTTCCGGCTCCCATTATGTATATAGTCCGCCAGTAAGCCCTCGACATGTATCGGGTTCGTCCACACCGGTGCACAGTGTAGGCGGTCAAG…
>Psa5-MAFF212061_Contig_0000670
GAGGGTGATGACCCAGTTCGCGACAGAGGCGGTTTCGCGGATTTTTCGACCAGGCTTCAGGTACAGCAAAGCAGAAGTCTTGCTGATGGATATCTGCCAGCCAGGCGAATTCACTGACGATCTGTTCACCATCAATCAGCCGGCGAGTTCAGATCGACTGATGGCTACTTTGGACATGATCAACGGCAAGTGGGGACGCGGGACGCTGCGTACAGGATCAGTACCAGTCGTTCCGGATTGGGGGATGCGCCGTGAGCTGATGAGCCAGAGCTACACGACGCGACTTGATCAGCTGTGGGTTGTAAAGGCTAACTGATCAAGTGCCAGGATCCCCAGGTCAGACAAGGAAAACCCTCGGCTACCCTGAAATTCCAGAGGTTTAATTGCTAGCTTAATCTC…
>Psa5-MAFF212061_Contig_0000671
TGCTTGCCGCCATTATTGCTGGCGATGGCCACCACCTGGCTCCGGGGTCAGGCCATGGGCCTGGCACAGCACCGGCAACAGCGCCTGCACCGTCTCCAGCGCCTGCTTGCCACCAATATTGCTGGCGATGGCCACCACCTGCTCCGGGGTCAGGTTCAGGGGGGCACCCGTCAGTGCATTGCGCCATGCATGCACTGCCTCCACTGCGGTCACGCCGCCACGTTTTGCAATCTTGAGAAGTTGGCCTGTGTCCAACTGTAACGGTGGACCTCTCAACTCTCCCGCCACCGTGAGCAAGGCCTCCAGGGCGCGTGCGCCGGACCACTGTTTGCCGACGCCAACGATCGCTTCGTGTGTCGCCTCTGGCAACGCTGCGATCATGTCCTGATACTTGACAGC…
>Psa5-MAFF212061_Contig_0000672
TGTAGCCCCGCACCATCGTCTTGGGCACCCAGTGCTCCGTGTTCACATCAAACTTCATGATCCCGTAGCCCTGCAAAACGCTTGCAGCGCCATCGAGACTCTCGGAAGTACCGGAGGCCGCCACGGGCAGCCCCCAGCACTCGCTCATTCATTCCGGCCCGCACTAGGATCAGAAGGCCCTTGTCACCGGGTTCCACTCGGGCGGCGGAAACCGACCCAGCGGCGATGAGTTCCTTCAAAACCTTCGGCGCGACCACACTAGCAGTTGTCGTCAGCATCATTTATACCCTGTTCCGCGCCCAACCGCAACAATATCAGAATTCGTTGCACCTCCCGCTGCATGGCGTTGGTGTCGTCGCTTGTATGGACTATAGTCGATACTGGAAATCATTATATATA…
>Psa5-MAFF212061_Contig_0000673
CAGCGTCGGACAATCAGTCCCAGGATAGGCGTTTGCACCCGGCCAACGCTCAACACGCCCTGATAGCCCTTGGCTTGGGCTGCGATGGTATACGCACGTGACATACTCAGGCCGTACAACAAATCACCGGCAGTACGGGCATAGGTCTTCTGATAGATGCCAAAAAAGTCGCTATTGTCTTTCAGATTGGCTAAGGACTTTTTGACCGCATTAGGGGTGTTGTCACTGATTAATACCCGTTTTACCGTTTTGGTGTACCCCGCAAAAAGAATCAGCTCGTCTACCAGCAGTTGCCCTTCATCGTCGGGGTCGCCGCCATGCACAATTTCATCCGCCTCCTTGATTAGATTAATGACGTTGCGCGTGTGATCTGCTTTGTCGGGGATGACTTCATATTGC…
>Psa5-MAFF212061_Contig_0000674
TAAGGAAGGTCTGAAGTAGGCATCGATTTTTGACGCCCTCGTGGCTCGAGGTTCAAAAAAACTCGCCCGATCAGATAATCAGACGTTTTTGCGCTGTTAACTCATCGAGTTTCCTTCAAACAGTACCCTTCCAAGGCGTTTTTCCGCATTACAGGCGCACCTCTCCCATCGCCAGCAGCCGTTTCCGCACCATCCACAGGTTCGACAAGGCAAACAGAGTAGCCTGTTGCGCGGTGTTTTTAGCCAGCCCGCGAAACCGGACTTTCGTATAACCAAACTGGCGCTTGATCACGCGAAACGGATGTTCAACCTTCGCCCGCAACTGGGCTTTCGTGAACTCGATTTTGCGATAGACCCGTGCGATCAAACTTTTCTCGCCATGCTTTTTATAGCGGCTTG…
>Psa5-MAFF212061_Contig_0000675
CATCGATTGCATCAATGGTCGTTCCCCAAACTTCCTCTCGGAACGCATCTTCTTTTCTGCGAAATTTCCAGCCCAATGCATGGCCCGCTGCAAGCACTCCACAGAGTCCATCGCCCTGAGGGGCTCCTCTCCGGTGAGAAATTTCGTTGCGTGATCTAAGTAGGCACGGGCAGCGATTGCTCCCATTTCTCCCATTTCCCGGCCTTTTAAGCCAACCAGCGGCCCTGCAACGCAGGCCACATCAGCCAACCGCGCTTTAAGCCAAGGATTTTTTGCTGACCTTGCCATAGCTTGAAGAAACTGCACATCCAGTTGGCTAAGGTGCTGTGGTGCCGGCGAGCAGCGATTATCGCGCTGCCACATAGGTTTAAATGGCTCAGTCACGTTGCCAACGAAGTG…
>Psa5-MAFF212061_Contig_0000676
TAACATAACACCGAGCAACAATGGCTCCGCAGCTTCTTGAAAAAGCTTGATAGGAGTTCGGCTGGAGCAGCCGCAAAGGTTCTATAATCCAGCTCTTACCATTTAAAAGCAATCCAGAATAGCCAACATTTCTATATCCAGCACCATCTCGCTCATGCAAAAATTATATTTATCACAAATACCATTCACATCAGCAATAAATACCCCCATTGAATTCTAAAATAAACTCATCTTTGAAGACACCCATCAACTCCCATGGCCGATCGCTTCGACCCGACAAATTCTTCATTTATTTTCCTTTTAACGCATTATTATCATCAATAATCTTTGAAACTTTCGTCCGAAAATCTTGCTGCGCCTCTTCCAAGTACATCTTGTACTTTTCACTAACCGGCTTTC…
>Psa5-MAFF212061_Contig_0000677
CAGCCACCTTCGCTCGCAGCACAAAGGCCGGCACACCACCCAAACCGAGCACATGCCCAAGAGCCACCGCGAGCACGCCGAATGGACACCGCAACGGCTGATCCGCTGGGCAGAGCAGACCGGGCCCAACACCGCTGGCGTCATCACCTACATCCTCGAACGCCGAATCCATCCGCAACACGGCTTCCGCGCCTGCCTGGGCATCCTGCGCCTGAGCAAACAGCACGGCGAAGCGCGGCTGGAGGCCGCGTGCCAGCGTGCGCTCGCACTGGGCGCATGCAGCTACAAAAGCCTCGAATCGATCCTGCGCCAAGGGCTGGAAAAGCTACCGCTGTCCCAGCAAAACCTGCCGCTGCTGCCCGACGAGCACATCAACCTGCGCGGCCCTGGCTACTACCA…
>Psa5-MAFF212061_Contig_0000678
TGACCTGGACCACCTCACGGCGATGGCTGCCAGATAGTCAATGAGGTGGAAGAGCGTCTGTTTCCTTCACCTCAAGCAGCTACGGGCCAGACAGCTCCGTCTAGGAGCAAAGTCATCGAGGGCACGCTTATCGATCATGGGGAAGCACCGTATCAGCACAATGACGACAACCAGATGAGCTACTTCGTGACGCTCAAGCCCGAGGGCGGTAAGCCCCGCACGGTGTGGGGCGTAGGGCTGGAAGAGGCCATGAGCGACGCAGATCTGAAGCAAGGCGACCAGGTACGTTTGCGAGACCTGGGCACCCAGCCTGTCGTGGTGCAGGTCATCGAAGAGGACGGCACTGTCACGGACAAAACGGTCAACCGCCGCGAATGGTCAGCGCAGCCGGTCGCGCCT…
>Psa5-MAFF212061_Contig_0000679
CCCTTGAAGCAAGTTATCAACCCGTTGCCAAATGTGTTGGAATGCAGCGTCATCACCCAACGCAGCGCATGTTGCGCCAAAGATACTTAAGATCATGAATTTCCTGCCCCTGCGGGAACTGATTCCCGAAATCGGCAACTAACAGCGCGGGCGCGTCAGCGATGCACGTGCGTTTTCGCAATAAATAGGATAGGCATCGGACGCCGTGTTCTTTCAGCGTGTTGCATGAAGCGGCAGGTTGACAGGCCCGACGTACGGTTTTGCGTATGTAAAGGAGTTACACCATGGATCTGACCTTCGGCACCGCCCTCAGCCAGAGTGGCCGCCTGCTGCAACTCACCACACCGCTGGGCGAGCATCAGCTTCAGGCCCTGCGTGTGCACGGGGTCGAGCGCATCG…
>Psa5-MAFF212061_Contig_0000680
AAGCTTGCTGCCAATGCGCGCTCCACACCTGTTTACTTGTAGGATTTGCGGGTCTCACATCGCCAAGCACAGAAACTGCCCCTAAAGAATCGTCTGACCTGACTTGGGGCTGATATCGATAGAAAAAAGATTCCGAATGCTGTTGCAGCGAGCAAGGATGATATCATGAAGGAATTTGTTGATTTTTTAACATATTGATCCTATTTAATTAATTTATTAAATGATGGATTACGACATGGTGAAGTGAGAAATTACAACCCGAATTGCCAGTATCAGTGATTCTACACTGGAACCGTTGAAAGTTCTGTCATACCAGCTCTAGCCTCATAAGCTCCCTCGTCAAGCAGACACTCCAAAAGTGGCCCTTCTGGCGTGTTGGTTGCGGTACTCGGTGGGCGT…
>Psa5-MAFF212061_Contig_0000681
GGTGACGTACTGGTGGTCTGGAAGCTCGACCGGCTTGGCCGCTCTCTGTCGCACTTGCTCGCCATCGTGACCTCACTCAAGGACAAGCAGGTGGCGTTCCGCTCGCTGACCGAGGGAATGGATACCAGCACGGCGTCCGGCGAGTTGCTATTCCATGTGTTCGGCGCACTCGCGCAGTACGAGCGCGCCCTGATCCAAGAGCGCGTCGTCGCGGGCCTAGCCGCTGCCCGGCGGCGTGGCCGCATCGGTGGGCGACCGTTGGCCATCGTCGGCGAAAAGCTGGAGGCCATCATTGCTGCGCTGAACGGCGGGATGTCGAAAGCGGCCGTGTGCCGCAACTTCGGCGTCAAACGCACCACCTTGATCGAAACGCTGGAGCGAGTGGGTTGGCGTGGAACG…
>Psa5-MAFF212061_Contig_0000682
TGATCGATATCTCGCGCAATGTCTATGGCTTCGACCCAGGGACCCTGGCCTTGCCGGCATTGGATTCTGATTCGGAAGAGAAGGGCTTCAAGCTGGATTGGAACATCAGCGACAAGCATCGCTGGTTTCGTTCCGCTAGGCAAGTCCGAGCAGAGCACGGCCAATCTCAACGTTTCGGCAACAACCAGCTGGCGTTGAACTCGTACCATTATGTGCGCGACTTCGAACTTGAGACCTACACCGGTCAGTTGTTCAGCGACTGGACCGATACCTTCTCGACCGAAGCCAAGGTGTCGTATCGCGATTACTCGGCAGTTTCGTACTGCGGCATCGCAGTTGCCGGCTATCGCTGTGCGTTTCGGCAACAACACCTTAAACCTCGGTACTGAGGCCAATACC…
>Psa5-MAFF212061_Contig_0000683
TACATTTGTTTGCGGGTTTAAATCATGTGGGCCCTATCGCCCATCGGTTTGATTTCCATCCTCAGAGACATTAGCAACGCGCACTCAAAAAGCAACCTAGCGAATAAGACCCACTCAAATGATGAGAGGAATCAATGGCACGTTTAGCTGAAAGCTCAGTTGTTATAGCATTTCGGGACTGGCAGTGGATAAATCGACGCGCAAAAGCAGCAAAGCCGGATATAATGATTTCGCTTGAAGGAAATCCAGAAACATATCTAGGAGACTTAGAAGTCGCCTTCGATGAAAAATTCTTCTTATTCGAAGTAAAGTCGACCTCATCCACCATCAAAGAGGAGTGGAACAAAACCGTTGATAAAAAACCAAAACCAAAAACGCTATTTAAAACAATTTGCCAAA…
>Psa5-MAFF212061_Contig_0000684
CAGGGTCGCTGGGATTTGGGTAGGGGCTTGGCTGCCAGCAGTTATTGGGCGTGCCGTAGTCATACGTCCACGTGAGTCCCTGTGCGGGCAACCCGGGGCCAGAGATCCGACGACTGGTGACGGCCATGACGTAGAACTGGTAGGGGATGTCCGAGTAGGCCTCCTGGATCCGGCACACCCTGGGCACCCACGACCGTCCCATGAGCATCGAGTTGACCGTGTAATCGCTGCGAGCGCCGTGGCGCCGTGATGCTTCCGACCACGTTGGTGCGTGACCACGGGCGGATGTTGTCGCAGCCTGGTGGCTGGCCGTAAGTCACACGTGCACGGGACAAAGCGAGCAAATCGAAGGTCCAGCTGCTGCCGTCAGGCAACGTCACCGTGTCCAGGGTGTCGCTG…
>Psa5-MAFF212061_Contig_0000685
GCAGATCGGAGAACTTCTGGTTGGGACTGGGCCATGGGGCACTCCGCAGGAATGGGGGTTTTTGGGCAGTAAAAAGCCGATGGCCCCGTTATGGGGCCATCGGCGAGGTGTTGCAAGTAGCGTTAGGAAAGCGGTTATCCGCCAGCGAGGCCGAGGCCTGGCGAGGCGGCCAACGGACTCAGTCTCCGGACGCAGCCTTGGCCGGCGCCGGTTGCGCCTGGTAGATCAGATACGGCTCGGATTTGTGCTCGATCACCGACTCGTCCACCACCACCTTGCTGACGTTTTCCTGCGACGGCAGCTCGTACATCGTGTCCAGCAGCACCGATTCGACGATGGTGCGCAGGCCACGCGCGCCGGTCTTGCGCTTGAGCGCCTTCTTGGCGATCGCAGACAGGG…
>Psa5-MAFF212061_Contig_0000686
GGTAATCCCCCCGCTTTTAGCGGTCGCCAGAAGTGGAGCTAAGCGGCCATCGCCAACTTCATGGCTGGCGTGATGCCGCCGAGCGCCATATTCGGGCGCTCGTGGTTGTACGTCCATAGCCAGCGGGTGGCTTTGTCCTGCACCTGGTCGATGGTGTCGAACAGGGTGCGGGCGAGCCAGGCGTAGCGGATGGTGCGGTTGTAGCGTTCAACGTAGGCGTTCTGCTGTGGCTTGCCCGGCTGGATGTGCTCGACCCGGATGCCAAGCCGCTGTGCCCAGGACAGCAACGCGCCACTGATGTATTCAGGGCCGTTGTCGCAGCGGATCACGGCGGGCTTGCCGCGCCACTCGATGATCTGCTCCAGCGATCGGATCACCCGGGCTGACGGCAGCGACAGA…
>Psa5-MAFF212061_Contig_0000687
GTGAGCGGGTGTTTCGACCGGACCTGGCCAAGGTTCCCATAGTGGTTCTTAGCTCAAATGATGGTTGTGTCATTGCCCGCAGCTACGATGCAAAACCGTATGTGAAAATGGGTGCGCCTTATTTTCAGATCAAGGACTTACTGCGTCAGCACGGCATCCAGGCGTTCAGTAGTAATTTTGGGCTCTATGGCGACCTGAGTCAGCGCGTGATGGCCATCATAGAATCCATGGTACCTGCCGTTGAGGTTTACAGCATTGATGAGGCGTTCGCAGACCTGACCGGTATGCCTGGCAATTTGACCGAGTTAGGAAGATCGATTCGATCCAAGGTCTACCGCTGTACCGGCATTCCCGTGGGTGTGGGGATTGCACCGACTAAGACACTGGCCAAGCTGGCCA…
