# Supplementary material for: Genome analysis of the kiwifruit canker pathogen Pseudomonas syringae pv. actinidiae biovar 5
Source: Sci Rep. 2016 Feb 19;6:21399. doi: 10.1038/srep21399 (PMC4759546; doi:10.1038/srep21399)
Supplement: Supplemental Table 1 [file srep21399-s3.xls]

## Sheet: Sheet1
Genome analysis of the kiwifruit canker pathogen Pseudomonas syringae pv. actinidiae biovar 5
Takashi Fujikawa and Hiroyuki Sawada
Supplementary Table 1. ANI value between Psa biovars
	Biovars	Psa3-Italy	Psa3-China	Psa1-Japan	Psa1-Japan	Psa3-NZ	Psa3-Italy	Psa3-NZ	Psa3-NZ	PsafL1-NZ	PsafL3-NZ	PsafL1-NZ	Psa3-NZ	Psa1-Japan	Psa2-korea	Psa2-korea	Psa2-korea	PsafL1-NZ	PsafL1-NZ	Psa3-NZ	PsafL1-NZ	PsafL1-NZ	PsafL1-NZ	Psa3-NZ	Psa1-Japan	Psa1-Japan	Psa1-Japan	Psa3-Chile	Psa3-Chile	Psa1-Japan	Psa1-Japan	Psa3-Italy	Psa1-Japan	Psa1-Japan	Psa1-Italy	Psa3-China	Psa3-NZ	Psa3-NZ			Psa5-Japan	Psa5-Japan
Biovars		CFBP7286	CH2010-6	ICMP9853	ICMP9855	ICMP18708	ICMP18744	ICMP18800	ICMP18801	ICMP18804	ICMP18807	ICMP18883	ICMP18886	ICMP19068	ICMP19071	ICMP19072	ICMP19073	ICMP19094	ICMP19095	ICMP19097	ICMP19098	ICMP19099	ICMP19100	ICMP19101	ICMP19102	ICMP19103	ICMP19104	ICMP19439	ICMP19455	KW41	PA459	CRAFRU8.43	M302091	ICMP9617	NCPPB3871	Shaanxi_M7	TP1	TP6-1	PSS	PST	MAFF212056	MAFF212061
Psa3-Italy	CFBP7286	100	99.97	99.65	99.64	99.97	99.99	99.97	99.96	98.47	98.4	98.39	99.95	99.64	99.47	99.47	99.47	98.41	98.45	99.97	98.38	98.46	98.47	99.97	99.63	99.62	99.63	99.98	99.98	99.65	99.58	99.99	99.63	99.64	99.65	99.96	99.97	99.96	88.19	96.04	99.48	99.37
Psa3-China	CH2010-6	99.97	100	99.63	99.63	99.99	99.97	99.99	100	98.47	98.47	98.43	99.99	99.61	99.47	99.48	99.48	98.37	98.45	100	98.43	98.45	98.47	100	99.62	99.61	99.61	99.97	99.97	99.62	99.57	99.96	99.62	99.64	99.61	100	100	99.99	88.4	96.02	99.44	99.33
Psa1-Japan	ICMP9853	99.65	99.63	100	99.98	99.62	99.64	99.63	99.63	98.46	98.46	98.41	99.64	99.98	99.55	99.54	99.55	98.41	98.44	99.62	98.42	98.45	98.46	99.63	99.98	99.97	99.98	99.66	99.65	100	99.99	99.65	99.97	100	100	99.61	99.63	99.62	88.18	96	99.54	99.46
Psa1-Japan	ICMP9855	99.64	99.63	99.98	100	99.61	99.63	99.62	99.63	98.46	98.47	98.4	99.61	99.97	99.55	99.55	99.55	98.4	98.43	99.61	98.42	98.46	98.45	99.61	99.97	99.96	99.97	99.65	99.65	99.99	99.98	99.64	99.95	99.99	99.98	99.61	99.62	99.62	88.24	95.99	99.52	99.46
Psa3-NZ	ICMP18708	99.97	99.99	99.62	99.61	100	99.96	100	100	98.44	98.46	98.43	99.99	99.6	99.46	99.46	99.48	98.39	98.44	100	98.44	98.43	98.48	100	99.61	99.6	99.61	99.96	99.97	99.62	99.58	99.96	99.62	99.63	99.61	100	100	100	88.43	96.02	99.44	99.33
Psa3-Italy	ICMP18744	99.99	99.97	99.64	99.63	99.96	100	99.96	99.97	98.46	98.46	98.38	99.95	99.62	99.45	99.47	99.46	98.42	98.44	99.96	98.4	98.46	98.47	99.96	99.63	99.61	99.63	99.98	99.98	99.64	99.57	99.99	99.64	99.65	99.64	99.96	99.96	99.98	88.2	96.02	99.45	99.38
Psa3-NZ	ICMP18800	99.97	99.99	99.63	99.62	100	99.96	100	100	98.46	98.46	98.43	99.99	99.6	99.45	99.48	99.48	98.39	98.45	100	98.44	98.45	98.47	100	99.6	99.59	99.62	99.96	99.97	99.63	99.56	99.96	99.63	99.63	99.62	100	100	100	88.36	96.02	99.43	99.34
Psa3-NZ	ICMP18801	99.96	100	99.63	99.63	100	99.97	100	100	98.47	98.47	98.44	99.99	99.62	99.48	99.47	99.49	98.39	98.47	99.99	98.44	98.47	98.48	99.99	99.62	99.61	99.62	99.97	99.96	99.64	99.58	99.97	99.62	99.63	99.63	100	100	100	88.36	96.06	99.43	99.35
PsafL1-NZ	ICMP18804	98.47	98.47	98.46	98.46	98.44	98.46	98.46	98.47	100	99.13	99.97	99.97	98.48	98.45	98.45	98.45	99.97	99.97	98.47	99.97	99.97	99.99	98.5	98.45	98.44	98.45	98.45	98.45	98.47	98.46	98.47	98.47	98.46	98.46	98.47	98.48	98.45	88.16	96.03	98.43	98.15
PsafL3-NZ	ICMP18807	98.4	98.47	98.46	98.47	98.46	98.46	98.46	98.47	99.13	100	99.11	98.47	98.46	98.46	98.45	98.47	99.1	99.1	98.48	99.12	99.13	99.13	98.49	98.46	98.46	98.47	98.44	98.45	98.48	98.48	98.48	98.48	98.49	98.48	98.46	98.46	98.45	88.15	96.02	98.43	98.19
PsafL1-NZ	ICMP18883	98.39	98.43	98.41	98.4	98.43	98.38	98.43	98.44	99.97	99.11	100	98.46	98.4	98.4	98.39	98.39	99.86	99.95	98.45	99.96	99.96	99.97	98.46	98.41	98.41	98.4	98.38	98.38	98.44	98.41	98.4	98.43	98.42	98.43	98.43	98.43	98.44	88.4	96.04	98.33	98.05
Psa3-NZ	ICMP18886	99.95	99.99	99.64	99.61	99.99	99.95	99.99	99.99	99.97	98.47	98.46	100	99.59	99.47	99.48	99.49	98.39	98.47	99.99	98.47	98.5	98.5	99.99	99.61	99.61	99.61	99.96	99.96	99.61	99.57	99.95	99.63	99.64	99.61	99.99	99.99	99.99	88.68	96.07	99.44	99.31
Psa1-Japan	ICMP19068	99.64	99.61	99.98	99.97	99.6	99.62	99.6	99.62	98.48	98.46	98.4	99.59	100	99.53	99.55	99.55	98.4	98.44	99.61	98.41	98.43	98.46	99.6	99.96	99.96	99.97	99.63	99.64	99.99	99.97	99.63	99.95	99.98	99.98	99.6	99.61	99.63	88.2	96	99.52	99.43
Psa2-korea	ICMP19071	99.47	99.47	99.55	99.55	99.46	99.45	99.45	99.48	98.45	98.46	98.4	99.47	99.53	100	99.97	99.88	98.42	98.42	99.47	98.41	98.43	98.46	99.47	99.53	99.53	99.54	99.45	99.45	99.56	99.53	99.46	99.55	99.55	99.56	99.46	99.45	99.46	88.12	95.96	99.49	99.41
Psa2-korea	ICMP19072	99.47	99.48	99.54	99.55	99.46	99.47	99.48	99.47	98.45	98.45	98.39	99.48	99.55	99.97	100	99.89	98.4	98.42	99.49	98.39	98.44	98.44	99.49	99.54	99.53	99.54	99.46	99.47	99.55	99.56	99.47	99.55	99.56	99.57	99.47	99.46	99.47	88.14	95.99	99.48	99.42
Psa2-korea	ICMP19073	99.47	99.48	99.55	99.55	99.48	99.46	99.48	99.49	98.45	98.47	98.39	99.49	99.55	99.88	99.89	100	98.39	98.44	99.48	98.4	98.44	98.46	99.48	99.54	99.54	99.55	99.47	99.47	99.56	99.54	99.46	99.57	99.57	99.56	99.5	99.47	99.47	88.18	96.03	99.47	99.36
PsafL1-NZ	ICMP19094	98.41	98.37	98.41	98.4	98.39	98.42	98.39	98.39	99.97	99.1	99.86	98.39	98.4	98.42	98.4	98.39	100	99.96	98.39	99.87	99.96	99.97	98.39	98.41	98.42	98.4	98.41	98.41	98.43	98.37	98.41	98.44	98.42	98.41	98.37	98.39	98.39	88.14	96.02	98.39	98.11
PsafL1-NZ	ICMP19095	98.45	98.45	98.44	98.43	98.44	98.44	98.45	98.47	99.97	99.1	99.95	98.47	98.44	98.42	98.42	98.44	99.96	100	98.44	99.95	99.96	99.97	98.48	98.45	98.45	98.45	98.43	98.44	98.45	98.46	98.45	98.46	98.45	98.45	98.44	98.43	98.45	88.2	96.05	98.43	98.18
Psa3-NZ	ICMP19097	99.97	100	99.62	99.61	100	99.96	100	99.99	98.47	98.48	98.45	99.99	99.61	99.47	99.49	99.48	98.39	98.44	100	98.45	98.46	98.47	99.99	99.61	99.6	99.62	99.96	99.97	99.63	99.59	99.96	99.61	99.63	99.63	100	100	100	88.41	96.02	99.46	99.35
PsafL1-NZ	ICMP19098	98.38	98.43	98.42	98.42	98.44	98.4	98.44	98.44	99.97	99.12	99.96	98.47	98.41	98.41	98.39	98.4	99.87	99.95	98.45	100	99.96	99.97	98.46	98.42	98.4	98.41	98.37	98.38	98.45	98.39	98.4	98.42	98.43	98.43	98.43	98.45	98.43	88.37	96.04	98.33	98.04
PsafL1-NZ	ICMP19099	98.46	98.45	98.45	98.46	98.43	98.46	98.45	98.47	99.97	99.13	99.96	98.5	98.43	98.43	98.44	98.44	99.96	99.96	98.46	99.96	100	99.98	98.49	98.46	98.44	98.45	98.44	98.45	98.45	98.47	98.47	98.48	98.45	98.46	98.44	98.45	98.45	88.2	96.07	98.42	98.17
PsafL1-NZ	ICMP19100	98.47	98.47	98.46	98.45	98.48	98.47	98.47	98.48	99.99	99.13	99.97	98.5	98.46	98.46	98.44	98.46	99.97	99.97	98.47	99.97	99.98	100	98.49	98.45	98.46	98.46	98.47	98.47	98.48	98.47	98.47	98.48	98.47	98.48	98.48	98.47	98.47	88.2	96.06	98.45	98.19
Psa3-NZ	ICMP19101	99.97	100	99.63	99.61	100	99.96	100	99.99	98.5	98.49	98.46	99.99	99.6	99.47	99.49	99.48	98.39	98.48	99.99	98.46	98.49	98.49	100	99.61	99.61	99.61	99.96	99.96	99.61	99.58	99.96	99.63	99.63	99.62	100	100	100	88.7	96.09	99.44	99.33
Psa1-Japan	ICMP19102	99.63	99.62	99.98	99.97	99.61	99.63	99.6	99.62	98.45	98.46	98.41	99.61	99.96	99.53	99.54	99.54	98.41	98.45	99.61	98.42	98.46	98.45	99.61	100	99.97	99.97	99.63	99.63	99.99	99.97	99.63	99.97	99.98	99.98	99.59	99.62	99.6	88.23	96.01	99.52	99.45
Psa1-Japan	ICMP19103	99.62	99.61	99.97	99.96	99.6	99.61	99.59	99.61	98.44	98.46	98.41	99.61	99.96	99.53	99.53	99.54	98.42	98.45	99.6	98.4	98.44	98.46	99.61	99.97	100	99.96	99.62	99.62	99.98	99.95	99.63	99.96	99.98	99.97	99.58	99.6	99.59	88.19	96	99.51	99.43
Psa1-Japan	ICMP19104	99.63	99.61	99.98	99.97	99.61	99.63	99.62	99.62	98.45	98.47	98.4	99.61	99.97	99.54	99.54	99.55	98.4	98.45	99.62	98.41	98.45	98.46	99.61	99.97	99.96	100	99.63	99.63	99.99	99.98	99.64	99.95	99.98	99.98	99.61	99.62	99.61	88.18	95.97	99.52	99.45
Psa3-Chile	ICMP19439	99.98	99.97	99.66	99.65	99.96	99.98	99.96	99.97	98.45	98.44	98.38	99.96	99.63	99.45	99.46	99.47	98.41	98.43	99.96	98.37	98.44	98.47	99.96	99.63	99.62	99.63	100	100	99.65	99.57	99.98	99.66	99.65	99.66	99.96	99.96	99.97	88.18	96	99.47	99.39
Psa3-Chile	ICMP19455	99.98	99.97	99.65	99.65	99.97	99.98	99.97	99.96	98.45	98.45	98.38	99.96	99.64	99.45	99.47	99.47	98.41	98.44	99.97	98.38	98.45	98.47	99.96	99.63	99.62	99.63	100	100	99.66	99.58	99.98	99.64	99.65	99.66	99.97	99.97	99.96	88.19	96.02	99.47	99.37
Psa1-Japan	KW41	99.65	99.62	100	99.99	99.62	99.64	99.63	99.64	98.47	98.48	98.44	99.61	99.99	99.56	99.55	99.56	98.43	98.45	99.63	98.45	98.45	98.48	99.61	99.99	99.98	99.99	99.65	99.66	100	99.99	99.65	99.97	100	100	99.62	99.63	99.63	88.22	95.98	99.55	99.47
Psa1-Japan	PA459	99.58	99.57	99.99	99.98	99.58	99.57	99.56	99.58	98.46	98.48	98.41	99.57	99.97	99.53	99.56	99.54	98.37	98.46	99.59	98.39	98.47	98.47	99.58	99.97	99.95	99.98	99.57	99.58	99.99	100	99.57	99.98	99.99	99.99	99.56	99.57	99.56	88.3	96	99.47	99.4
Psa3-Italy	CRAFRU8.43	99.99	99.96	99.65	99.64	99.96	99.99	99.96	99.97	98.47	98.48	98.4	99.95	99.63	99.46	99.47	99.46	98.41	98.45	99.96	98.4	98.47	98.47	99.96	99.63	99.63	99.64	99.98	99.98	99.65	99.57	100	99.65	99.65	99.65	99.95	99.96	99.97	88.2	96.03	99.46	99.38
Psa1-Japan	M302091	99.63	99.62	99.97	99.95	99.62	99.64	99.63	99.62	98.47	98.48	98.43	99.63	99.95	99.55	99.55	99.57	98.44	98.46	99.61	98.42	98.48	98.48	99.63	99.97	99.96	99.95	99.66	99.64	99.97	99.98	99.65	100	99.96	99.97	99.6	99.62	99.62	88.13	96	99.54	99.47
Psa1-Japan	ICMP9617	99.64	99.64	100	99.99	99.63	99.65	99.63	99.63	98.46	98.49	98.42	99.64	99.98	99.55	99.56	99.57	98.42	98.45	99.63	98.43	98.45	98.47	99.63	99.98	99.98	99.98	99.65	99.65	100	99.99	99.65	99.96	100	100	99.62	99.63	99.61	88.24	96	99.59	99.46
Psa1-Italy	NCPPB3871	99.65	99.61	100	99.98	99.61	99.64	99.62	99.63	98.46	98.48	98.43	99.61	99.98	99.56	99.57	99.56	98.41	98.45	99.63	98.43	98.46	98.48	99.62	99.98	99.97	99.98	99.66	99.66	100	99.99	99.65	99.97	100	100	99.61	99.62	99.64	88.2	95.98	99.54	99.46
Psa3-China	Shaanxi_M7	99.96	100	99.61	99.61	100	99.96	100	100	98.47	98.46	98.43	99.99	99.6	99.46	99.47	99.5	98.37	98.44	100	98.43	98.44	98.48	100	99.59	99.58	99.61	99.96	99.97	99.62	99.56	99.95	99.6	99.62	99.61	100	100	100	88.62	96.08	99.43	99.33
Psa3-NZ	TP1	99.97	100	99.63	99.62	100	99.96	100	100	98.48	98.46	98.43	99.99	99.61	99.45	99.46	99.47	98.39	98.43	100	98.45	98.45	98.47	100	99.62	99.6	99.62	99.96	99.97	99.63	99.57	99.96	99.62	99.63	99.62	100	100	100	88.42	96.03	99.44	99.33
Psa3-NZ	TP6-1	99.96	99.99	99.62	99.62	100	99.98	100	100	98.45	98.45	98.44	99.99	99.63	99.46	99.47	99.47	98.39	98.45	100	98.43	98.45	98.47	100	99.6	99.59	99.61	99.97	99.96	99.63	99.56	99.97	99.62	99.61	99.64	100	100	100	88.43	96.01	99.44	99.36
	PSS	88.19	88.4	88.18	88.24	88.43	88.2	88.36	88.36	88.16	88.15	88.4	88.68	88.2	88.12	88.14	88.18	88.14	88.2	88.41	88.37	88.2	88.2	88.7	88.23	88.19	88.18	88.18	88.19	88.22	88.3	88.2	88.13	88.24	88.2	88.62	88.42	88.43	100	88.23	88.16	88.16
	PST	96.04	96.02	96	95.99	96.02	96.02	96.02	96.06	96.03	96.02	96.04	96.07	96	95.96	95.99	96.03	96.02	96.05	96.02	96.04	96.07	96.06	96.09	96.01	96	95.97	96	96.02	95.98	96	96.03	96	96	95.98	96.08	96.03	96.01	88.23	100	95.94	95.33
Psa5-Japan	MAFF212056	99.48	99.44	99.54	99.52	99.44	99.45	99.43	99.43	98.43	98.43	98.33	99.44	99.52	99.49	99.48	99.47	98.39	98.43	99.46	98.33	98.42	98.45	99.44	99.52	99.51	99.52	99.47	99.47	99.55	99.47	99.46	99.54	99.59	99.54	99.43	99.44	99.44	88.16	95.94	100	100
Psa5-Japan	MAFF212061	99.37	99.33	99.46	99.46	99.33	99.38	99.34	99.35	98.15	98.19	98.05	99.31	99.43	99.41	99.42	99.36	98.11	98.18	99.35	98.04	98.17	98.19	99.33	99.45	99.43	99.45	99.39	99.37	99.47	99.4	99.38	99.47	99.46	99.46	99.33	99.33	99.36	88.16	95.33	100	100
